# Supplementary material for: Genome-wide detection of cytosine methylations in plant from Nanopore data using deep learning
Source: Nat Commun. 2021 Oct 13;12:5976. doi: 10.1038/s41467-021-26278-9 (PMC8514461; doi:10.1038/s41467-021-26278-9)
Supplement: Supplementary file 3 — Supplementary Data 1 [file 41467_2021_26278_MOESM3_ESM.xlsx]

## Sheet: arabidopsis
Genes which cannot be covered by bisulfite sequencing, but can be covered by Nanopore sequencing (percent of covered Cs >=90%) in A. thaliana.
chrom	start	end	name	strand	gene_len	gene_type	motif	total_num	bs_cov_num	bs_cov_ratio	nanopore_cov_num	nanopore_cov_ratio	annotation
chr1	2790289	2793641	AT1G08735	+	3352	transposons	C	696	0	0	696	1	Note=transposable_element_gene;computational_description=Mutator-like transposase family%2C has a 3.3e-87 P-value blast match to Q9SLM0 /314-478 Pfam PF03108 MuDR family transposase (MuDr-element domain);
chr1	6192032	6194093	AT1G17990	-	2061	protein-coding genes	C	443	0	0	443	1	Note=FMN-linked oxidoreductases superfamily protein;computational_description=FMN-linked oxidoreductases superfamily protein%3B FUNCTIONS IN: oxidoreductase activity%2C FMN binding%2C catalytic activity%3B INVOLVED IN: metabolic process%3B CONTAINS InterPro DOMAIN/s: NADH:flavin oxidoreductase/NADH oxidase%2C N-terminal (InterPro:IPR001155)%2C Aldolase-type TIM barrel (InterPro:IPR013785)%3B BEST…
chr1	6194425	6196343	AT1G18000	-	1918	protein-coding genes	C	395	0	0	388	0.982278	Note=Major facilitator superfamily protein;computational_description=Major facilitator superfamily protein%3B FUNCTIONS IN: molecular_function unknown%3B INVOLVED IN: transmembrane transport%3B LOCATED IN: cellular_component unknown%3B CONTAINS InterPro DOMAIN/s: Major facilitator superfamily MFS-1 (InterPro:IPR011701)%2C Major facilitator superfamily%2C general substrate transporter (InterPro:IP…
chr1	6199689	6201759	AT1G18010	+	2070	protein-coding genes	C	425	0	0	407	0.957647	Note=Major facilitator superfamily protein;computational_description=Major facilitator superfamily protein%3B FUNCTIONS IN: molecular_function unknown%3B INVOLVED IN: transmembrane transport%3B LOCATED IN: cellular_component unknown%3B CONTAINS InterPro DOMAIN/s: Major facilitator superfamily MFS-1 (InterPro:IPR011701)%2C Major facilitator superfamily%2C general substrate transporter (InterPro:IP…
chr1	7359982	7363334	AT1G21040	-	3352	transposons	C	696	0	0	696	1	Note=transposable_element_gene;computational_description=Mutator-like transposase family%2C has a 3.3e-87 P-value blast match to Q9SLM0 /314-478 Pfam PF03108 MuDR family transposase (MuDr-element domain);
chr1	8767561	8769571	AT1G24793	+	2010	protein-coding genes	C	376	0	0	376	1	Note=UDP-3-O-acyl N-acetylglycosamine deacetylase family protein;computational_description=UDP-3-O-acyl N-acetylglycosamine deacetylase family protein%3B FUNCTIONS IN: UDP-3-O-[3-hydroxymyristoyl] N-acetylglucosamine deacetylase activity%3B INVOLVED IN: lipid A biosynthetic process%3B EXPRESSED IN: male gametophyte%2C pollen tube%3B EXPRESSED DURING: L mature pollen stage%2C M germinated pollen s…
chr1	8769510	8771553	AT1G24800	+	2043	protein-coding genes	C	405	0	0	404	0.997531	Note=F-box family protein;computational_description=F-box family protein%3B CONTAINS InterPro DOMAIN/s: F-box domain%2C cyclin-like (InterPro:IPR001810)%2C F-box domain%2C Skp2-like (InterPro:IPR022364)%2C F-box associated domain%2C type 1 (InterPro:IPR006527)%2C F-box associated interaction domain (InterPro:IPR017451)%3B BEST Arabidopsis thaliana protein match is: F-box family protein (TAIR:AT1G…
chr1	8771369	8773535	AT1G24807	-	2166	protein-coding genes	C	382	0	0	382	1	Note=Glutamine amidotransferase type 1 family protein;computational_description=Glutamine amidotransferase type 1 family protein%3B FUNCTIONS IN: catalytic activity%2C anthranilate synthase activity%3B INVOLVED IN: glutamine metabolic process%2C biosynthetic process%2C metabolic process%3B LOCATED IN: chloroplast%3B CONTAINS InterPro DOMAIN/s: Glutamine amidotransferase class-I%2C C-terminal (Int…
chr1	8774996	8777882	AT1G24822	-	2886	protein-coding genes	C	418	0	0	418	1	Note=hypothetical protein;computational_description=unknown protein%3B BEST Arabidopsis thaliana protein match is: unknown protein (TAIR:AT1G25097.1)%3B Has 12 Blast hits to 12 proteins in 1 species: Archae - 0%3B Bacteria - 0%3B Metazoa - 0%3B Fungi - 0%3B Plants - 12%3B Viruses - 0%3B Other Eukaryotes - 0 (source: NCBI BLink).;
chr1	8778279	8780257	AT1G24851	+	1978	protein-coding genes	C	555	0	0	554	0.998198	Note=hypothetical protein;computational_description=unknown protein%3B BEST Arabidopsis thaliana protein match is: unknown protein (TAIR:AT1G25025.1)%3B Has 6812 Blast hits to 2172 proteins in 306 species: Archae - 0%3B Bacteria - 350%3B Metazoa - 1330%3B Fungi - 775%3B Plants - 255%3B Viruses - 55%3B Other Eukaryotes - 4047 (source: NCBI BLink).;
chr1	8780843	8781536	AT1G24879	+	693	pseudogenes	C	112	0	0	112	1	Note=pseudogene;computational_description=pseudogene of F-box associated ubiquitination effector family protein;
chr1	8784035	8785634	AT1G24881	+	1599	protein-coding genes	C	334	0	0	334	1	Note=F-box family protein;computational_description=F-box family protein%3B CONTAINS InterPro DOMAIN/s: F-box domain%2C cyclin-like (InterPro:IPR001810)%2C F-box domain%2C Skp2-like (InterPro:IPR022364)%2C F-box associated domain%2C type 1 (InterPro:IPR006527)%2C F-box associated interaction domain (InterPro:IPR017451)%3B BEST Arabidopsis thaliana protein match is: F-box family protein (TAIR:AT1G…
chr1	8785784	8787914	AT1G24909	-	2130	protein-coding genes	C	379	0	0	379	1	Note=Glutamine amidotransferase type 1 family protein;computational_description=Glutamine amidotransferase type 1 family protein%3B FUNCTIONS IN: catalytic activity%2C anthranilate synthase activity%3B INVOLVED IN: glutamine metabolic process%2C biosynthetic process%2C metabolic process%3B CONTAINS InterPro DOMAIN/s: Glutamine amidotransferase class-I%2C C-terminal (InterPro:IPR000991)%2C Glutami…
chr1	8799519	8800410	AT1G24996	-	891	protein-coding genes	C	139	0	0	139	1	Note=hypothetical protein;computational_description=unknown protein%3B BEST Arabidopsis thaliana protein match is: unknown protein (TAIR:AT1G24822.1)%3B Has 11 Blast hits to 11 proteins in 1 species: Archae - 0%3B Bacteria - 0%3B Metazoa - 0%3B Fungi - 0%3B Plants - 11%3B Viruses - 0%3B Other Eukaryotes - 0 (source: NCBI BLink).;
chr1	8800807	8801584	AT1G25025	+	777	protein-coding genes	C	316	0	0	316	1	Note=hypothetical protein;computational_description=unknown protein%3B BEST Arabidopsis thaliana protein match is: unknown protein (TAIR:AT1G25112.1)%3B Has 8171 Blast hits to 2608 proteins in 364 species: Archae - 0%3B Bacteria - 499%3B Metazoa - 1710%3B Fungi - 974%3B Plants - 287%3B Viruses - 83%3B Other Eukaryotes - 4618 (source: NCBI BLink).;
chr1	8803299	8804091	AT1G25053	+	792	pseudogenes	C	131	0	0	131	1	Note=pseudogene;computational_description=pseudogene of F-box associated ubiquitination effector family protein;
chr1	8804488	8806361	AT1G25054	+	1873	protein-coding genes	C	362	0	0	362	1	Note=UDP-3-O-acyl N-acetylglycosamine deacetylase family protein;computational_description=UDP-3-O-acyl N-acetylglycosamine deacetylase family protein%3B FUNCTIONS IN: UDP-3-O-[3-hydroxymyristoyl] N-acetylglucosamine deacetylase activity%3B INVOLVED IN: lipid A biosynthetic process%3B CONTAINS InterPro DOMAIN/s: UDP-3-O-acyl N-acetylglucosamine deacetylase%2C N-terminal (InterPro:IPR015870)%2C UD…
chr1	8806606	8808156	AT1G25055	+	1550	protein-coding genes	C	326	0	0	325	0.996933	Note=F-box family protein;computational_description=F-box family protein%3B CONTAINS InterPro DOMAIN/s: F-box domain%2C cyclin-like (InterPro:IPR001810)%2C F-box domain%2C Skp2-like (InterPro:IPR022364)%2C F-box associated domain%2C type 1 (InterPro:IPR006527)%2C F-box associated interaction domain (InterPro:IPR017451)%3B BEST Arabidopsis thaliana protein match is: F-box family protein (TAIR:AT1G…
chr1	8808548	8810443	AT1G25083	-	1895	protein-coding genes	C	336	0	0	336	1	Note=Glutamine amidotransferase type 1 family protein;computational_description=Glutamine amidotransferase type 1 family protein%3B FUNCTIONS IN: catalytic activity%2C anthranilate synthase activity%3B INVOLVED IN: glutamine metabolic process%2C biosynthetic process%2C metabolic process%3B CONTAINS InterPro DOMAIN/s: Glutamine amidotransferase class-I%2C C-terminal (InterPro:IPR000991)%2C Glutami…
chr1	8811732	8814788	AT1G25097	-	3056	protein-coding genes	C	447	0	0	447	1	Note=hypothetical protein;computational_description=unknown protein%3B BEST Arabidopsis thaliana protein match is: unknown protein (TAIR:AT1G24822.1)%3B Has 12 Blast hits to 12 proteins in 1 species: Archae - 0%3B Bacteria - 0%3B Metazoa - 0%3B Fungi - 0%3B Plants - 12%3B Viruses - 0%3B Other Eukaryotes - 0 (source: NCBI BLink).;
chr1	8815185	8815962	AT1G25112	+	777	protein-coding genes	C	316	0	0	316	1	Note=hypothetical protein;computational_description=unknown protein%3B BEST Arabidopsis thaliana protein match is: unknown protein (TAIR:AT1G25025.1)%3B Has 8171 Blast hits to 2608 proteins in 364 species: Archae - 0%3B Bacteria - 499%3B Metazoa - 1710%3B Fungi - 974%3B Plants - 287%3B Viruses - 83%3B Other Eukaryotes - 4618 (source: NCBI BLink).;
chr1	8817677	8818395	AT1G25141	+	718	protein-coding genes	C	119	0	0	119	1	Note=F-box associated ubiquitination effector family protein;computational_description=F-box associated ubiquitination effector family protein%3B CONTAINS InterPro DOMAIN/s: F-box associated domain%2C type 1 (InterPro:IPR006527)%2C F-box associated interaction domain (InterPro:IPR017451)%3B BEST Arabidopsis thaliana protein match is: F-box and associated interaction domains-containing protein (TA…
chr1	8818866	8820736	AT1G25145	+	1870	protein-coding genes	C	362	0	0	362	1	Note=UDP-3-O-acyl N-acetylglycosamine deacetylase family protein;computational_description=UDP-3-O-acyl N-acetylglycosamine deacetylase family protein%3B FUNCTIONS IN: UDP-3-O-[3-hydroxymyristoyl] N-acetylglucosamine deacetylase activity%3B INVOLVED IN: lipid A biosynthetic process%3B CONTAINS InterPro DOMAIN/s: UDP-3-O-acyl N-acetylglucosamine deacetylase%2C N-terminal (InterPro:IPR015870)%2C Ri…
chr1	8821007	8822843	AT1G25150	+	1836	protein-coding genes	C	381	0	0	381	1	Note=F-box family protein;computational_description=F-box family protein%3B CONTAINS InterPro DOMAIN/s: F-box domain%2C cyclin-like (InterPro:IPR001810)%2C F-box domain%2C Skp2-like (InterPro:IPR022364)%2C F-box associated domain%2C type 1 (InterPro:IPR006527)%2C F-box associated interaction domain (InterPro:IPR017451)%3B BEST Arabidopsis thaliana protein match is: F-box family protein (TAIR:AT1G…
chr1	8822691	8824821	AT1G25155	-	2130	protein-coding genes	C	379	0	0	379	1	Note=Glutamine amidotransferase type 1 family protein;computational_description=Glutamine amidotransferase type 1 family protein%3B FUNCTIONS IN: catalytic activity%2C anthranilate synthase activity%3B INVOLVED IN: glutamine metabolic process%2C biosynthetic process%2C metabolic process%3B CONTAINS InterPro DOMAIN/s: Glutamine amidotransferase class-I%2C C-terminal (InterPro:IPR000991)%2C Glutami…
chr1	8833244	8835235	AT1G25210	+	1991	protein-coding genes	C	373	0	0	373	1	Note=UDP-3-O-acyl N-acetylglycosamine deacetylase family protein;computational_description=UDP-3-O-acyl N-acetylglycosamine deacetylase family protein%3B FUNCTIONS IN: UDP-3-O-[3-hydroxymyristoyl] N-acetylglucosamine deacetylase activity%3B INVOLVED IN: lipid A biosynthetic process%3B CONTAINS InterPro DOMAIN/s: UDP-3-O-acyl N-acetylglucosamine deacetylase%2C N-terminal (InterPro:IPR015870)%2C UD…
chr1	12011151	12011223	AT1G06643	-	72	non-coding genes	C	15	0	0	15	1	-
chr1	12023525	12023597	AT1G06647	-	72	non-coding genes	C	15	0	0	15	1	-
chr1	12771927	12772219	AT1G34797	+	292	pseudogenes	C	66	0	0	65	0.984848	Note=pseudogene;computational_description=pseudogene of hypothetical protein;
chr1	12773163	12773442	AT1G34800	-	279	protein-coding genes	C	50	0	0	49	0.98	Note=Plant thionin family protein;computational_description=Plant thionin family protein%3B LOCATED IN: endomembrane system%3B BEST Arabidopsis thaliana protein match is: Plant thionin family protein (TAIR:AT1G34805.1)%3B Has 72 Blast hits to 72 proteins in 2 species: Archae - 0%3B Bacteria - 0%3B Metazoa - 0%3B Fungi - 0%3B Plants - 72%3B Viruses - 0%3B Other Eukaryotes - 0 (source: NCBI BLink).;
chr1	12775341	12775633	AT1G34803	+	292	pseudogenes	C	60	0	0	60	1	Note=pseudogene;computational_description=pseudogene of hypothetical protein;
chr1	12776577	12776856	AT1G34805	-	279	protein-coding genes	C	50	0	0	50	1	Note=Plant thionin family protein;computational_description=Plant thionin family protein%3B LOCATED IN: endomembrane system%3B BEST Arabidopsis thaliana protein match is: Plant thionin family protein (TAIR:AT1G34800.1)%3B Has 72 Blast hits to 72 proteins in 2 species: Archae - 0%3B Bacteria - 0%3B Metazoa - 0%3B Fungi - 0%3B Plants - 72%3B Viruses - 0%3B Other Eukaryotes - 0 (source: NCBI BLink).;
chr1	12777710	12778231	AT1G34807	+	521	protein-coding genes	C	80	0	0	80	1	Note=hypothetical protein;
chr1	12778755	12779047	AT1G34808	+	292	pseudogenes	C	63	0	0	63	1	Note=pseudogene;computational_description=pseudogene of hypothetical protein;
chr1	12779991	12780270	AT1G34810	-	279	protein-coding genes	C	47	0	0	47	1	Note=Plant thionin family protein;computational_description=Plant thionin family protein%3B LOCATED IN: endomembrane system%3B BEST Arabidopsis thaliana protein match is: Plant thionin family protein (TAIR:AT1G34815.1)%3B Has 72 Blast hits to 72 proteins in 2 species: Archae - 0%3B Bacteria - 0%3B Metazoa - 0%3B Fungi - 0%3B Plants - 72%3B Viruses - 0%3B Other Eukaryotes - 0 (source: NCBI BLink).;
chr1	12784535	12785176	AT1G34817	+	641	protein-coding genes	C	96	0	0	96	1	Note=hypothetical protein;
chr1	12785580	12785872	AT1G34818	+	292	pseudogenes	C	66	0	0	66	1	Note=pseudogene;computational_description=pseudogene of hypothetical protein;
chr1	12786816	12787095	AT1G34820	-	279	protein-coding genes	C	50	0	0	50	1	Note=Plant thionin family protein;computational_description=Plant thionin family protein%3B LOCATED IN: endomembrane system%3B BEST Arabidopsis thaliana protein match is: Plant thionin family protein (TAIR:AT1G34805.1)%3B Has 72 Blast hits to 72 proteins in 2 species: Archae - 0%3B Bacteria - 0%3B Metazoa - 0%3B Fungi - 0%3B Plants - 72%3B Viruses - 0%3B Other Eukaryotes - 0 (source: NCBI BLink).;
chr1	12787949	12788590	AT1G34822	+	641	protein-coding genes	C	96	0	0	96	1	Note=hypothetical protein;
chr1	12788994	12789286	AT1G34823	+	292	pseudogenes	C	60	0	0	60	1	Note=pseudogene;computational_description=pseudogene of hypothetical protein;
chr1	12790121	12790605	AT1G34825	-	484	protein-coding genes	C	80	0	0	79	0.9875	Note=Plant thionin family protein;computational_description=Plant thionin family protein%3B LOCATED IN: endomembrane system%3B BEST Arabidopsis thaliana protein match is: Plant thionin family protein (TAIR:AT1G34805.1)%3B Has 72 Blast hits to 72 proteins in 2 species: Archae - 0%3B Bacteria - 0%3B Metazoa - 0%3B Fungi - 0%3B Plants - 72%3B Viruses - 0%3B Other Eukaryotes - 0 (source: NCBI BLink).;
chr1	12791363	12791884	AT1G34827	+	521	protein-coding genes	C	80	0	0	80	1	Note=hypothetical protein;
chr1	12792408	12792700	AT1G34828	+	292	pseudogenes	C	63	0	0	63	1	Note=pseudogene;computational_description=pseudogene of hypothetical protein;
chr1	12793535	12794023	AT1G34830	-	488	protein-coding genes	C	80	0	0	80	1	Note=Plant thionin family protein;computational_description=Plant thionin family protein%3B LOCATED IN: endomembrane system%3B BEST Arabidopsis thaliana protein match is: Plant thionin family protein (TAIR:AT1G34815.1)%3B Has 72 Blast hits to 72 proteins in 2 species: Archae - 0%3B Bacteria - 0%3B Metazoa - 0%3B Fungi - 0%3B Plants - 72%3B Viruses - 0%3B Other Eukaryotes - 0 (source: NCBI BLink).;
chr1	12795823	12796115	AT1G34836	+	292	pseudogenes	C	63	0	0	61	0.968254	Note=pseudogene;computational_description=pseudogene of hypothetical protein;
chr1	12796983	12797247	AT1G34840	-	264	protein-coding genes	C	45	0	0	45	1	Note=Plant thionin family protein;computational_description=Plant thionin family protein%3B LOCATED IN: endomembrane system%3B BEST Arabidopsis thaliana protein match is: Plant thionin family protein (TAIR:AT1G34850.1)%3B Has 72 Blast hits to 72 proteins in 2 species: Archae - 0%3B Bacteria - 0%3B Metazoa - 0%3B Fungi - 0%3B Plants - 72%3B Viruses - 0%3B Other Eukaryotes - 0 (source: NCBI BLink).;
chr1	12800307	12800571	AT1G34850	-	264	protein-coding genes	C	45	0	0	44	0.977778	Note=Plant thionin family protein;computational_description=Plant thionin family protein%3B LOCATED IN: endomembrane system%3B BEST Arabidopsis thaliana protein match is: Plant thionin family protein (TAIR:AT1G34840.1)%3B Has 72 Blast hits to 72 proteins in 2 species: Archae - 0%3B Bacteria - 0%3B Metazoa - 0%3B Fungi - 0%3B Plants - 72%3B Viruses - 0%3B Other Eukaryotes - 0 (source: NCBI BLink).;
chr1	12801426	12802067	AT1G34855	+	641	protein-coding genes	C	96	0	0	96	1	Note=hypothetical protein;
chr1	14289532	14292098	AT1G38065	-	2566	protein-coding genes	C	461	0	0	455	0.986985	Note=O-fucosyltransferase family protein;computational_description=O-fucosyltransferase family protein%3B CONTAINS InterPro DOMAIN/s: GDP-fucose protein O-fucosyltransferase (InterPro:IPR019378)%3B BEST Arabidopsis thaliana protein match is: O-fucosyltransferase family protein (TAIR:AT1G38131.1)%3B Has 831 Blast hits to 822 proteins in 29 species: Archae - 0%3B Bacteria - 0%3B Metazoa - 0%3B Fung…
chr1	14350649	14353298	AT1G38221	+	2649	transposons	C	490	0	0	485	0.989796	Note=transposable_element_gene;computational_description=gypsy-like retrotransposon family (Athila)%2C has a 8.2e-114 P-value blast match to GB:CAA57397 Athila ORF 1 (Arabidopsis thaliana);
chr1	14368340	14369630	AT1G38240	+	1290	transposons	C	247	0	0	230	0.931174	Note=transposable_element_gene;computational_description=gypsy-like retrotransposon family%2C has a 1.1e-20 P-value blast match to GB:BAA84458 GAG-POL precursor (gypsy_Ty3-element) (Oryza sativa)gi|5902445|dbj|BAA84458.1| GAG-POL precursor (Oryza sativa (japonica cultivar-group)) (RIRE2) (Gypsy_Ty3-family);
chr1	14390722	14392546	AT1G38280	+	1824	transposons	C	388	0	0	388	1	Note=transposable_element_gene;computational_description=pseudogene%2C hypothetical protein%2C similar to transposon protein GI:7267360 from (Arabidopsis thaliana);
chr1	14396302	14398681	AT1G38290	+	2379	transposons	C	450	0	0	450	1	Note=transposable_element_gene;computational_description=gypsy-like retrotransposon family (Athila)%2C has a 6.8e-112 P-value blast match to GB:CAA57397 Athila ORF 1 (Arabidopsis thaliana);
chr1	14403153	14406576	AT1G38300	-	3423	transposons	C	828	0	0	828	1	Note=transposable_element_gene;computational_description=gypsy-like retrotransposon family (Athila)%2C has a 5.7e-61 P-value blast match to GB:CAA57397 Athila ORF 1 (Arabidopsis thaliana);
chr1	14413974	14415294	AT1G38310	+	1320	transposons	C	254	0	0	254	1	Note=transposable_element_gene;computational_description=gypsy-like retrotransposon family%2C has a 1.2e-20 P-value blast match to GB:BAA84458 GAG-POL precursor (gypsy_Ty3-element) (Oryza sativa)gi|5902445|dbj|BAA84458.1| GAG-POL precursor (Oryza sativa (japonica cultivar-group)) (RIRE2) (Gypsy_Ty3-family);
chr1	14415951	14417511	AT1G38320	+	1560	transposons	C	323	0	0	323	1	Note=transposable_element_gene;computational_description=pseudogene%2C hypothetical protein;
chr1	14421358	14425394	AT1G38330	-	4036	transposons	C	970	0	0	970	1	Note=transposable_element_gene;computational_description=gypsy-like retrotransposon family (Athila)%2C has a 8.5e-114 P-value blast match to GB:CAA57397 Athila ORF 1 (Arabidopsis thaliana);
chr1	14867446	14869477	AT1G40072	-	2031	transposons	C	469	0	0	468	0.997868	Note=transposable_element_gene;computational_description=pseudogene%2C hypothetical protein;
chr1	14870409	14873234	AT1G40073	-	2825	transposons	C	652	0	0	652	1	Note=transposable_element_gene;computational_description=gypsy-like retrotransposon family (Athila)%2C has a 0. P-value blast match to GB:CAA57397 Athila ORF 1 (Arabidopsis thaliana);
chr1	14876078	14882030	AT1G40074	+	5952	transposons	C	1257	0	0	1257	1	Note=transposable_element_gene;computational_description=gypsy-like retrotransposon family (Athila)%2C has a 3.9e-56 P-value blast match to GB:CAA57397 Athila ORF 1 (Arabidopsis thaliana);
chr1	14899837	14906596	AT1G40077	-	6759	transposons	C	1427	0	0	1427	1	Note=transposable_element_gene;computational_description=gypsy-like retrotransposon family (Athila)%2C has a 1.5e-256 P-value blast match to GB:CAA57397 Athila ORF 1 (Arabidopsis thaliana);
chr1	14915763	14916351	AT1G40079	+	588	pseudogenes	C	94	0	0	94	1	Note=pseudogene;computational_description=pseudogene%2C hypothetical protein;
chr1	15240552	15244036	AT1G40129	+	3484	protein-coding genes	C	631	0	0	571	0.904913	Note=hypothetical protein;computational_description=unknown protein%3B BEST Arabidopsis thaliana protein match is: unknown protein (TAIR:AT4G07350.1)%3B Has 91 Blast hits to 77 proteins in 25 species: Archae - 0%3B Bacteria - 6%3B Metazoa - 5%3B Fungi - 5%3B Plants - 59%3B Viruses - 0%3B Other Eukaryotes - 16 (source: NCBI BLink).;
chr1	15281235	15285925	AT1G40131	+	4690	transposons	C	1198	0	0	1197	0.999165	Note=transposable_element_gene;computational_description=gypsy-like retrotransposon family%2C has a 8.9e-118 P-value blast match to GB:AAD19359 polyprotein (gypsy_Ty3-element) (Sorghum bicolor);
chr1	15286439	15288755	AT1G40133	-	2316	transposons	C	567	0	0	566	0.998236	Note=transposable_element_gene;computational_description=similar to unknown protein [Arabidopsis thaliana] (TAIR:AT4G06603.1)%3B similar to unknown protein [Arabidopsis thaliana] (TAIR:AT1G34590.1)%3B similar to unknown protein [Arabidopsis thaliana] (TAIR:AT3G60930.1)%3B similar to hypothetical protein 27.t00126 [Brassica oleracea] (GB:ABD65062.1);
chr1	15292280	15296006	AT1G40135	+	3726	transposons	C	600	0	0	600	1	Note=transposable_element_gene;computational_description=CACTA-like transposase family (Ptta/En/Spm)%2C has a 2.0e-40 P-value blast match to At5g29026.1/8-244 CACTA-like transposase family (Ptta/En/Spm) (CACTA-element) (Arabidopsis thaliana);
chr1	15300584	15304478	AT1G40137	+	3894	transposons	C	1005	0	0	1005	1	Note=transposable_element_gene;computational_description=gypsy-like retrotransposon family%2C has a 6.0e-165 P-value blast match to GB:AAD11615 prpol (gypsy_Ty3-element) (Zea mays);
chr1	15304580	15306764	AT1G40139	-	2184	transposons	C	499	0	0	496	0.993988	Note=transposable_element_gene;computational_description=pseudogene%2C hypothetical protein;
chr1	15312018	15313131	AT1G40141	+	1113	transposons	C	261	0	0	261	1	Note=transposable_element_gene;computational_description=gypsy-like retrotransposon family (Athila)%2C has a 4.9e-98 P-value blast match to GB:CAA57397 Athila ORF 1 (Arabidopsis thaliana);
chr1	15378554	15384011	AT1G40136	+	5457	transposons	C	1405	0	0	1390	0.989324	Note=transposable_element_gene;computational_description=gypsy-like retrotransposon family%2C has a 2.7e-116 P-value blast match to GB:AAD19359 polyprotein (gypsy_Ty3-element) (Sorghum bicolor);
chr1	15384547	15387010	AT1G40130	-	2463	transposons	C	602	0	0	599	0.995017	Note=transposable_element_gene;computational_description=pseudogene%2C hypothetical protein;
chr1	15476464	15477001	AT1G41650	+	537	transposons	C	155	0	0	155	1	Note=transposable_element_gene;computational_description=similar to unknown protein [Arabidopsis thaliana] (TAIR:AT4G05636.1);
chr1	20110906	20111645	AT1G09635	+	739	non-coding genes	C	135	0	0	135	1	-
chr1	20112140	20113960	AT1G53870	+	1820	protein-coding genes	C	279	0	0	279	1	Note=LURP-one-like protein (DUF567);computational_description=Protein of unknown function (DUF567)%3B CONTAINS InterPro DOMAIN/s: Protein of unknown function DUF567 (InterPro:IPR007612)%3B BEST Arabidopsis thaliana protein match is: Protein of unknown function (DUF567) (TAIR:AT1G53890.1)%3B Has 264 Blast hits to 263 proteins in 12 species: Archae - 0%3B Bacteria - 0%3B Metazoa - 0%3B Fungi - 0%3B…
chr1	20114919	20115845	AT1G53875	+	926	protein-coding genes	C	129	0	0	129	1	Note=LURP-one-like protein;
chr1	20115873	20118434	AT1G53880	+	2561	protein-coding genes	C	452	0	0	452	1	Note=translation initiation factor eIF-2B subunit alpha;computational_description=Eukaryotic translation initiation factor 2B (eIF-2B) family protein%3B FUNCTIONS IN: GTP binding%2C translation initiation factor activity%3B INVOLVED IN: translational initiation%2C cellular metabolic process%3B LOCATED IN: eukaryotic translation initiation factor 2B complex%3B CONTAINS InterPro DOMAIN/s: Initiatio…
chr1	20119505	20120480	AT1G53885	+	975	protein-coding genes	C	163	0	0	163	1	Note=linoleate 9S-lipoxygenase-4 protein%2C putative (DUF581);computational_description=Protein of unknown function (DUF581)%3B CONTAINS InterPro DOMAIN/s: Protein of unknown function DUF581 (InterPro:IPR007650)%3B BEST Arabidopsis thaliana protein match is: Protein of unknown function (DUF581) (TAIR:AT1G53903.1)%3B Has 508 Blast hits to 508 proteins in 19 species: Archae - 0%3B Bacteria - 0%3B M…
chr1	20124705	20126525	AT1G53890	+	1820	protein-coding genes	C	279	0	0	279	1	Note=LURP-one-like protein (DUF567);computational_description=Protein of unknown function (DUF567)%3B CONTAINS InterPro DOMAIN/s: Protein of unknown function DUF567 (InterPro:IPR007612)%3B BEST Arabidopsis thaliana protein match is: Protein of unknown function (DUF567) (TAIR:AT1G53870.1)%3B Has 264 Blast hits to 263 proteins in 12 species: Archae - 0%3B Bacteria - 0%3B Metazoa - 0%3B Fungi - 0%3B…
chr1	20127544	20131050	AT1G53900	+	3506	protein-coding genes	C	584	0	0	584	1	Note=Eukaryotic translation initiation factor 2B (eIF-2B) family protein;computational_description=Eukaryotic translation initiation factor 2B (eIF-2B) family protein%3B FUNCTIONS IN: GTP binding%2C translation initiation factor activity%3B INVOLVED IN: translational initiation%2C cellular metabolic process%3B LOCATED IN: eukaryotic translation initiation factor 2B complex%3B CONTAINS InterPro DO…
chr1	20132070	20133045	AT1G53903	+	975	protein-coding genes	C	163	0	0	163	1	Note=linoleate 9S-lipoxygenase-4 protein%2C putative (DUF581);computational_description=Protein of unknown function (DUF581)%3B CONTAINS InterPro DOMAIN/s: Protein of unknown function DUF581 (InterPro:IPR007650)%3B BEST Arabidopsis thaliana protein match is: Protein of unknown function (DUF581) (TAIR:AT1G53885.1)%3B Has 30201 Blast hits to 17322 proteins in 780 species: Archae - 12%3B Bacteria - …
chr1	21268786	21268868	AT1G56730	+	82	non-coding genes	C	18	0	0	18	1	computational_description=tRNA-Ser (anticodon: AGA);
chr1	21269121	21269206	AT1G56740	+	85	non-coding genes	C	18	0	0	18	1	computational_description=tRNA-Tyr (anticodon: GTA);
chr1	21269551	21269636	AT1G56750	+	85	non-coding genes	C	18	0	0	18	1	computational_description=tRNA-Tyr (anticodon: GTA);
chr1	21270295	21270377	AT1G56760	+	82	non-coding genes	C	20	0	0	20	1	computational_description=tRNA-Ser (anticodon: AGA);
chr1	21270630	21270715	AT1G56770	+	85	non-coding genes	C	18	0	0	18	1	computational_description=tRNA-Tyr (anticodon: GTA);
chr1	21271060	21271145	AT1G56780	+	85	non-coding genes	C	18	0	0	18	1	computational_description=tRNA-Tyr (anticodon: GTA);
chr1	21271804	21271886	AT1G56790	+	82	non-coding genes	C	18	0	0	18	1	computational_description=tRNA-Ser (anticodon: AGA);
chr1	21272139	21272224	AT1G56800	+	85	non-coding genes	C	18	0	0	18	1	computational_description=tRNA-Tyr (anticodon: GTA);
chr1	21272569	21272654	AT1G56810	+	85	non-coding genes	C	18	0	0	18	1	computational_description=tRNA-Tyr (anticodon: GTA);
chr1	21273313	21273395	AT1G56820	+	82	non-coding genes	C	20	0	0	20	1	computational_description=tRNA-Ser (anticodon: AGA);
chr1	21273648	21273733	AT1G56830	+	85	non-coding genes	C	18	0	0	18	1	computational_description=tRNA-Tyr (anticodon: GTA);
chr1	21274078	21274163	AT1G56840	+	85	non-coding genes	C	18	0	0	18	1	computational_description=tRNA-Tyr (anticodon: GTA);
chr1	21274822	21274904	AT1G56850	+	82	non-coding genes	C	19	0	0	19	1	computational_description=tRNA-Ser (anticodon: AGA);
chr1	21275157	21275242	AT1G56860	+	85	non-coding genes	C	18	0	0	18	1	computational_description=tRNA-Tyr (anticodon: GTA);
chr1	21275608	21275693	AT1G56870	+	85	non-coding genes	C	17	0	0	17	1	computational_description=tRNA-Tyr (anticodon: GTA);
chr1	21276351	21276433	AT1G56880	+	82	non-coding genes	C	20	0	0	20	1	computational_description=tRNA-Ser (anticodon: AGA);
chr1	21276686	21276771	AT1G56890	+	85	non-coding genes	C	18	0	0	18	1	computational_description=tRNA-Tyr (anticodon: GTA);
chr1	21277116	21277201	AT1G56900	+	85	non-coding genes	C	18	0	0	18	1	computational_description=tRNA-Tyr (anticodon: GTA);
chr1	21277860	21277942	AT1G56910	+	82	non-coding genes	C	19	0	0	19	1	computational_description=tRNA-Ser (anticodon: AGA);
chr1	21278195	21278280	AT1G56920	+	85	non-coding genes	C	18	0	0	18	1	computational_description=tRNA-Tyr (anticodon: GTA);
chr1	21278646	21278731	AT1G56930	+	85	non-coding genes	C	17	0	0	17	1	computational_description=tRNA-Tyr (anticodon: GTA);
chr1	21282453	21282535	AT1G57000	+	82	non-coding genes	C	20	0	0	20	1	computational_description=tRNA-Ser (anticodon: AGA);
chr1	21285518	21285600	AT1G57060	+	82	non-coding genes	C	20	0	0	20	1	computational_description=tRNA-Ser (anticodon: AGA);
chr1	21285848	21285933	AT1G57070	+	85	non-coding genes	C	18	0	0	18	1	computational_description=tRNA-Tyr (anticodon: GTA);
chr1	21286305	21286390	AT1G57080	+	85	non-coding genes	C	18	0	0	18	1	computational_description=tRNA-Tyr (anticodon: GTA);
chr1	21287049	21287131	AT1G57090	+	82	non-coding genes	C	20	0	0	20	1	computational_description=tRNA-Ser (anticodon: AGA);
chr1	21287379	21287464	AT1G57100	+	85	non-coding genes	C	18	0	0	18	1	computational_description=tRNA-Tyr (anticodon: GTA);
chr1	21287836	21287921	AT1G57110	+	85	non-coding genes	C	18	0	0	18	1	computational_description=tRNA-Tyr (anticodon: GTA);
chr1	21290111	21290193	AT1G57150	+	82	non-coding genes	C	15	0	0	15	1	computational_description=tRNA-Ser (anticodon: AGA);
chr1	21290444	21290529	AT1G57160	+	85	non-coding genes	C	17	0	0	17	1	computational_description=tRNA-Tyr (anticodon: GTA);
chr1	21290902	21290987	AT1G57170	+	85	non-coding genes	C	17	0	0	17	1	computational_description=tRNA-Tyr (anticodon: GTA);
chr1	21291460	21291542	AT1G57180	+	82	non-coding genes	C	20	0	0	20	1	computational_description=tRNA-Ser (anticodon: AGA);
chr1	21291790	21291875	AT1G57190	+	85	non-coding genes	C	17	0	0	17	1	computational_description=tRNA-Tyr (anticodon: GTA);
chr1	21292247	21292332	AT1G57200	+	85	non-coding genes	C	18	0	0	18	1	computational_description=tRNA-Tyr (anticodon: GTA);
chr1	21292991	21293073	AT1G57210	+	82	non-coding genes	C	15	0	0	15	1	computational_description=tRNA-Ser (anticodon: AGA);
chr1	21293324	21293409	AT1G57220	+	85	non-coding genes	C	17	0	0	17	1	computational_description=tRNA-Tyr (anticodon: GTA);
chr1	21293782	21293867	AT1G57230	+	85	non-coding genes	C	17	0	0	17	1	computational_description=tRNA-Tyr (anticodon: GTA);
chr1	21294340	21294422	AT1G57240	+	82	non-coding genes	C	20	0	0	20	1	computational_description=tRNA-Ser (anticodon: AGA);
chr1	21294670	21294755	AT1G57250	+	85	non-coding genes	C	17	0	0	17	1	computational_description=tRNA-Tyr (anticodon: GTA);
chr1	21295127	21295212	AT1G57260	+	85	non-coding genes	C	18	0	0	18	1	computational_description=tRNA-Tyr (anticodon: GTA);
chr1	21295871	21295953	AT1G57270	+	82	non-coding genes	C	16	0	0	16	1	computational_description=tRNA-Ser (anticodon: AGA);
chr1	21296204	21296289	AT1G57280	+	85	non-coding genes	C	17	0	0	17	1	computational_description=tRNA-Tyr (anticodon: GTA);
chr1	21297220	21297302	AT1G57300	+	82	non-coding genes	C	20	0	0	20	1	computational_description=tRNA-Ser (anticodon: AGA);
chr1	21297550	21297635	AT1G57310	+	85	non-coding genes	C	16	0	0	16	1	computational_description=tRNA-Tyr (anticodon: GTA);
chr1	21298008	21298093	AT1G57320	+	85	non-coding genes	C	18	0	0	18	1	computational_description=tRNA-Tyr (anticodon: GTA);
chr1	21298752	21298834	AT1G57330	+	82	non-coding genes	C	16	0	0	16	1	computational_description=tRNA-Ser (anticodon: AGA);
chr1	21299085	21299170	AT1G57340	+	85	non-coding genes	C	17	0	0	17	1	computational_description=tRNA-Tyr (anticodon: GTA);
chr1	21300101	21300183	AT1G57360	+	82	non-coding genes	C	20	0	0	20	1	computational_description=tRNA-Ser (anticodon: AGA);
chr1	21300431	21300516	AT1G57370	+	85	non-coding genes	C	16	0	0	16	1	computational_description=tRNA-Tyr (anticodon: GTA);
chr1	21300889	21300974	AT1G57380	+	85	non-coding genes	C	18	0	0	18	1	computational_description=tRNA-Tyr (anticodon: GTA);
chr1	21301966	21302051	AT1G57400	+	85	non-coding genes	C	17	0	0	17	1	computational_description=tRNA-Tyr (anticodon: GTA);
chr1	21302982	21303064	AT1G57420	+	82	non-coding genes	C	17	0	0	17	1	computational_description=tRNA-Ser (anticodon: AGA);
chr1	21303316	21303401	AT1G57430	+	85	non-coding genes	C	17	0	0	17	1	computational_description=tRNA-Tyr (anticodon: GTA);
chr1	21303776	21303861	AT1G57440	+	85	non-coding genes	C	18	0	0	18	1	computational_description=tRNA-Tyr (anticodon: GTA);
chr1	21304519	21304603	AT1G57450	+	84	non-coding genes	C	18	0	0	18	1	computational_description=tRNA-Ser (anticodon: AGA);
chr1	21305310	21305395	AT1G57470	+	85	non-coding genes	C	18	0	0	18	1	computational_description=tRNA-Tyr (anticodon: GTA);
chr1	21306054	21306136	AT1G57480	+	82	non-coding genes	C	17	0	0	17	1	computational_description=tRNA-Ser (anticodon: AGA);
chr1	21306388	21306473	AT1G57490	+	85	non-coding genes	C	17	0	0	17	1	computational_description=tRNA-Tyr (anticodon: GTA);
chr1	21306848	21306933	AT1G57500	+	85	non-coding genes	C	18	0	0	18	1	computational_description=tRNA-Tyr (anticodon: GTA);
chr1	21307591	21307675	AT1G57510	+	84	non-coding genes	C	18	0	0	18	1	computational_description=tRNA-Ser (anticodon: AGA);
chr1	21308386	21308471	AT1G57530	+	85	non-coding genes	C	18	0	0	18	1	computational_description=tRNA-Tyr (anticodon: GTA);
chr1	21769673	21771303	AT1G58684	-	1630	protein-coding genes	C	257	0	0	257	1	Note=Ribosomal protein S5 family protein;computational_description=Ribosomal protein S5 family protein%3B FUNCTIONS IN: structural constituent of ribosome%2C RNA binding%3B INVOLVED IN: translation%3B LOCATED IN: cytosolic small ribosomal subunit%2C ribosome%2C cell wall%2C intracellular%3B CONTAINS InterPro DOMAIN/s: Ribosomal protein S5%2C eukaryotic/archaeal (InterPro:IPR005711)%2C Ribosomal p…
chr1	21771835	21773503	AT1G58725	-	1668	protein-coding genes	C	270	0	0	270	1	Note=GDSL-like Lipase/Acylhydrolase superfamily protein;computational_description=GDSL-like Lipase/Acylhydrolase superfamily protein%3B FUNCTIONS IN: hydrolase activity%2C acting on ester bonds%2C lipase activity%2C carboxylesterase activity%3B INVOLVED IN: lipid metabolic process%3B LOCATED IN: endomembrane system%3B CONTAINS InterPro DOMAIN/s: Lipase%2C GDSL%2C active site (InterPro:IPR008265)%…
chr1	21774380	21776765	AT1G58766	-	2385	protein-coding genes	C	448	0	0	448	1	Note=B-block-binding subunit of TFIIIC protein;computational_description=BEST Arabidopsis thaliana protein match is: B-block binding subunit of TFIIIC (TAIR:AT1G59453.1)%3B Has 63 Blast hits to 58 proteins in 18 species: Archae - 0%3B Bacteria - 0%3B Metazoa - 6%3B Fungi - 0%3B Plants - 55%3B Viruses - 0%3B Other Eukaryotes - 2 (source: NCBI BLink).;
chr1	21780075	21784581	AT1G58807	+	4506	protein-coding genes	C	762	0	0	761	0.998688	Note=Disease resistance protein (CC-NBS-LRR class) family;computational_description=Disease resistance protein (CC-NBS-LRR class) family%3B FUNCTIONS IN: ATP binding%3B INVOLVED IN: defense response%2C apoptosis%3B LOCATED IN: cellular_component unknown%3B EXPRESSED IN: cultured cell%3B CONTAINS InterPro DOMAIN/s: NB-ARC (InterPro:IPR002182)%2C Disease resistance protein (InterPro:IPR000767)%3B B…
chr1	21784644	21786869	AT1G58808	+	2225	non-coding genes	C	339	0	0	339	1	Note=other_RNA;
chr1	21797093	21801662	AT1G58889	-	4569	transposons	C	1262	0	0	1262	1	Note=transposable_element_gene;computational_description=copia-like retrotransposon family%2C has a 0. P-value blast match to dbj|BAA78425.1| polyprotein (Arabidopsis thaliana) (AtRE1) (Ty1_Copia-element);
chr1	21803599	21805714	AT1G58936	+	2115	protein-coding genes	C	358	0	0	358	1	Note=Inositol-pentakisphosphate 2-kinase family protein;computational_description=Inositol-pentakisphosphate 2-kinase family protein%3B FUNCTIONS IN: inositol pentakisphosphate 2-kinase activity%2C ATP binding%3B INVOLVED IN: biological_process unknown%3B LOCATED IN: endomembrane system%3B CONTAINS InterPro DOMAIN/s: Inositol-pentakisphosphate 2-kinase%2C metazoa (InterPro:IPR018009)%2C Inositol-…
chr1	21805931	21807496	AT1G58983	-	1565	protein-coding genes	C	242	0	0	242	1	Note=Ribosomal protein S5 family protein;computational_description=Ribosomal protein S5 family protein%3B FUNCTIONS IN: structural constituent of ribosome%2C RNA binding%3B INVOLVED IN: translation%3B LOCATED IN: cytosolic small ribosomal subunit%2C ribosome%2C cell wall%3B CONTAINS InterPro DOMAIN/s: Ribosomal protein S5%2C eukaryotic/archaeal (InterPro:IPR005711)%2C Ribosomal protein S5%2C N-te…
chr1	21808106	21809749	AT1G59030	-	1643	protein-coding genes	C	264	0	0	264	1	Note=GDSL-like Lipase/Acylhydrolase superfamily protein;computational_description=GDSL-like Lipase/Acylhydrolase superfamily protein%3B FUNCTIONS IN: lipase activity%2C hydrolase activity%2C acting on ester bonds%2C carboxylesterase activity%3B INVOLVED IN: lipid metabolic process%3B LOCATED IN: cellular_component unknown%3B CONTAINS InterPro DOMAIN/s: Lipase%2C GDSL (InterPro:IPR001087)%3B BEST …
chr1	21810643	21813023	AT1G59077	-	2380	protein-coding genes	C	448	0	0	448	1	Note=B-block-binding subunit of TFIIIC protein;computational_description=BEST Arabidopsis thaliana protein match is: B-block binding subunit of TFIIIC (TAIR:AT1G59453.1)%3B Has 63 Blast hits to 58 proteins in 18 species: Archae - 0%3B Bacteria - 0%3B Metazoa - 6%3B Fungi - 0%3B Plants - 55%3B Viruses - 0%3B Other Eukaryotes - 2 (source: NCBI BLink).;
chr1	21816333	21820839	AT1G59124	+	4506	protein-coding genes	C	762	0	0	762	1	Note=Disease resistance protein (CC-NBS-LRR class) family;computational_description=Disease resistance protein (CC-NBS-LRR class) family%3B FUNCTIONS IN: ATP binding%3B INVOLVED IN: apoptosis%2C defense response%3B LOCATED IN: cellular_component unknown%3B CONTAINS InterPro DOMAIN/s: NB-ARC (InterPro:IPR002182)%2C Disease resistance protein (InterPro:IPR000767)%3B BEST Arabidopsis thaliana protei…
chr1	21821023	21822713	AT1G59171	+	1690	protein-coding genes	C	264	0	0	264	1	Note=Inositol-pentakisphosphate 2-kinase family protein;computational_description=Inositol-pentakisphosphate 2-kinase family protein%3B FUNCTIONS IN: inositol pentakisphosphate 2-kinase activity%2C ATP binding%3B INVOLVED IN: biological_process unknown%3B LOCATED IN: cellular_component unknown%3B EXPRESSED IN: root%3B CONTAINS InterPro DOMAIN/s: Inositol-pentakisphosphate 2-kinase%2C metazoa (Int…
chr1	21833351	21837779	AT1G59265	-	4428	transposons	C	1237	0	0	1237	1	Note=transposable_element_gene;computational_description=copia-like retrotransposon family%2C has a 0. P-value blast match to dbj|BAA78425.1| polyprotein (Arabidopsis thaliana) (AtRE1) (Ty1_Copia-element);
chr1	21839362	21842173	AT1G59312	+	2811	protein-coding genes	C	474	0	0	474	1	Note=Inositol-pentakisphosphate 2-kinase family protein;computational_description=Inositol-pentakisphosphate 2-kinase family protein%3B FUNCTIONS IN: inositol pentakisphosphate 2-kinase activity%2C ATP binding%3B INVOLVED IN: biological_process unknown%3B LOCATED IN: endomembrane system%3B CONTAINS InterPro DOMAIN/s: Inositol-pentakisphosphate 2-kinase%2C metazoa (InterPro:IPR018009)%2C Inositol-…
chr1	21842189	21843819	AT1G59359	-	1630	protein-coding genes	C	257	0	0	257	1	Note=Ribosomal protein S5 family protein;computational_description=Ribosomal protein S5 family protein%3B FUNCTIONS IN: structural constituent of ribosome%3B INVOLVED IN: translation%3B LOCATED IN: cytosolic small ribosomal subunit%2C cell wall%2C membrane%3B EXPRESSED IN: leaf%3B CONTAINS InterPro DOMAIN/s: Ribosomal protein S5%2C eukaryotic/archaeal (InterPro:IPR005711)%2C Ribosomal protein S5%…
chr1	21844351	21846019	AT1G59406	-	1668	protein-coding genes	C	270	0	0	270	1	Note=GDSL-like Lipase/Acylhydrolase superfamily protein;computational_description=GDSL-like Lipase/Acylhydrolase superfamily protein%3B FUNCTIONS IN: hydrolase activity%2C acting on ester bonds%2C lipase activity%2C carboxylesterase activity%3B INVOLVED IN: lipid metabolic process%3B LOCATED IN: endomembrane system%3B CONTAINS InterPro DOMAIN/s: Lipase%2C GDSL%2C active site (InterPro:IPR008265)%…
chr2	6570	6672	AT2G01021	+	102	protein-coding genes	C	28	0	0	28	1	Note=hypothetical protein;computational_description=unknown protein%3B Has 30201 Blast hits to 17322 proteins in 780 species: Archae - 12%3B Bacteria - 1396%3B Metazoa - 17338%3B Fungi - 3422%3B Plants - 5037%3B Viruses - 0%3B Other Eukaryotes - 2996 (source: NCBI BLink).;
chr2	3239656	3239728	AT2G07742	-	72	pseudogenes	C	15	0	0	15	1	computational_description=tRNA-Ile (anticodon: AAT);
chr2	3239692	3240463	AT2G07771	-	771	protein-coding genes	C	181	0	0	181	1	Note=Cytochrome C assembly protein;computational_description=Cytochrome C assembly protein%3B FUNCTIONS IN: heme transporter activity%3B INVOLVED IN: respiratory chain complex IV assembly%2C cytochrome complex assembly%2C heme transport%2C protein complex assembly%3B LOCATED IN: membrane%3B CONTAINS InterPro DOMAIN/s: Cytochrome c-type biogenesis protein CcmC (InterPro:IPR003557)%2C Cytochrome c …
chr2	3247992	3248209	AT2G05145	-	217	non-coding genes	C	60	0	0	60	1	Note=Natural antisense transcript overlaps with AT2G07749;
chr2	3251565	3252341	AT2G07671	-	776	protein-coding genes	C	158	0	0	158	1	Note=ATP synthase subunit C family protein;computational_description=ATP synthase subunit C family protein%3B FUNCTIONS IN: hydrogen ion transmembrane transporter activity%2C ATPase activity%3B INVOLVED IN: proton transport%2C ATP synthesis coupled proton transport%3B LOCATED IN: proton-transporting ATP synthase complex%2C coupling factor F(o)%2C proton-transporting two-sector ATPase complex%2C p…
chr2	3254363	3255815	AT2G07779	-	1452	protein-coding genes	C	335	0	0	335	1	Note=hypothetical protein;computational_description=unknown protein%3B Has 35333 Blast hits to 34131 proteins in 2444 species: Archae - 798%3B Bacteria - 22429%3B Metazoa - 974%3B Fungi - 991%3B Plants - 531%3B Viruses - 0%3B Other Eukaryotes - 9610 (source: NCBI BLink).;
chr2	3255831	3255905	AT2G07743	-	74	non-coding genes	C	22	0	0	22	1	computational_description=tRNA-Asp (anticodon: GTC);
chr2	3260446	3260769	AT2G07664	+	323	pseudogenes	C	56	0	0	56	1	Note=pseudogene;computational_description=pseudogene of unknown protein;
chr2	3262234	3262345	AT2G07684	-	111	protein-coding genes	C	24	0	0	24	1	Note=hypothetical protein;computational_description=unknown protein%3B Has 30201 Blast hits to 17322 proteins in 780 species: Archae - 12%3B Bacteria - 1396%3B Metazoa - 17338%3B Fungi - 3422%3B Plants - 5037%3B Viruses - 0%3B Other Eukaryotes - 2996 (source: NCBI BLink).;
chr2	3262522	3262587	AT2G07617	-	65	protein-coding genes	C	9	0	0	9	1	Note=hypothetical protein;
chr2	3263618	3264412	AT2G07621	-	794	protein-coding genes	C	173	0	0	173	1	Note=hypothetical protein;
chr2	3264777	3265393	AT2G05155	+	616	non-coding genes	C	119	0	0	119	1	-
chr2	3268800	3268879	AT2G07745	+	79	non-coding genes	C	15	0	0	15	1	computational_description=tRNA-Tyr (anticodon: GTA);
chr2	3270007	3270364	AT2G07751	+	357	protein-coding genes	C	68	0	0	68	1	Note=NADH:ubiquinone/plastoquinone oxidoreductase%2C chain 3 protein;computational_description=NADH:ubiquinone/plastoquinone oxidoreductase%2C chain 3 protein%3B FUNCTIONS IN: NADH dehydrogenase (ubiquinone) activity%3B INVOLVED IN: oxidation reduction%2C mitochondrial electron transport%2C NADH to ubiquinone%3B LOCATED IN: endomembrane system%3B CONTAINS InterPro DOMAIN/s: NADH:ubiquinone/plasto…
chr2	3270409	3270787	AT2G07675	+	378	protein-coding genes	C	74	0	0	74	1	Note=Ribosomal protein S12/S23 family protein;computational_description=Ribosomal protein S12/S23 family protein%3B FUNCTIONS IN: structural constituent of ribosome%3B INVOLVED IN: translation%3B LOCATED IN: ribosome%2C small ribosomal subunit%2C intracellular%3B CONTAINS InterPro DOMAIN/s: Ribosomal protein S12/S23 (InterPro:IPR006032)%2C Nucleic acid-binding%2C OB-fold (InterPro:IPR012340)%2C N…
chr2	3275991	3276397	AT2G05165	+	406	non-coding genes	C	107	0	0	107	1	-
chr2	3276439	3276511	AT2G07746	+	72	non-coding genes	C	15	0	0	15	1	computational_description=tRNA-Gln (anticodon: TTG);
chr2	3276727	3277668	AT2G07623	+	941	protein-coding genes	C	199	0	0	199	1	Note=hypothetical protein;
chr2	3280862	3280936	AT2G07748	+	74	non-coding genes	C	18	0	0	18	1	computational_description=tRNA-Trp (anticodon: CCA);
chr2	3282786	3283553	AT2G07669	+	767	protein-coding genes	C	165	0	0	165	1	Note=hypothetical protein;computational_description=unknown protein%3B Has 35333 Blast hits to 34131 proteins in 2444 species: Archae - 798%3B Bacteria - 22429%3B Metazoa - 974%3B Fungi - 991%3B Plants - 531%3B Viruses - 0%3B Other Eukaryotes - 9610 (source: NCBI BLink).;
chr2	3296471	3297016	AT2G07626	+	545	protein-coding genes	C	117	0	0	117	1	Note=hypothetical protein;
chr2	3298497	3298716	AT2G07627	-	219	protein-coding genes	C	40	0	0	40	1	Note=hypothetical protein;
chr2	3301882	3303367	AT2G07683	+	1485	transposons	C	356	0	0	356	1	Note=transposable_element_gene;computational_description=copia-like retrotransposon family%2C has a 2.2e-110 P-value blast match to GB:AAA57005 Hopscotch polyprotein (Ty1_Copia-element) (Zea mays);
chr2	3303353	3303428	AT2G07753	-	75	non-coding genes	C	16	0	0	16	1	computational_description=tRNA-Tyr (anticodon: GTA);
chr2	3303734	3303822	AT2G07754	-	88	non-coding genes	C	16	0	0	16	1	computational_description=tRNA-Ser (anticodon: GCT);
chr2	3307941	3309231	AT2G07685	+	1290	transposons	C	273	0	0	273	1	Note=transposable_element_gene;computational_description=gypsy-like retrotransposon family (Athila)%2C has a 8.2e-13 P-value blast match to GB:CAA57397 Athila ORF 1 (Arabidopsis thaliana);
chr2	3312872	3313502	AT2G07629	-	630	protein-coding genes	C	145	0	0	145	1	Note=hypothetical protein;
chr2	3317797	3318634	AT2G07784	-	837	transposons	C	197	0	0	197	1	Note=transposable_element_gene;computational_description=pseudogene%2C similar to reverse transcriptase%2C blastp match of 68%25 identity and 1.0e-16 P-value to GP|18643970|emb|CAD22561.1||AJ417799 reverse transcriptase %7BBrassica rapa subsp. rapa%7D;
chr2	3323572	3323990	AT2G07632	-	418	protein-coding genes	C	100	0	0	100	1	Note=hypothetical protein;
chr2	3331753	3332146	AT2G07688	-	393	pseudogenes	C	75	0	0	75	1	Note=pseudogene;computational_description=pseudogene%2C similar to Photosystem Q(B) protein (32 kDa thylakoid membrane protein) (Photosystem II protein D1).%2C blastp match of 82%25 identity and 4.9e-79 P-value to SP|Q9MUW0|PSBA_MESVI Photosystem Q(B) protein (32 kDa thylakoid membrane protein) (Photosystem II protein D1). %7BMesostigma viride%7D;
chr2	3337622	3337896	AT2G05225	+	274	non-coding genes	C	57	0	0	57	1	-
chr2	3338115	3338325	AT2G05235	+	210	non-coding genes	C	50	0	0	50	1	-
chr2	3338668	3339047	AT2G07634	-	379	protein-coding genes	C	76	0	0	76	1	Note=hypothetical protein;
chr2	3339739	3340317	AT2G07691	-	578	protein-coding genes	C	122	0	0	122	1	Note=hypothetical protein;computational_description=unknown protein%3B BEST Arabidopsis thaliana protein match is: unknown protein (TAIR:ATMG01310.1)%3B Has 7 Blast hits to 7 proteins in 2 species: Archae - 0%3B Bacteria - 0%3B Metazoa - 0%3B Fungi - 0%3B Plants - 7%3B Viruses - 0%3B Other Eukaryotes - 0 (source: NCBI BLink).;
chr2	3340705	3341544	AT2G07692	-	839	protein-coding genes	C	179	0	0	179	1	Note=hypothetical protein;computational_description=unknown protein%3B BEST Arabidopsis thaliana protein match is: unknown protein (TAIR:ATMG01300.1)%3B Has 5 Blast hits to 5 proteins in 1 species: Archae - 0%3B Bacteria - 0%3B Metazoa - 0%3B Fungi - 0%3B Plants - 5%3B Viruses - 0%3B Other Eukaryotes - 0 (source: NCBI BLink).;
chr2	3341391	3342812	AT2G07693	+	1421	transposons	C	278	0	0	278	1	Note=transposable_element_gene;computational_description=copia-like retrotransposon family%2C has a 6.2e-16 P-value blast match to GB:CAA37924 orf 2 (Ty1_Copia-element) (Arabidopsis thaliana);
chr2	3348002	3348904	AT2G07785	+	902	protein-coding genes	C	182	0	0	182	1	Note=NADH dehydrogenase family protein;computational_description=NADH dehydrogenase family protein%3B FUNCTIONS IN: molecular_function unknown%3B INVOLVED IN: oxidation reduction%3B LOCATED IN: membrane%3B EXPRESSED IN: leaf%3B CONTAINS InterPro DOMAIN/s: NADH:ubiquinone oxidoreductase%2C subunit 1 (InterPro:IPR001694)%3B BEST Arabidopsis thaliana protein match is: NADH dehydrogenase 1A (TAIR:ATM…
chr2	3351049	3352228	AT2G07696	-	1179	protein-coding genes	C	206	0	0	206	1	Note=Ribosomal protein S7p/S5e family protein;computational_description=Ribosomal protein S7p/S5e family protein%3B FUNCTIONS IN: structural constituent of ribosome%3B INVOLVED IN: translation%3B LOCATED IN: ribosome%2C small ribosomal subunit%2C intracellular%3B CONTAINS InterPro DOMAIN/s: Ribosomal protein S7%2C bacterial-type (InterPro:IPR005717)%2C Ribosomal protein S7 (InterPro:IPR000235)%3B…
chr2	3361109	3361415	AT2G07826	+	306	pseudogenes	C	61	0	0	61	1	Note=pseudogene;computational_description=pseudogene of unknown protein;
chr2	3369353	3369440	AT2G07793	+	87	non-coding genes	C	18	0	0	18	1	computational_description=tRNA-Ser (anticodon: TGA);
chr2	3370376	3370780	AT2G00470	+	404	non-coding genes	C	77	0	0	77	1	-
chr2	3371831	3372152	AT2G07701	+	321	protein-coding genes	C	76	0	0	76	1	Note=hypothetical protein;computational_description=unknown protein%3B BEST Arabidopsis thaliana protein match is: unknown protein (TAIR:ATMG01150.1)%3B Has 6 Blast hits to 6 proteins in 1 species: Archae - 0%3B Bacteria - 0%3B Metazoa - 0%3B Fungi - 0%3B Plants - 6%3B Viruses - 0%3B Other Eukaryotes - 0 (source: NCBI BLink).;
chr2	3372594	3373155	AT2G07702	+	561	protein-coding genes	C	137	0	0	137	1	Note=hypothetical protein;computational_description=unknown protein%3B FUNCTIONS IN: molecular_function unknown%3B INVOLVED IN: biological_process unknown%3B LOCATED IN: endomembrane system%3B BEST Arabidopsis thaliana protein match is: unknown protein (TAIR:ATMG01140.1)%3B Has 30201 Blast hits to 17322 proteins in 780 species: Archae - 12%3B Bacteria - 1396%3B Metazoa - 17338%3B Fungi - 3422%3B …
chr2	3379161	3379885	AT2G07704	-	724	transposons	C	144	0	0	144	1	Note=transposable_element_gene;computational_description=copia-like retrotransposon family%2C has a 5.8e-50 P-value blast match to GB:CAA72989 open reading frame 1 (Ty1_Copia-element) (Brassica oleracea);
chr2	3380743	3380944	AT2G07705	+	201	protein-coding genes	C	50	0	0	50	1	Note=hypothetical protein;computational_description=unknown protein%3B BEST Arabidopsis thaliana protein match is: unknown protein (TAIR:AT1G65346.1)%3B Has 2 Blast hits to 2 proteins in 1 species: Archae - 0%3B Bacteria - 0%3B Metazoa - 0%3B Fungi - 0%3B Plants - 2%3B Viruses - 0%3B Other Eukaryotes - 0 (source: NCBI BLink).;
chr2	3383396	3383477	AT2G07794	-	81	non-coding genes	C	18	0	0	18	1	computational_description=tRNA-Met (anticodon: CAT);
chr2	3386291	3386768	AT2G07707	+	477	protein-coding genes	C	85	0	0	85	1	Note=Plant mitochondrial ATPase%2C F0 complex%2C subunit 8 protein;computational_description=Plant mitochondrial ATPase%2C F0 complex%2C subunit 8 protein%3B FUNCTIONS IN: cobalt ion binding%3B INVOLVED IN: ATP synthesis coupled proton transport%3B LOCATED IN: mitochondrion%2C vacuole%2C membrane%3B EXPRESSED IN: cultured cell%2C leaf%3B CONTAINS InterPro DOMAIN/s: ATPase%2C F0 complex%2C subunit…
chr2	3386850	3388160	AT2G07708	+	1310	protein-coding genes	C	280	0	0	280	1	Note=hypothetical protein;computational_description=unknown protein%3B BEST Arabidopsis thaliana protein match is: unknown protein (TAIR:ATMG00500.1)%3B Has 9 Blast hits to 9 proteins in 2 species: Archae - 0%3B Bacteria - 0%3B Metazoa - 0%3B Fungi - 0%3B Plants - 9%3B Viruses - 0%3B Other Eukaryotes - 0 (source: NCBI BLink).;
chr2	3389611	3390726	AT2G07641	-	1115	protein-coding genes	C	288	0	0	288	1	Note=hypothetical protein;
chr2	3400796	3400838	AT2G07642	+	42	protein-coding genes	C	10	0	0	10	1	Note=hypothetical protein;
chr2	3403489	3404168	AT2G07663	-	679	pseudogenes	C	159	0	0	159	1	Note=pseudogene;computational_description=pseudogene of unknown protein;
chr2	3404682	3405417	AT2G07643	+	735	protein-coding genes	C	149	0	0	149	1	Note=hypothetical protein;
chr2	3405495	3405863	AT2G07644	+	368	protein-coding genes	C	79	0	0	79	1	Note=hypothetical protein;
chr2	3407217	3407586	AT2G07713	+	369	protein-coding genes	C	89	0	0	89	1	Note=hypothetical protein;computational_description=unknown protein%3B FUNCTIONS IN: molecular_function unknown%3B INVOLVED IN: biological_process unknown%3B LOCATED IN: chloroplast%3B BEST Arabidopsis thaliana protein match is: unknown protein (TAIR:ATMG00540.1)%3B Has 6 Blast hits to 6 proteins in 1 species: Archae - 0%3B Bacteria - 0%3B Metazoa - 0%3B Fungi - 0%3B Plants - 6%3B Viruses - 0%3B …
chr2	3407670	3408506	AT2G07714	-	836	protein-coding genes	C	161	0	0	161	1	Note=transcription factor-like protein;computational_description=transcription factor-related%3B BEST Arabidopsis thaliana protein match is: unknown protein (TAIR:ATMG00550.1)%3B Has 111 Blast hits to 111 proteins in 16 species: Archae - 0%3B Bacteria - 0%3B Metazoa - 0%3B Fungi - 0%3B Plants - 110%3B Viruses - 0%3B Other Eukaryotes - 1 (source: NCBI BLink).;
chr2	3413029	3413756	AT2G00480	-	727	non-coding genes	C	205	0	0	205	1	-
chr2	3430671	3430992	AT2G07809	+	321	pseudogenes	C	95	0	0	95	1	Note=pseudogene;computational_description=pseudogene of unknown protein;
chr2	3431243	3431844	AT2G07648	-	601	protein-coding genes	C	148	0	0	148	1	Note=hypothetical protein;
chr2	3432136	3433656	AT2G07719	-	1520	protein-coding genes	C	348	0	0	348	1	Note=Putative membrane lipoprotein;computational_description=Putative membrane lipoprotein%3B FUNCTIONS IN: molecular_function unknown%3B INVOLVED IN: biological_process unknown%3B LOCATED IN: endomembrane system%3B BEST Arabidopsis thaliana protein match is: Putative membrane lipoprotein (TAIR:ATMG00610.1)%3B Has 6 Blast hits to 6 proteins in 2 species: Archae - 0%3B Bacteria - 0%3B Metazoa - 0%…
chr2	3434311	3435279	AT2G07721	-	968	protein-coding genes	C	184	0	0	184	1	Note=hypothetical protein;computational_description=unknown protein%3B Has 1 Blast hits to 1 proteins in 1 species: Archae - 0%3B Bacteria - 0%3B Metazoa - 0%3B Fungi - 0%3B Plants - 1%3B Viruses - 0%3B Other Eukaryotes - 0 (source: NCBI BLink).;
chr2	3437583	3437652	AT2G05315	+	69	non-coding genes	C	15	0	0	15	1	computational_description=tRNA-Phe%2Canticodon:GAA;
chr2	3438741	3439161	AT2G07722	+	420	protein-coding genes	C	131	0	0	131	1	Note=transmembrane protein;computational_description=unknown protein%3B BEST Arabidopsis thaliana protein match is: unknown protein (TAIR:ATMG00620.1)%3B Has 15 Blast hits to 15 proteins in 5 species: Archae - 0%3B Bacteria - 0%3B Metazoa - 0%3B Fungi - 0%3B Plants - 15%3B Viruses - 0%3B Other Eukaryotes - 0 (source: NCBI BLink).;
chr2	3440301	3441314	AT2G07652	-	1013	protein-coding genes	C	231	0	0	231	1	Note=hypothetical protein;
chr2	3441423	3444215	AT2G07723	-	2792	pseudogenes	C	655	0	0	655	1	Note=pseudogene;computational_description=pseudogene%2C similar to orf454~homology with two ORFs from Marchantia polymorpha mtDNA (orf169 and orf322)%2C high similarity to 3'-terminal part of ccl1 of Rhodobacter%2C blastp match of 76%25 identity and 3.4e-193 P-value to GP|459537|emb|CAA54966.1||X78036 orf454~homology with two ORFs from Marchantia polymorpha mtDNA (orf169 and orf322)%2C high simil…
chr2	3444362	3444434	AT2G07756	-	72	non-coding genes	C	16	0	0	16	1	computational_description=tRNA-Gly (anticodon: GCC);
chr2	3447397	3449059	AT2G07725	+	1662	protein-coding genes	C	301	0	0	301	1	Note=Ribosomal L5P family protein;computational_description=Ribosomal L5P family protein%3B FUNCTIONS IN: structural constituent of ribosome%3B INVOLVED IN: translation%3B LOCATED IN: ribosome%2C intracellular%3B CONTAINS InterPro DOMAIN/s: Ribosomal protein L5 (InterPro:IPR002132)%2C Ribosomal protein L5%2C N-terminal (InterPro:IPR020927)%3B BEST Arabidopsis thaliana protein match is: ribosomal …
chr2	3448941	3449257	AT2G07726	+	316	pseudogenes	C	58	0	0	58	1	Note=pseudogene;computational_description=pseudogene%2C similar to Mitochondrial ribosomal protein S14. (Rape)%2C blastp match of 96%25 identity and 4.1e-29 P-value to SP|P49387|RT14_BRANA Mitochondrial ribosomal protein S14. (Rape) %7BBrassica napus%7D;
chr2	3457212	3457479	AT2G07820	-	267	protein-coding genes	C	67	0	0	67	1	Note=hypothetical protein;computational_description=unknown protein%3B Has 30201 Blast hits to 17322 proteins in 780 species: Archae - 12%3B Bacteria - 1396%3B Metazoa - 17338%3B Fungi - 3422%3B Plants - 5037%3B Viruses - 0%3B Other Eukaryotes - 2996 (source: NCBI BLink).;
chr2	3474281	3474664	AT2G07825	-	383	protein-coding genes	C	55	0	0	55	1	Note=hypothetical protein;computational_description=unknown protein%3B Has 30201 Blast hits to 17322 proteins in 780 species: Archae - 12%3B Bacteria - 1396%3B Metazoa - 17338%3B Fungi - 3422%3B Plants - 5037%3B Viruses - 0%3B Other Eukaryotes - 2996 (source: NCBI BLink).;
chr2	3476155	3476278	AT2G07830	-	123	protein-coding genes	C	33	0	0	33	1	Note=hypothetical protein;computational_description=unknown protein%3B LOCATED IN: endomembrane system%3B Has 30201 Blast hits to 17322 proteins in 780 species: Archae - 12%3B Bacteria - 1396%3B Metazoa - 17338%3B Fungi - 3422%3B Plants - 5037%3B Viruses - 0%3B Other Eukaryotes - 2996 (source: NCBI BLink).;
chr2	3477581	3479196	AT2G07658	-	1615	protein-coding genes	C	322	0	0	322	1	Note=hypothetical protein;
chr2	3479611	3480000	AT2G07735	-	389	transposons	C	77	0	0	77	1	Note=transposable_element_gene;computational_description=copia-like retrotransposon family%2C has a 4.8e-21 P-value blast match to reverse transcriptase (Ty1_Copia-element) (Arabidopsis thaliana);
chr2	3480150	3480633	AT2G07736	-	483	transposons	C	86	0	0	86	1	Note=transposable_element_gene;computational_description=copia-like retrotransposon family%2C has a 4.9e-29 P-value blast match to GB:CAA37924 orf 2 (Ty1_Copia-element) (Arabidopsis thaliana);
chr2	3481084	3482066	AT2G07737	-	982	transposons	C	184	0	0	184	1	Note=transposable_element_gene;computational_description=pseudogene%2C similar to putative reverse transcriptase%2C blastp match of 43%25 identity and 2.8e-43 P-value to GP|13786450|gb|AAK39575.1|AC025296_10|AC025296 putative reverse transcriptase %7BOryza sativa%7D;
chr2	3489588	3489657	AT2G05355	+	69	non-coding genes	C	14	0	0	14	1	computational_description=tRNA-Tyr%2Canticodon:GTA;
chr2	3494775	3494850	AT2G07761	+	75	non-coding genes	C	16	0	0	16	1	computational_description=tRNA-Tyr (anticodon: GTA);
chr2	3495011	3495086	AT2G07762	+	75	non-coding genes	C	17	0	0	17	1	computational_description=tRNA-Pro (anticodon: TGG);
chr2	3495098	3495360	AT2G05375	+	262	non-coding genes	C	61	0	0	61	1	-
chr2	3495441	3495512	AT2G07763	+	71	non-coding genes	C	15	0	0	15	1	computational_description=tRNA-Cys (anticodon: GCA);
chr2	3495510	3496398	AT2G07739	-	888	protein-coding genes	C	172	0	0	172	1	Note=Ycf1 protein;computational_description=Ycf1 protein%3B FUNCTIONS IN: molecular_function unknown%3B INVOLVED IN: biological_process unknown%3B LOCATED IN: endomembrane system%3B CONTAINS InterPro DOMAIN/s: Ycf1 (InterPro:IPR008896)%3B BEST Arabidopsis thaliana protein match is: Ycf1 protein (TAIR:ATMG00370.1)%3B Has 1145 Blast hits to 1145 proteins in 726 species: Archae - 0%3B Bacteria - 0%3…
chr2	3497357	3497440	AT2G07765	+	83	non-coding genes	C	17	0	0	17	1	computational_description=tRNA-Tyr (anticodon: GTA);
chr2	3498851	3500104	AT2G00500	+	1253	non-coding genes	C	297	0	0	297	1	-
chr2	3501552	3502294	AT2G07835	-	742	protein-coding genes	C	162	0	0	162	1	Note=hypothetical protein;computational_description=unknown protein%3B BEST Arabidopsis thaliana protein match is: unknown protein (TAIR:ATMG00400.1)%3B Has 30201 Blast hits to 17322 proteins in 780 species: Archae - 12%3B Bacteria - 1396%3B Metazoa - 17338%3B Fungi - 3422%3B Plants - 5037%3B Viruses - 0%3B Other Eukaryotes - 2996 (source: NCBI BLink).;
chr2	3502318	3503476	AT2G07741	+	1158	protein-coding genes	C	220	0	0	220	1	Note=ATPase%2C F0 complex%2C subunit A protein;computational_description=ATPase%2C F0 complex%2C subunit A protein%3B FUNCTIONS IN: hydrogen ion transmembrane transporter activity%2C hydrogen ion transporting ATP synthase activity%2C rotational mechanism%3B INVOLVED IN: proton transport%2C ATP synthesis coupled proton transport%3B LOCATED IN: proton-transporting ATP synthase complex%2C coupling f…
chr2	3503521	3503608	AT2G07766	+	87	non-coding genes	C	18	0	0	18	1	computational_description=tRNA-Ser (anticodon: TGA);
chr2	3506864	3507323	AT2G07670	+	459	pseudogenes	C	107	0	0	107	1	Note=pseudogene;computational_description=pseudogene of unknown protein;
chr2	5265283	5266740	AT2G12830	+	1457	transposons	C	325	0	0	325	1	Note=transposable_element_gene;computational_description=pseudogene%2C hypothetical protein;
chr3	9074929	9075146	AT3G04835	+	217	non-coding genes	C	57	0	0	57	1	Note=Natural antisense transcript overlaps with AT3G24870;
chr3	9439145	9442774	AT3G25820	+	3629	protein-coding genes	C	631	0	0	631	1	Note=terpene synthase-like sequence-1%2C8-cineole;computational_description=terpene synthase-like sequence-1%2C8-cineole (TPS-CIN)%3B CONTAINS InterPro DOMAIN/s: Terpene synthase%2C metal-binding domain (InterPro:IPR005630)%2C Terpenoid synthase (InterPro:IPR008949)%2C Terpenoid cylases/protein prenyltransferase alpha-alpha toroid (InterPro:IPR008930)%2C Terpene synthase-like (InterPro:IPR001906)…
chr3	9447408	9451037	AT3G25830	+	3629	protein-coding genes	C	631	0	0	631	1	Note=terpene synthase-like sequence-1%2C8-cineole;computational_description=terpene synthase-like sequence-1%2C8-cineole (TPS-CIN)%3B CONTAINS InterPro DOMAIN/s: Terpene synthase%2C metal-binding domain (InterPro:IPR005630)%2C Terpenoid synthase (InterPro:IPR008949)%2C Terpenoid cylases/protein prenyltransferase alpha-alpha toroid (InterPro:IPR008930)%2C Terpene synthase-like (InterPro:IPR001906)…
chr3	9725746	9729098	AT3G26525	+	3352	transposons	C	696	0	0	696	1	Note=transposable_element_gene;computational_description=Mutator-like transposase family%2C has a 3.3e-87 P-value blast match to Q9SLM0 /314-478 Pfam PF03108 MuDR family transposase (MuDr-element domain);
chr3	9731099	9735541	AT3G26530	-	4442	transposons	C	799	0	0	799	1	Note=transposable_element_gene;computational_description=similar to Ulp1 protease family protein [Arabidopsis thaliana] (TAIR:AT1G08740.1)%3B similar to Ulp1 protease family protein [Arabidopsis thaliana] (TAIR:AT2G29240.1)%3B similar to Ulp1 protease family protein [Arabidopsis thaliana] (TAIR:AT5G44890.1)%3B similar to Ulp1 protease family protein [Brassica oleracea] (GB:ABD64941.1)%3B contains…
chr3	10547440	10549401	AT3G28290	+	1961	protein-coding genes	C	348	0	0	348	1	Note=transmembrane protein%2C putative (DUF677);computational_description=AT14A%3B CONTAINS InterPro DOMAIN/s: Protein of unknown function DUF677 (InterPro:IPR007749)%3B BEST Arabidopsis thaliana protein match is: Protein of unknown function (DUF677) (TAIR:AT3G28300.1)%3B Has 228 Blast hits to 220 proteins in 54 species: Archae - 6%3B Bacteria - 60%3B Metazoa - 5%3B Fungi - 4%3B Plants - 134%3B V…
chr3	10550926	10551106	AT3G28291	+	180	protein-coding genes	C	24	0	0	24	1	Note=hypothetical protein;computational_description=unknown protein%3B Has 30201 Blast hits to 17322 proteins in 780 species: Archae - 12%3B Bacteria - 1396%3B Metazoa - 17338%3B Fungi - 3422%3B Plants - 5037%3B Viruses - 0%3B Other Eukaryotes - 2996 (source: NCBI BLink).;
chr3	10565673	10567634	AT3G28300	+	1961	protein-coding genes	C	348	0	0	348	1	Note=transmembrane protein%2C putative (DUF677);computational_description=AT14A%3B CONTAINS InterPro DOMAIN/s: Protein of unknown function DUF677 (InterPro:IPR007749)%3B BEST Arabidopsis thaliana protein match is: Protein of unknown function (DUF677) (TAIR:AT3G28290.1)%3B Has 228 Blast hits to 220 proteins in 54 species: Archae - 6%3B Bacteria - 60%3B Metazoa - 5%3B Fungi - 4%3B Plants - 134%3B V…
chr3	11988318	11988767	AT3G30385	+	449	protein-coding genes	C	66	0	0	66	1	Note=inhibitor/lipid-transfer protein/seed storage 2S albumin superfamily protein (DUF784);computational_description=LOCATED IN: endomembrane system%3B CONTAINS InterPro DOMAIN/s: Protein of unknown function DUF784%2C Arabidopsis thaliana (InterPro:IPR008502)%3B BEST Arabidopsis thaliana protein match is: Protein of unknown function (DUF784) (TAIR:AT3G30387.1)%3B Has 148 Blast hits to 146 protein…
chr3	11990240	11990588	AT3G30386	+	348	pseudogenes	C	58	0	0	58	1	Note=pseudogene;computational_description=pseudogene of inhibitor/lipid-transfer protein/seed storage 2S albumin superfamily protein (DUF784);
chr3	11992042	11992491	AT3G30387	+	449	protein-coding genes	C	66	0	0	66	1	Note=inhibitor/lipid-transfer protein/seed storage 2S albumin superfamily protein (DUF784);computational_description=LOCATED IN: endomembrane system%3B CONTAINS InterPro DOMAIN/s: Protein of unknown function DUF784%2C Arabidopsis thaliana (InterPro:IPR008502)%3B BEST Arabidopsis thaliana protein match is: Protein of unknown function (DUF784) (TAIR:AT3G30385.1)%3B Has 148 Blast hits to 146 protein…
chr3	11993963	11994308	AT3G30388	+	345	pseudogenes	C	57	0	0	57	1	Note=pseudogene;computational_description=pseudogene of inhibitor/lipid-transfer protein/seed storage 2S albumin superfamily protein (DUF784);
chr3	14128921	14132041	AT3G33197	+	3120	transposons	C	736	0	0	735	0.998641	Note=transposable_element_gene;computational_description=gypsy-like retrotransposon family (Athila)%2C has a 5.9e-130 P-value blast match to GB:CAA57397 Athila ORF 1 (Arabidopsis thaliana);
chr4	5859243	5861880	AT4G09200	+	2637	protein-coding genes	C	466	0	0	466	1	Note=SPla/RYanodine receptor (SPRY) domain-containing protein;computational_description=SPla/RYanodine receptor (SPRY) domain-containing protein%3B CONTAINS InterPro DOMAIN/s: B302 (SPRY)-like (InterPro:IPR001870)%2C CTLH%2C C-terminal LisH motif (InterPro:IPR006595)%2C LisH dimerisation motif (InterPro:IPR006594)%2C Ran binding protein-like%2C CRA domain (InterPro:IPR013144)%2C SPla/RYanodine re…
chr4	5902812	5905449	AT4G09310	+	2637	protein-coding genes	C	466	0	0	466	1	Note=SPla/RYanodine receptor (SPRY) domain-containing protein;computational_description=SPla/RYanodine receptor (SPRY) domain-containing protein%3B CONTAINS InterPro DOMAIN/s: B302 (SPRY)-like (InterPro:IPR001870)%2C CTLH%2C C-terminal LisH motif (InterPro:IPR006595)%2C LisH dimerisation motif (InterPro:IPR006594)%2C Ran binding protein-like%2C CRA domain (InterPro:IPR013144)%2C SPla/RYanodine re…
chr4	11048433	11049769	AT4G20530	+	1336	protein-coding genes	C	249	0	0	249	1	Note=cysteine-rich repeat secretory-like protein;computational_description=Protein with domains of unknown function (DUF26 and DUF1204)%3B FUNCTIONS IN: molecular_function unknown%3B INVOLVED IN: biological_process unknown%3B LOCATED IN: endomembrane system%3B EXPRESSED IN: male gametophyte%2C pollen tube%3B EXPRESSED DURING: L mature pollen stage%2C M germinated pollen stage%3B CONTAINS InterPro…
chr4	11049866	11050727	AT4G20535	+	861	protein-coding genes	C	164	0	0	164	1	Note=receptor-like kinase;
chr4	11051692	11053028	AT4G20540	+	1336	protein-coding genes	C	249	0	0	249	1	Note=cysteine-rich repeat secretory-like protein;computational_description=Protein with domains of unknown function (DUF26 and DUF1204)%3B FUNCTIONS IN: molecular_function unknown%3B INVOLVED IN: biological_process unknown%3B LOCATED IN: endomembrane system%3B CONTAINS InterPro DOMAIN/s: Protein of unknown function DUF26 (InterPro:IPR002902)%2C Protein of unknown function DUF1204 (InterPro:IPR009…
chr4	11053125	11053986	AT4G20545	+	861	protein-coding genes	C	164	0	0	164	1	Note=receptor-like kinase;
chr4	11054951	11056287	AT4G20550	+	1336	protein-coding genes	C	249	0	0	249	1	Note=cysteine-rich repeat secretory-like protein;computational_description=Protein with domains of unknown function (DUF26 and DUF1204)%3B FUNCTIONS IN: molecular_function unknown%3B INVOLVED IN: biological_process unknown%3B LOCATED IN: endomembrane system%3B CONTAINS InterPro DOMAIN/s: Protein of unknown function DUF26 (InterPro:IPR002902)%2C Protein of unknown function DUF1204 (InterPro:IPR009…
chr4	11056384	11057245	AT4G20555	+	861	protein-coding genes	C	164	0	0	164	1	Note=receptor-like kinase;
chr4	11058210	11059546	AT4G20560	+	1336	protein-coding genes	C	249	0	0	249	1	Note=cysteine-rich repeat secretory-like protein;computational_description=Protein with domains of unknown function (DUF26 and DUF1204)%3B FUNCTIONS IN: molecular_function unknown%3B INVOLVED IN: biological_process unknown%3B LOCATED IN: endomembrane system%3B CONTAINS InterPro DOMAIN/s: Protein of unknown function DUF26 (InterPro:IPR002902)%2C Protein of unknown function DUF1204 (InterPro:IPR009…
chr4	11059643	11060504	AT4G20565	+	861	protein-coding genes	C	164	0	0	164	1	Note=receptor-like kinase;
chr4	11061469	11062805	AT4G20570	+	1336	protein-coding genes	C	249	0	0	249	1	Note=cysteine-rich repeat secretory-like protein;computational_description=Protein with domains of unknown function (DUF26 and DUF1204)%3B FUNCTIONS IN: molecular_function unknown%3B INVOLVED IN: biological_process unknown%3B LOCATED IN: endomembrane system%3B CONTAINS InterPro DOMAIN/s: Protein of unknown function DUF26 (InterPro:IPR002902)%2C Protein of unknown function DUF1204 (InterPro:IPR009…
chr4	11062902	11063763	AT4G20575	+	861	protein-coding genes	C	164	0	0	164	1	Note=receptor-like kinase;
chr4	11064921	11065934	AT4G20580	+	1013	protein-coding genes	C	185	0	0	185	1	Note=cysteine-rich repeat secretory-like protein (DUF26 and DUF1204);computational_description=Protein with domains of unknown function (DUF26 and DUF1204)%3B FUNCTIONS IN: molecular_function unknown%3B INVOLVED IN: biological_process unknown%3B LOCATED IN: endomembrane system%3B CONTAINS InterPro DOMAIN/s: Protein of unknown function DUF26 (InterPro:IPR002902)%2C Protein of unknown function DUF1…
chr4	11068180	11069193	AT4G20590	+	1013	protein-coding genes	C	185	0	0	184	0.994595	Note=cysteine-rich repeat secretory-like protein (DUF26 and DUF1204);computational_description=Protein with domains of unknown function (DUF26 and DUF1204)%3B FUNCTIONS IN: molecular_function unknown%3B INVOLVED IN: biological_process unknown%3B LOCATED IN: endomembrane system%3B CONTAINS InterPro DOMAIN/s: Protein of unknown function DUF26 (InterPro:IPR002902)%2C Protein of unknown function DUF1…
chr4	11071439	11072452	AT4G20600	+	1013	protein-coding genes	C	185	0	0	185	1	Note=cysteine-rich repeat secretory-like protein (DUF26 and DUF1204);computational_description=Protein with domains of unknown function (DUF26 and DUF1204)%3B FUNCTIONS IN: molecular_function unknown%3B INVOLVED IN: biological_process unknown%3B LOCATED IN: endomembrane system%3B CONTAINS InterPro DOMAIN/s: Protein of unknown function DUF26 (InterPro:IPR002902)%2C Protein of unknown function DUF1…
chr4	11074698	11075711	AT4G20610	+	1013	protein-coding genes	C	185	0	0	184	0.994595	Note=cysteine-rich repeat secretory-like protein (DUF26 and DUF1204);computational_description=Protein with domains of unknown function (DUF26 and DUF1204)%3B FUNCTIONS IN: molecular_function unknown%3B INVOLVED IN: biological_process unknown%3B LOCATED IN: endomembrane system%3B CONTAINS InterPro DOMAIN/s: Protein of unknown function DUF26 (InterPro:IPR002902)%2C Protein of unknown function DUF1…
chr4	11077957	11078970	AT4G20620	+	1013	protein-coding genes	C	185	0	0	185	1	Note=cysteine-rich repeat secretory-like protein (DUF26 and DUF1204);computational_description=Protein with domains of unknown function (DUF26 and DUF1204)%3B FUNCTIONS IN: molecular_function unknown%3B INVOLVED IN: biological_process unknown%3B LOCATED IN: endomembrane system%3B CONTAINS InterPro DOMAIN/s: Protein of unknown function DUF26 (InterPro:IPR002902)%2C Protein of unknown function DUF1…
chr4	11082803	11083816	AT4G20630	+	1013	protein-coding genes	C	185	0	0	185	1	Note=cysteine-rich repeat secretory-like protein (DUF26 and DUF1204);computational_description=Protein with domains of unknown function (DUF26 and DUF1204)%3B FUNCTIONS IN: molecular_function unknown%3B INVOLVED IN: biological_process unknown%3B LOCATED IN: endomembrane system%3B CONTAINS InterPro DOMAIN/s: Protein of unknown function DUF26 (InterPro:IPR002902)%2C Protein of unknown function DUF1…
chr4	11086062	11087075	AT4G20640	+	1013	protein-coding genes	C	185	0	0	185	1	Note=cysteine-rich repeat secretory-like protein (DUF26 and DUF1204);computational_description=Protein with domains of unknown function (DUF26 and DUF1204)%3B FUNCTIONS IN: molecular_function unknown%3B INVOLVED IN: biological_process unknown%3B LOCATED IN: endomembrane system%3B CONTAINS InterPro DOMAIN/s: Protein of unknown function DUF26 (InterPro:IPR002902)%2C Protein of unknown function DUF1…
chr4	11089128	11090464	AT4G20645	+	1336	protein-coding genes	C	249	0	0	249	1	Note=cysteine-rich receptor-like kinase;
chr5	5775534	5776346	AT5G17522	+	812	protein-coding genes	C	156	0	0	156	1	Note=phosphoglucosamine mutase family protein;
chr5	5775585	5777350	AT5G17523	-	1765	protein-coding genes	C	356	0	0	351	0.985955	Note=maltose excess-like protein;computational_description=FUNCTIONS IN: molecular_function unknown%3B INVOLVED IN: biological_process unknown%3B LOCATED IN: chloroplast%3B BEST Arabidopsis thaliana protein match is: root cap 1 (RCP1) (TAIR:AT5G17520.1)%3B Has 30201 Blast hits to 17322 proteins in 780 species: Archae - 12%3B Bacteria - 1396%3B Metazoa - 17338%3B Fungi - 3422%3B Plants - 5037%3B V…
chr5	6631433	6631713	AT5G19633	+	280	protein-coding genes	C	30	0	0	30	1	Note=hypothetical protein;
chr5	12797196	12798429	AT5G34174	+	1233	transposons	C	204	0	0	204	1	Note=transposable_element_gene;computational_description=CACTA-like transposase family (En/Spm)%2C has a 6.1e-57 P-value blast match to dbj|BAB64937.1| TdcA1-ORF1-ORF2 (Daucus carota) Spm/En-like (CACTA-like);
chr5	12798681	12799635	AT5G34266	-	954	transposons	C	195	0	0	195	1	Note=transposable_element_gene;computational_description=pseudogene%2C hypothetical protein%2C similar to putative retroelement pol polyprotein;
chr5	12802377	12802848	AT5G34358	+	471	transposons	C	108	0	0	108	1	Note=transposable_element_gene;
chr5	14324710	14325058	AT5G36310	-	348	protein-coding genes	C	80	0	0	80	1	Note=ECA1 gametogenesis related family protein;computational_description=ECA1 gametogenesis related family protein%3B LOCATED IN: endomembrane system%3B BEST Arabidopsis thaliana protein match is: ECA1 gametogenesis related family protein (TAIR:AT5G36340.1)%3B Has 127 Blast hits to 119 proteins in 5 species: Archae - 0%3B Bacteria - 0%3B Metazoa - 0%3B Fungi - 0%3B Plants - 127%3B Viruses - 0%3B …
chr5	14331285	14331633	AT5G36340	-	348	protein-coding genes	C	80	0	0	80	1	Note=ECA1 gametogenesis related family protein;computational_description=ECA1 gametogenesis related family protein%3B LOCATED IN: endomembrane system%3B BEST Arabidopsis thaliana protein match is: ECA1 gametogenesis related family protein (TAIR:AT5G36310.1)%3B Has 127 Blast hits to 119 proteins in 5 species: Archae - 0%3B Bacteria - 0%3B Metazoa - 0%3B Fungi - 0%3B Plants - 127%3B Viruses - 0%3B …
chr5	14333414	14333899	AT5G36350	-	485	protein-coding genes	C	97	0	0	97	1	Note=ECA1 gametogenesis related family protein;computational_description=ECA1 gametogenesis related family protein%3B LOCATED IN: endomembrane system%3B BEST Arabidopsis thaliana protein match is: ECA1 gametogenesis related family protein (TAIR:AT5G36450.1)%3B Has 133 Blast hits to 125 proteins in 6 species: Archae - 0%3B Bacteria - 0%3B Metazoa - 0%3B Fungi - 0%3B Plants - 133%3B Viruses - 0%3B …
chr5	14337864	14338221	AT5G36370	-	357	protein-coding genes	C	81	0	0	81	1	Note=ECA1 gametogenesis related family protein;computational_description=ECA1 gametogenesis related family protein%3B LOCATED IN: endomembrane system%3B BEST Arabidopsis thaliana protein match is: ECA1 gametogenesis related family protein (TAIR:AT5G36450.1)%3B Has 131 Blast hits to 123 proteins in 5 species: Archae - 0%3B Bacteria - 0%3B Metazoa - 0%3B Fungi - 0%3B Plants - 131%3B Viruses - 0%3B …
chr5	14340061	14340418	AT5G36380	-	357	protein-coding genes	C	80	0	0	80	1	Note=ECA1 gametogenesis related family protein;computational_description=ECA1 gametogenesis related family protein%3B LOCATED IN: endomembrane system%3B BEST Arabidopsis thaliana protein match is: ECA1 gametogenesis related family protein (TAIR:AT5G36450.1)%3B Has 133 Blast hits to 125 proteins in 6 species: Archae - 0%3B Bacteria - 0%3B Metazoa - 0%3B Fungi - 0%3B Plants - 133%3B Viruses - 0%3B …
chr5	14342256	14342613	AT5G36390	-	357	protein-coding genes	C	80	0	0	80	1	Note=ECA1 gametogenesis related family protein;computational_description=ECA1 gametogenesis related family protein%3B LOCATED IN: endomembrane system%3B BEST Arabidopsis thaliana protein match is: ECA1 gametogenesis related family protein (TAIR:AT5G36450.1)%3B Has 133 Blast hits to 125 proteins in 6 species: Archae - 0%3B Bacteria - 0%3B Metazoa - 0%3B Fungi - 0%3B Plants - 133%3B Viruses - 0%3B …
chr5	14344451	14344808	AT5G36400	-	357	protein-coding genes	C	80	0	0	80	1	Note=ECA1 gametogenesis related family protein;computational_description=ECA1 gametogenesis related family protein%3B LOCATED IN: endomembrane system%3B BEST Arabidopsis thaliana protein match is: ECA1 gametogenesis related family protein (TAIR:AT5G36450.1)%3B Has 133 Blast hits to 125 proteins in 6 species: Archae - 0%3B Bacteria - 0%3B Metazoa - 0%3B Fungi - 0%3B Plants - 133%3B Viruses - 0%3B …
chr5	14346646	14347003	AT5G36410	-	357	protein-coding genes	C	80	0	0	80	1	Note=ECA1 gametogenesis related family protein;computational_description=ECA1 gametogenesis related family protein%3B LOCATED IN: endomembrane system%3B BEST Arabidopsis thaliana protein match is: ECA1 gametogenesis related family protein (TAIR:AT5G36450.1)%3B Has 133 Blast hits to 125 proteins in 6 species: Archae - 0%3B Bacteria - 0%3B Metazoa - 0%3B Fungi - 0%3B Plants - 133%3B Viruses - 0%3B …
chr5	14348841	14349198	AT5G36420	-	357	protein-coding genes	C	80	0	0	80	1	Note=ECA1 gametogenesis related family protein;computational_description=ECA1 gametogenesis related family protein%3B LOCATED IN: endomembrane system%3B BEST Arabidopsis thaliana protein match is: ECA1 gametogenesis related family protein (TAIR:AT5G36450.1)%3B Has 133 Blast hits to 125 proteins in 6 species: Archae - 0%3B Bacteria - 0%3B Metazoa - 0%3B Fungi - 0%3B Plants - 133%3B Viruses - 0%3B …
chr5	14351036	14351393	AT5G36430	-	357	protein-coding genes	C	80	0	0	80	1	Note=ECA1 gametogenesis related family protein;computational_description=ECA1 gametogenesis related family protein%3B LOCATED IN: endomembrane system%3B BEST Arabidopsis thaliana protein match is: ECA1 gametogenesis related family protein (TAIR:AT5G36450.1)%3B Has 133 Blast hits to 125 proteins in 6 species: Archae - 0%3B Bacteria - 0%3B Metazoa - 0%3B Fungi - 0%3B Plants - 133%3B Viruses - 0%3B …
chr5	14359642	14360246	AT5G36470	-	604	protein-coding genes	C	111	0	0	111	1	Note=ECA1 gametogenesis related family protein;computational_description=ECA1 gametogenesis related family protein%3B LOCATED IN: endomembrane system%3B BEST Arabidopsis thaliana protein match is: ECA1 gametogenesis related family protein (TAIR:AT5G36450.1)%3B Has 133 Blast hits to 125 proteins in 6 species: Archae - 0%3B Bacteria - 0%3B Metazoa - 0%3B Fungi - 0%3B Plants - 133%3B Viruses - 0%3B …
chr5	14392618	14392975	AT5G36662	-	357	protein-coding genes	C	80	0	0	80	1	Note=ECA1 gametogenesis related family protein;computational_description=ECA1 gametogenesis related family protein%3B LOCATED IN: endomembrane system%3B BEST Arabidopsis thaliana protein match is: ECA1 gametogenesis related family protein (TAIR:AT5G36739.1)%3B Has 129 Blast hits to 121 proteins in 5 species: Archae - 0%3B Bacteria - 0%3B Metazoa - 0%3B Fungi - 0%3B Plants - 129%3B Viruses - 0%3B …
chr5	14396687	14399025	AT5G36660	+	2338	transposons	C	329	0	0	329	1	Note=transposable_element_gene;computational_description=pseudogene%2C hypothetical protein;
chr5	14401029	14406730	AT5G36670	+	5701	protein-coding genes	C	990	0	0	989	0.99899	Note=RING/FYVE/PHD zinc finger superfamily protein;computational_description=RING/FYVE/PHD zinc finger superfamily protein%3B FUNCTIONS IN: DNA binding%2C zinc ion binding%3B INVOLVED IN: regulation of transcription%2C DNA-dependent%3B LOCATED IN: nucleus%3B CONTAINS InterPro DOMAIN/s: A.T hook-like (InterPro:IPR020478)%2C AT hook%2C DNA-binding motif (InterPro:IPR017956)%2C Zinc finger%2C PHD-ty…
chr5	14406801	14409137	AT5G36680	-	2336	protein-coding genes	C	331	0	0	331	1	Note=Pol-like polyprotein/retrotransposon%2C putative (DUF239);computational_description=Protein of Unknown Function (DUF239)%3B INVOLVED IN: biological_process unknown%3B LOCATED IN: endomembrane system%3B CONTAINS InterPro DOMAIN/s: Protein of unknown function DUF239%2C plant (InterPro:IPR004314)%3B BEST Arabidopsis thaliana protein match is: Protein of Unknown Function (DUF239) (TAIR:AT5G36770…
chr5	14413693	14414168	AT5G36685	+	475	transposons	C	100	0	0	100	1	Note=transposable_element_gene;computational_description=copia-like retrotransposon family%2C has a 1.8e-11 P-value blast match to GB:BAA22288 pol polyprotein (Ty1_Copia-element) (Oryza australiensis)GB:BAA22288 polyprotein (Ty1_Copia-element) (Oryza australiensis)gi|2443320|dbj|BAA22288.1| polyprotein (RIRE1) (Oryza australiensis) (Ty1_Copia-element);
chr5	14415184	14417288	AT5G36690	-	2104	protein-coding genes	C	305	0	0	304	0.996721	Note=proton pump-interactor;computational_description=unknown protein%3B BEST Arabidopsis thaliana protein match is: unknown protein (TAIR:AT5G36780.1)%3B Has 30201 Blast hits to 17322 proteins in 780 species: Archae - 12%3B Bacteria - 1396%3B Metazoa - 17338%3B Fungi - 3422%3B Plants - 5037%3B Viruses - 0%3B Other Eukaryotes - 2996 (source: NCBI BLink).;
chr5	14421181	14424610	AT5G36700	-	3429	protein-coding genes	C	619	0	0	617	0.996769	Note=2-phosphoglycolate phosphatase 1;computational_description=2-phosphoglycolate phosphatase 1 (PGLP1)%3B FUNCTIONS IN: phosphoglycolate phosphatase activity%3B INVOLVED IN: metabolic process%3B LOCATED IN: chloroplast stroma%2C chloroplast%3B EXPRESSED IN: 7 plant structures%3B CONTAINS InterPro DOMAIN/s: HAD-superfamily hydrolase%2C subfamily IIA (InterPro:IPR006357)%2C 2-phosphoglycolate pho…
chr5	14424734	14426217	AT5G36710	-	1483	protein-coding genes	C	316	0	0	315	0.996835	Note=transmembrane protein;computational_description=unknown protein%3B FUNCTIONS IN: molecular_function unknown%3B INVOLVED IN: biological_process unknown%3B LOCATED IN: endomembrane system%3B BEST Arabidopsis thaliana protein match is: unknown protein (TAIR:AT5G36800.1)%3B Has 35333 Blast hits to 34131 proteins in 2444 species: Archae - 798%3B Bacteria - 22429%3B Metazoa - 974%3B Fungi - 991%3B…
chr5	14429660	14429924	AT5G36720	-	264	protein-coding genes	C	43	0	0	43	1	Note=Plant thionin family protein;computational_description=Plant thionin family protein%3B FUNCTIONS IN: molecular_function unknown%3B INVOLVED IN: biological_process unknown%3B LOCATED IN: endomembrane system%3B EXPRESSED IN: pollen tube%3B BEST Arabidopsis thaliana protein match is: Plant thionin family protein (TAIR:AT5G36805.1)%3B Has 1807 Blast hits to 1807 proteins in 277 species: Archae -…
chr5	14431598	14432216	AT5G36722	-	618	protein-coding genes	C	120	0	0	120	1	Note=U3 small nucleolar RNA-associated protein;computational_description=unknown protein%3B FUNCTIONS IN: molecular_function unknown%3B INVOLVED IN: biological_process unknown%3B LOCATED IN: cellular_component unknown%3B BEST Arabidopsis thaliana protein match is: unknown protein (TAIR:AT5G36810.1)%3B Has 23 Blast hits to 23 proteins in 8 species: Archae - 0%3B Bacteria - 0%3B Metazoa - 0%3B Fung…
chr5	14436316	14437549	AT5G36730	+	1233	protein-coding genes	C	215	0	0	215	1	Note=F-box and associated interaction domains-containing protein;computational_description=F-box and associated interaction domains-containing protein%3B CONTAINS InterPro DOMAIN/s: F-box domain%2C cyclin-like (InterPro:IPR001810)%2C F-box domain%2C Skp2-like (InterPro:IPR022364)%2C F-box associated domain%2C type 1 (InterPro:IPR006527)%2C F-box associated interaction domain (InterPro:IPR017451)%…
chr5	14455986	14458324	AT5G36737	+	2338	transposons	C	329	0	0	324	0.984802	Note=transposable_element_gene;computational_description=pseudogene%2C hypothetical protein;
chr5	14466101	14468486	AT5G36770	-	2385	protein-coding genes	C	335	0	0	335	1	Note=Pol-like polyprotein/retrotransposon%2C putative (DUF239);computational_description=Protein of Unknown Function (DUF239)%3B FUNCTIONS IN: molecular_function unknown%3B INVOLVED IN: biological_process unknown%3B LOCATED IN: endomembrane system%3B CONTAINS InterPro DOMAIN/s: Protein of unknown function DUF239%2C plant (InterPro:IPR004314)%3B BEST Arabidopsis thaliana protein match is: Protein …
chr5	14472989	14473448	AT5G36775	+	459	transposons	C	99	0	0	99	1	Note=transposable_element_gene;computational_description=copia-like retrotransposon family%2C has a 1.8e-11 P-value blast match to GB:BAA22288 pol polyprotein (Ty1_Copia-element) (Oryza australiensis)GB:BAA22288 polyprotein (Ty1_Copia-element) (Oryza australiensis)gi|2443320|dbj|BAA22288.1| polyprotein (RIRE1) (Oryza australiensis) (Ty1_Copia-element);
chr5	14474484	14476588	AT5G36780	-	2104	protein-coding genes	C	305	0	0	305	1	Note=proton pump-interactor;computational_description=unknown protein%3B BEST Arabidopsis thaliana protein match is: unknown protein (TAIR:AT5G36690.1)%3B Has 30201 Blast hits to 17322 proteins in 780 species: Archae - 12%3B Bacteria - 1396%3B Metazoa - 17338%3B Fungi - 3422%3B Plants - 5037%3B Viruses - 0%3B Other Eukaryotes - 2996 (source: NCBI BLink).;
chr5	14480481	14483927	AT5G36790	-	3446	protein-coding genes	C	624	0	0	621	0.995192	Note=Haloacid dehalogenase-like hydrolase (HAD) superfamily protein;computational_description=Haloacid dehalogenase-like hydrolase (HAD) superfamily protein%3B FUNCTIONS IN: hydrolase activity%2C phosphatase activity%2C phosphoglycolate phosphatase activity%3B INVOLVED IN: metabolic process%3B LOCATED IN: apoplast%2C nucleus%2C chloroplast stroma%2C vacuole%2C cytoplasm%3B EXPRESSED IN: fruit%2C …
chr5	14484533	14485544	AT5G36800	-	1011	protein-coding genes	C	217	0	0	217	1	Note=transmembrane protein;computational_description=unknown protein%3B FUNCTIONS IN: molecular_function unknown%3B INVOLVED IN: N-terminal protein myristoylation%3B LOCATED IN: endomembrane system%3B BEST Arabidopsis thaliana protein match is: unknown protein (TAIR:AT5G36710.1)%3B Has 1807 Blast hits to 1807 proteins in 277 species: Archae - 0%3B Bacteria - 0%3B Metazoa - 736%3B Fungi - 347%3B P…
chr5	14488960	14489224	AT5G36805	-	264	protein-coding genes	C	43	0	0	43	1	Note=Plant thionin family protein;computational_description=Plant thionin family protein%3B LOCATED IN: endomembrane system%3B BEST Arabidopsis thaliana protein match is: Plant thionin family protein (TAIR:AT5G36720.1)%3B Has 74 Blast hits to 74 proteins in 2 species: Archae - 0%3B Bacteria - 0%3B Metazoa - 0%3B Fungi - 0%3B Plants - 74%3B Viruses - 0%3B Other Eukaryotes - 0 (source: NCBI BLink).;
chr5	14490769	14491516	AT5G36810	-	747	protein-coding genes	C	136	0	0	136	1	Note=U3 small nucleolar RNA-associated protein;computational_description=unknown protein%3B BEST Arabidopsis thaliana protein match is: unknown protein (TAIR:AT5G36722.1)%3B Has 1807 Blast hits to 1807 proteins in 277 species: Archae - 0%3B Bacteria - 0%3B Metazoa - 736%3B Fungi - 347%3B Plants - 385%3B Viruses - 0%3B Other Eukaryotes - 339 (source: NCBI BLink).;
chr5	14495616	14496849	AT5G36820	+	1233	protein-coding genes	C	215	0	0	215	1	Note=F-box and associated interaction domains-containing protein;computational_description=F-box and associated interaction domains-containing protein%3B CONTAINS InterPro DOMAIN/s: F-box domain%2C cyclin-like (InterPro:IPR001810)%2C F-box domain%2C Skp2-like (InterPro:IPR022364)%2C F-box associated domain%2C type 1 (InterPro:IPR006527)%2C F-box associated interaction domain (InterPro:IPR017451)%…
chr5	14503151	14506090	AT5G36825	+	2939	transposons	C	558	0	0	558	1	Note=transposable_element_gene;computational_description=Mutator-like transposase family%2C has a 4.2e-83 P-value blast match to O65231 /281-442 Pfam PF03108 MuDR family transposase (MuDr-element domain);
chr5	14506672	14507514	AT5G36830	+	842	transposons	C	157	0	0	157	1	Note=transposable_element_gene;computational_description=similar to unknown protein [Arabidopsis thaliana] (TAIR:AT5G36734.1)%3B contains InterPro domain Protein of unknown function DUF223%2C Arabidopsis thaliana%3B (InterPro:IPR003871)%3B contains InterPro domain Nucleic acid-binding%2C OB-fold%3B (InterPro:IPR008994);
chr5	18121330	18124682	AT5G44875	+	3352	transposons	C	696	0	0	696	1	Note=transposable_element_gene;computational_description=Mutator-like transposase family%2C has a 3.3e-87 P-value blast match to Q9SLM0 /314-478 Pfam PF03108 MuDR family transposase (MuDr-element domain);
chr5	18125667	18126153	AT5G44880	+	486	transposons	C	82	0	0	82	1	Note=transposable_element_gene;computational_description=similar to unknown protein [Arabidopsis thaliana] (TAIR:AT2G14020.1);
chr5	18126683	18131125	AT5G44890	-	4442	transposons	C	799	0	0	799	1	Note=transposable_element_gene;computational_description=similar to Ulp1 protease family protein [Arabidopsis thaliana] (TAIR:AT1G08740.1)%3B similar to Ulp1 protease family protein [Arabidopsis thaliana] (TAIR:AT2G29240.1)%3B similar to Ulp1 protease family protein [Arabidopsis thaliana] (TAIR:AT3G26530.1)%3B similar to Ulp1 protease family protein [Brassica oleracea] (GB:ABD64941.1)%3B contains…
chr5	20565547	20566491	AT5G00630	-	944	non-coding genes	C	173	0	0	173	1	-
chr5	20567385	20568075	AT5G50510	-	690	protein-coding genes	C	128	0	0	128	1	Note=Molecular chaperone Hsp40/DnaJ family protein;computational_description=Molecular chaperone Hsp40/DnaJ family protein%3B CONTAINS InterPro DOMAIN/s: Molecular chaperone%2C heat shock protein%2C Hsp40%2C DnaJ (InterPro:IPR015609)%3B BEST Arabidopsis thaliana protein match is: Molecular chaperone Hsp40/DnaJ family protein (TAIR:AT5G50620.1)%3B Has 30201 Blast hits to 17322 proteins in 780 spec…
chr5	20574576	20575538	AT5G50540	-	962	protein-coding genes	C	178	0	0	178	1	Note=transmembrane protein;computational_description=unknown protein%3B BEST Arabidopsis thaliana protein match is: unknown protein (TAIR:AT5G50645.1)%3B Has 30201 Blast hits to 17322 proteins in 780 species: Archae - 12%3B Bacteria - 1396%3B Metazoa - 17338%3B Fungi - 3422%3B Plants - 5037%3B Viruses - 0%3B Other Eukaryotes - 2996 (source: NCBI BLink).;
chr5	20576732	20579103	AT5G50550	+	2371	protein-coding genes	C	426	0	0	426	1	Note=Transducin/WD40 repeat-like superfamily protein;computational_description=Transducin/WD40 repeat-like superfamily protein%3B CONTAINS InterPro DOMAIN/s: WD40 repeat-like-containing domain (InterPro:IPR011046)%2C WD40 repeat 2 (InterPro:IPR019782)%2C WD40-repeat-containing domain (InterPro:IPR017986)%2C WD40 repeat (InterPro:IPR001680)%2C WD40/YVTN repeat-like-containing domain (InterPro:IPR0…
chr5	20579026	20579633	AT5G50560	+	607	protein-coding genes	C	134	0	0	134	1	Note=transmembrane protein%2C putative (DUF 3339);computational_description=Protein of unknown function (DUF 3339)%3B FUNCTIONS IN: molecular_function unknown%3B INVOLVED IN: biological_process unknown%3B LOCATED IN: endomembrane system%3B CONTAINS InterPro DOMAIN/s: Protein of unknown function DUF3339 (InterPro:IPR021775)%3B BEST Arabidopsis thaliana protein match is: Protein of unknown function…
chr5	20580112	20582178	AT5G50565	+	2066	protein-coding genes	C	348	0	0	348	1	Note=hypothetical protein;computational_description=unknown protein%3B BEST Arabidopsis thaliana protein match is: unknown protein (TAIR:AT5G50665.2)%3B Has 6 Blast hits to 6 proteins in 1 species: Archae - 0%3B Bacteria - 0%3B Metazoa - 0%3B Fungi - 0%3B Plants - 6%3B Viruses - 0%3B Other Eukaryotes - 0 (source: NCBI BLink).;
chr5	20580268	20580442	AT5G50562	-	174	protein-coding genes	C	21	0	0	21	1	Note=hypothetical protein;computational_description=unknown protein%3B Has 30201 Blast hits to 17322 proteins in 780 species: Archae - 12%3B Bacteria - 1396%3B Metazoa - 17338%3B Fungi - 3422%3B Plants - 5037%3B Viruses - 0%3B Other Eukaryotes - 2996 (source: NCBI BLink).;
chr5	20582082	20584721	AT5G50570	-	2639	protein-coding genes	C	437	0	0	437	1	Note=Squamosa promoter-binding protein-like (SBP domain) transcription factor family protein;computational_description=Squamosa promoter-binding protein-like (SBP domain) transcription factor family protein%3B FUNCTIONS IN: DNA binding%2C sequence-specific DNA binding transcription factor activity%3B INVOLVED IN: regulation of transcription%3B LOCATED IN: nucleus%3B CONTAINS InterPro DOMAIN/s: Tr…
chr5	20585348	20587761	AT5G50580	+	2413	protein-coding genes	C	411	0	0	411	1	Note=SUMO-activating enzyme 1B;computational_description=SUMO-activating enzyme 1B (SAE1B)%3B CONTAINS InterPro DOMAIN/s: Molybdenum cofactor biosynthesis%2C MoeB (InterPro:IPR009036)%2C UBA/THIF-type NAD/FAD binding fold (InterPro:IPR000594)%2C NAD(P)-binding domain (InterPro:IPR016040)%3B BEST Arabidopsis thaliana protein match is: SUMO activating enzyme 1B (TAIR:AT5G50680.2)%3B Has 4947 Blast …
chr5	20587935	20589490	AT5G50590	+	1555	protein-coding genes	C	273	0	0	273	1	Note=hydroxysteroid dehydrogenase 4;computational_description=hydroxysteroid dehydrogenase 4 (HSD4)%3B FUNCTIONS IN: oxidoreductase activity%2C binding%2C catalytic activity%3B INVOLVED IN: oxidation reduction%2C metabolic process%3B LOCATED IN: endomembrane system%3B CONTAINS InterPro DOMAIN/s: Short-chain dehydrogenase/reductase%2C conserved site (InterPro:IPR020904)%2C NAD(P)-binding domain (I…
chr5	20589701	20591937	AT5G50600	-	2236	protein-coding genes	C	382	0	0	382	1	Note=hydroxysteroid dehydrogenase 1;computational_description=hydroxysteroid dehydrogenase 1 (HSD1)%3B FUNCTIONS IN: oxidoreductase activity%2C binding%2C catalytic activity%3B INVOLVED IN: response to abscisic acid stimulus%2C response to brassinosteroid stimulus%3B LOCATED IN: endomembrane system%3B EXPRESSED IN: 9 plant structures%3B CONTAINS InterPro DOMAIN/s: Short-chain dehydrogenase/reduct…
chr5	20593599	20594379	AT5G50610	+	780	protein-coding genes	C	147	0	0	147	1	Note=transmembrane protein;computational_description=unknown protein%3B BEST Arabidopsis thaliana protein match is: unknown protein (TAIR:AT5G50710.1)%3B Has 30201 Blast hits to 17322 proteins in 780 species: Archae - 12%3B Bacteria - 1396%3B Metazoa - 17338%3B Fungi - 3422%3B Plants - 5037%3B Viruses - 0%3B Other Eukaryotes - 2996 (source: NCBI BLink).;
chr5	20598887	20599831	AT5G00635	-	944	non-coding genes	C	173	0	0	173	1	-
chr5	20600726	20601416	AT5G50620	-	690	protein-coding genes	C	128	0	0	128	1	Note=Molecular chaperone Hsp40/DnaJ family protein;computational_description=Molecular chaperone Hsp40/DnaJ family protein%3B CONTAINS InterPro DOMAIN/s: Molecular chaperone%2C heat shock protein%2C Hsp40%2C DnaJ (InterPro:IPR015609)%3B BEST Arabidopsis thaliana protein match is: Molecular chaperone Hsp40/DnaJ family protein (TAIR:AT5G50510.1)%3B Has 30201 Blast hits to 17322 proteins in 780 spec…
chr5	20610074	20612445	AT5G50650	+	2371	protein-coding genes	C	426	0	0	426	1	Note=Transducin/WD40 repeat-like superfamily protein;computational_description=Transducin/WD40 repeat-like superfamily protein%3B CONTAINS InterPro DOMAIN/s: WD40 repeat-like-containing domain (InterPro:IPR011046)%2C WD40 repeat 2 (InterPro:IPR019782)%2C WD40-repeat-containing domain (InterPro:IPR017986)%2C WD40 repeat (InterPro:IPR001680)%2C WD40/YVTN repeat-like-containing domain (InterPro:IPR0…
chr5	20612368	20612975	AT5G50660	+	607	protein-coding genes	C	134	0	0	134	1	Note=transmembrane protein%2C putative (DUF 3339);computational_description=Protein of unknown function (DUF 3339)%3B CONTAINS InterPro DOMAIN/s: Protein of unknown function DUF3339 (InterPro:IPR021775)%3B BEST Arabidopsis thaliana protein match is: Protein of unknown function (DUF 3339) (TAIR:AT5G50560.1)%3B Has 30201 Blast hits to 17322 proteins in 780 species: Archae - 12%3B Bacteria - 1396%3B…
chr5	20613454	20615520	AT5G50665	+	2066	protein-coding genes	C	348	0	0	348	1	Note=hypothetical protein;computational_description=unknown protein%3B BEST Arabidopsis thaliana protein match is: unknown protein (TAIR:AT5G50565.2)%3B Has 6 Blast hits to 6 proteins in 1 species: Archae - 0%3B Bacteria - 0%3B Metazoa - 0%3B Fungi - 0%3B Plants - 6%3B Viruses - 0%3B Other Eukaryotes - 0 (source: NCBI BLink).;
chr5	20615564	20618063	AT5G50670	-	2499	protein-coding genes	C	419	0	0	419	1	Note=Squamosa promoter-binding protein-like (SBP domain) transcription factor family protein;computational_description=Squamosa promoter-binding protein-like (SBP domain) transcription factor family protein%3B FUNCTIONS IN: DNA binding%3B INVOLVED IN: biological_process unknown%3B LOCATED IN: nucleus%3B CONTAINS InterPro DOMAIN/s: Transcription factor%2C SBP-box (InterPro:IPR004333)%3B BEST Arabi…
chr5	20618732	20621103	AT5G50680	+	2371	protein-coding genes	C	406	0	0	406	1	Note=SUMO activating enzyme 1B;computational_description=SUMO activating enzyme 1B (SAE1B)%3B CONTAINS InterPro DOMAIN/s: UBA/THIF-type NAD/FAD binding fold (InterPro:IPR000594)%2C Molybdenum cofactor biosynthesis%2C MoeB (InterPro:IPR009036)%2C NAD(P)-binding domain (InterPro:IPR016040)%2C Ubiquitin-activating enzyme%2C E1-like (InterPro:IPR000011)%3B BEST Arabidopsis thaliana protein match is: …
chr5	20621277	20622832	AT5G50690	+	1555	protein-coding genes	C	273	0	0	273	1	Note=hydroxysteroid dehydrogenase 7;computational_description=hydroxysteroid dehydrogenase 7 (HSD7)%3B FUNCTIONS IN: oxidoreductase activity%2C binding%2C catalytic activity%3B INVOLVED IN: oxidation reduction%2C metabolic process%3B LOCATED IN: endomembrane system%3B CONTAINS InterPro DOMAIN/s: Short-chain dehydrogenase/reductase%2C conserved site (InterPro:IPR020904)%2C NAD(P)-binding domain (I…
chr5	20623023	20625279	AT5G50700	-	2256	protein-coding genes	C	385	0	0	385	1	Note=hydroxysteroid dehydrogenase 1;computational_description=hydroxysteroid dehydrogenase 1 (HSD1)%3B FUNCTIONS IN: oxidoreductase activity%2C binding%2C catalytic activity%3B INVOLVED IN: oxidation reduction%2C metabolic process%3B LOCATED IN: endomembrane system%3B EXPRESSED IN: seed%3B CONTAINS InterPro DOMAIN/s: Short-chain dehydrogenase/reductase%2C conserved site (InterPro:IPR020904)%2C NA…
chr5	20626941	20627720	AT5G50710	+	779	protein-coding genes	C	147	0	0	147	1	Note=transmembrane protein;computational_description=unknown protein%3B BEST Arabidopsis thaliana protein match is: unknown protein (TAIR:AT5G50610.1)%3B Has 30201 Blast hits to 17322 proteins in 780 species: Archae - 12%3B Bacteria - 1396%3B Metazoa - 17338%3B Fungi - 3422%3B Plants - 5037%3B Viruses - 0%3B Other Eukaryotes - 2996 (source: NCBI BLink).;
