# Supplementary material for: Genome-wide detection of cytosine methylations in plant from Nanopore data using deep learning
Source: Nat Commun. 2021 Oct 13;12:5976. doi: 10.1038/s41467-021-26278-9 (PMC8514461; doi:10.1038/s41467-021-26278-9)
Supplement: Supplementary file 4 — Supplementary Data 2 [file 41467_2021_26278_MOESM4_ESM.xlsx]

## Sheet: rice_overlap_of_2samples
Genes which cannot be covered by bisulfite sequencing, but can be covered by Nanopore sequencing (percent of covered Cs >=90%) in both samples of O. sativa.
chrom	start	end	name	strand	gene_len	gene_type	motif	total_num	bs_cov_num	bs_cov_ratio	nanopore_cov_num(sample1)	nanopore_cov_ratio(sample1)	nanopore_cov_num(sample2)	nanopore_cov_ratio(sample2)	annotation
chr1	1395979	1396825	gene:Os01g0125500	-	846	protein-coding genes	C	330	0	0	330	1	330	1	-
chr1	13838789	13839085	gene:Os01g0347500	-	296	protein-coding genes	C	118	0	0	118	1	118	1	-
chr1	13859455	13859751	gene:Os01g0348000	+	296	protein-coding genes	C	118	0	0	118	1	118	1	-
chr1	32901280	32902616	gene:Os01g0777400	+	1336	protein-coding genes	C	222	0	0	222	1	222	1	-
chr1	32903355	32905028	gene:Os01g0777450	+	1673	protein-coding genes	C	289	0	0	289	1	289	1	-
chr1	32907632	32908968	gene:Os01g0777600	+	1336	protein-coding genes	C	222	0	0	222	1	222	1	-
chr1	33118314	33119858	gene:Os01g0781600	+	1544	protein-coding genes	C	416	0	0	416	1	416	1	-
chr1	33138942	33140486	gene:Os01g0781833	+	1544	protein-coding genes	C	416	0	0	416	1	416	1	-
chr1	33528738	33528813	gene:ENSRNA049471700	-	75	non-coding genes	C	11	0	0	11	1	11	1	-
chr1	33569113	33569300	gene:ENSRNA049471864	-	187	non-coding genes	C	40	0	0	40	1	40	1	-
chr1	38869628	38871134	gene:Os01g0894050	-	1506	protein-coding genes	C	247	0	0	247	1	247	1	-
chr1	41450315	41452427	gene:Os01g0943000	+	2112	protein-coding genes	C	507	0	0	507	1	507	1	-
chr1	41481288	41483400	gene:Os01g0943900	+	2112	protein-coding genes	C	507	0	0	507	1	507	1	-
chr1	41485348	41486784	gene:Os01g0943950	-	1436	protein-coding genes	C	355	0	0	355	1	355	1	-
chr2	8791269	8792098	gene:Os02g0255400	+	829	protein-coding genes	C	109	0	0	109	1	109	1	-
chr2	9091399	9091461	gene:Os02g0260800	-	62	protein-coding genes	C	9	0	0	9	1	9	1	-
chr2	9578458	9578763	gene:Os02g0267975	-	305	protein-coding genes	C	113	0	0	113	1	113	1	-
chr2	9578474	9579432	gene:Os02g0268050	+	958	protein-coding genes	C	279	0	0	279	1	279	1	-
chr2	9589065	9590023	gene:Os02g0268400	-	958	protein-coding genes	C	279	0	0	279	1	279	1	-
chr2	9589734	9590039	gene:Os02g0268500	+	305	protein-coding genes	C	113	0	0	113	1	113	1	-
chr2	11968237	11968736	gene:Os02g0305950	-	499	protein-coding genes	C	130	0	0	130	1	130	1	-
chr2	14242912	14242986	gene:ENSRNA049469163	-	74	non-coding genes	C	15	0	0	15	1	15	1	-
chr2	14285990	14286177	gene:ENSRNA049469263	+	187	non-coding genes	C	40	0	0	40	1	40	1	-
chr2	21246216	21246756	gene:Os02g0559500	+	540	protein-coding genes	C	163	0	0	163	1	163	1	-
chr2	21250082	21251343	gene:Os02g0559800	-	1261	protein-coding genes	C	395	0	0	395	1	395	1	-
chr2	21255242	21255782	gene:Os02g0559900	+	540	protein-coding genes	C	163	0	0	163	1	163	1	-
chr2	21259108	21260369	gene:Os02g0560200	-	1261	protein-coding genes	C	395	0	0	395	1	395	1	-
chr2	21264268	21264808	gene:Os02g0560300	+	540	protein-coding genes	C	163	0	0	163	1	163	1	-
chr2	21268134	21269395	gene:Os02g0560600	-	1261	protein-coding genes	C	395	0	0	395	1	395	1	-
chr2	21273294	21273834	gene:Os02g0560700	+	540	protein-coding genes	C	163	0	0	163	1	163	1	-
chr2	21277160	21278421	gene:Os02g0561000	-	1261	protein-coding genes	C	395	0	0	395	1	395	1	-
chr2	21282320	21282860	gene:Os02g0561100	+	540	protein-coding genes	C	163	0	0	163	1	163	1	-
chr2	21286186	21287447	gene:Os02g0561400	-	1261	protein-coding genes	C	395	0	0	395	1	395	1	-
chr2	21295213	21296474	gene:Os02g0561800	-	1261	protein-coding genes	C	395	0	0	395	1	395	1	-
chr2	23285970	23287266	gene:Os02g0598600	-	1296	protein-coding genes	C	329	0	0	329	1	329	1	-
chr2	23332438	23333734	gene:Os02g0598900	-	1296	protein-coding genes	C	329	0	0	329	1	329	1	-
chr2	25922558	25923305	gene:Os02g0644466	+	747	protein-coding genes	C	202	0	0	202	1	202	1	-
chr2	25922695	25925807	gene:Os02g0644400	-	3112	protein-coding genes	C	605	0	0	605	1	605	1	-
chr2	25972725	25973472	gene:Os02g0645266	+	747	protein-coding genes	C	202	0	0	202	1	202	1	-
chr2	34084355	34085028	gene:Os02g0800400	+	673	protein-coding genes	C	152	0	0	152	1	152	1	-
chr2	34087935	34089381	gene:Os02g0800433	+	1446	protein-coding genes	C	285	0	0	285	1	285	1	-
chr2	34101930	34104618	gene:Os02g0800600	+	2688	protein-coding genes	C	472	0	0	472	1	472	1	-
chr2	34112475	34113921	gene:Os02g0800750	+	1446	protein-coding genes	C	285	0	0	285	1	285	1	-
chr2	34126479	34129167	gene:Os02g0800800	+	2688	protein-coding genes	C	472	0	0	471	0.997881	472	1	-
chr2	34133449	34134122	gene:Os02g0800900	+	673	protein-coding genes	C	152	0	0	152	1	152	1	-
chr2	34136029	34136702	gene:Os02g0801000	+	673	protein-coding genes	C	152	0	0	152	1	152	1	-
chr2	34138610	34139283	gene:Os02g0801100	+	673	protein-coding genes	C	152	0	0	152	1	152	1	-
chr2	34144180	34144648	gene:Os02g0801255	-	468	protein-coding genes	C	93	0	0	93	1	93	1	-
chr3	13258	16541	gene:Os03g0100030	+	3283	protein-coding genes	C	710	0	0	709	0.998592	709	0.998592	-
chr3	14253558	14253841	gene:Os03g0365100	-	283	protein-coding genes	C	32	0	0	32	1	32	1	-
chr3	18377198	18377334	gene:Os03g0435550	-	136	protein-coding genes	C	49	0	0	46	0.938776	48	0.979592	-
chr3	18388074	18388521	gene:Os03g0435800	-	447	protein-coding genes	C	151	0	0	151	1	151	1	-
chr3	18394111	18394733	gene:Os03g0436100	-	622	protein-coding genes	C	189	0	0	189	1	189	1	-
chr3	18405281	18406843	gene:Os03g0436400	-	1562	protein-coding genes	C	513	0	0	513	1	513	1	-
chr3	18449247	18449751	gene:Os03g0437500	+	504	protein-coding genes	C	142	0	0	142	1	142	1	-
chr3	31816862	31816934	gene:ENSRNA049446479	-	72	non-coding genes	C	15	0	0	15	1	15	1	-
chr4	9091383	9091457	gene:ENSRNA049466678	-	74	non-coding genes	C	15	0	0	15	1	15	1	-
chr4	9092155	9092232	gene:ENSRNA049466596	-	77	non-coding genes	C	11	0	0	11	1	11	1	-
chr4	9096846	9096965	gene:ENSRNA049466512	+	119	non-coding genes	C	22	0	0	22	1	22	1	-
chr4	9097799	9097913	gene:ENSRNA049466702	+	114	non-coding genes	C	20	0	0	20	1	20	1	-
chr4	9111853	9111928	gene:ENSRNA049466486	-	75	non-coding genes	C	11	0	0	11	1	11	1	-
chr4	9114594	9114667	gene:ENSRNA049447741	-	73	non-coding genes	C	16	0	0	16	1	16	1	-
chr4	9119468	9119542	gene:ENSRNA049466667	-	74	non-coding genes	C	15	0	0	15	1	15	1	-
chr4	9123016	9123104	gene:ENSRNA049466739	+	88	non-coding genes	C	11	0	0	11	1	11	1	-
chr4	9167785	9167859	gene:ENSRNA049466643	-	74	non-coding genes	C	15	0	0	15	1	15	1	-
chr4	9168557	9168634	gene:ENSRNA049466546	-	77	non-coding genes	C	11	0	0	11	1	11	1	-
chr4	9177814	9178001	gene:ENSRNA049466845	-	187	non-coding genes	C	40	0	0	40	1	40	1	-
chr4	9199661	9199735	gene:ENSRNA049466627	-	74	non-coding genes	C	15	0	0	15	1	15	1	-
chr4	9200433	9200510	gene:ENSRNA049466531	-	77	non-coding genes	C	11	0	0	11	1	11	1	-
chr4	9206074	9206188	gene:ENSRNA049466696	+	114	non-coding genes	C	20	0	0	20	1	20	1	-
chr4	9575908	9575970	gene:Os04g0247875	+	62	protein-coding genes	C	9	0	0	9	1	9	1	-
chr4	13937942	13939128	gene:Os04g0308500	+	1186	protein-coding genes	C	298	0	0	298	1	298	1	-
chr4	14038896	14040082	gene:Os04g0310100	-	1186	protein-coding genes	C	298	0	0	298	1	298	1	-
chr4	14040506	14041461	gene:Os04g0310200	+	955	protein-coding genes	C	255	0	0	255	1	255	1	-
chr4	15637936	15639677	gene:Os04g0334825	+	1741	protein-coding genes	C	401	0	0	401	1	401	1	-
chr4	15661408	15683093	gene:Os04g0334951	-	21685	protein-coding genes	C	4427	0	0	4356	0.983962	4423	0.999096	-
chr4	15667207	15668948	gene:Os04g0335075	+	1741	protein-coding genes	C	401	0	0	399	0.995012	401	1	-
chr4	15711274	15711580	gene:Os04g0335400	-	306	protein-coding genes	C	47	0	0	47	1	47	1	-
chr4	15800589	15802330	gene:Os04g0336700	+	1741	protein-coding genes	C	401	0	0	401	1	401	1	-
chr4	22103141	22108833	gene:Os04g0443801	-	5692	protein-coding genes	C	1175	0	0	1170	0.995745	1173	0.998298	-
chr5	10946	11430	gene:Os05g0100008	-	484	protein-coding genes	C	156	0	0	156	1	156	1	-
chr5	7263015	7264755	gene:Os05g0218001	+	1740	protein-coding genes	C	285	0	0	285	1	285	1	-
chr5	10653769	10654348	gene:Os05g0267732	-	579	protein-coding genes	C	138	0	0	138	1	138	1	-
chr5	10662361	10662940	gene:Os05g0267766	-	579	protein-coding genes	C	138	0	0	138	1	138	1	-
chr5	15338155	15338778	gene:Os05g0329100	+	623	protein-coding genes	C	141	0	0	141	1	141	1	-
chr5	15635376	15638517	gene:Os05g0334400	-	3141	protein-coding genes	C	591	0	0	591	1	591	1	-
chr5	27775465	27776418	gene:Os05g0558101	+	953	protein-coding genes	C	313	0	0	313	1	313	1	-
chr5	27790141	27791094	gene:Os05g0558501	+	953	protein-coding genes	C	313	0	0	313	1	313	1	-
chr6	2050317	2051654	gene:Os06g0138900	+	1337	protein-coding genes	C	506	0	0	506	1	506	1	-
chr6	2064173	2065510	gene:Os06g0139150	+	1337	protein-coding genes	C	506	0	0	506	1	506	1	-
chr6	3828102	3830152	gene:Os06g0175900	+	2050	protein-coding genes	C	426	0	0	426	1	426	1	-
chr6	3832017	3833094	gene:Os06g0176000	+	1077	protein-coding genes	C	346	0	0	346	1	346	1	-
chr6	3834087	3836629	gene:Os06g0176100	-	2542	protein-coding genes	C	736	0	0	736	1	736	1	-
chr6	3834281	3835952	gene:Os06g0176125	+	1671	protein-coding genes	C	465	0	0	465	1	465	1	-
chr6	3837427	3839409	gene:Os06g0176150	-	1982	protein-coding genes	C	345	0	0	345	1	345	1	-
chr6	3840731	3844710	gene:Os06g0176200	+	3979	protein-coding genes	C	798	0	0	797	0.998747	797	0.998747	-
chr6	3846105	3848325	gene:Os06g0176300	+	2220	protein-coding genes	C	535	0	0	535	1	535	1	-
chr6	3851133	3852336	gene:Os06g0176500	+	1203	protein-coding genes	C	253	0	0	253	1	253	1	-
chr6	3853274	3853953	gene:Os06g0176600	+	679	protein-coding genes	C	158	0	0	157	0.993671	156	0.987342	-
chr6	3854006	3854303	gene:Os06g0176650	+	297	protein-coding genes	C	46	0	0	46	1	46	1	-
chr6	3855567	3857390	gene:Os06g0176700	+	1823	protein-coding genes	C	380	0	0	375	0.986842	378	0.994737	-
chr6	3870073	3871150	gene:Os06g0177100	+	1077	protein-coding genes	C	346	0	0	345	0.99711	344	0.99422	-
chr6	3872143	3874685	gene:Os06g0177200	-	2542	protein-coding genes	C	736	0	0	732	0.994565	735	0.998641	-
chr6	3872337	3874008	gene:Os06g0177225	+	1671	protein-coding genes	C	465	0	0	464	0.997849	461	0.991398	-
chr6	3875483	3877465	gene:Os06g0177250	-	1982	protein-coding genes	C	345	0	0	345	1	345	1	-
chr6	3878787	3882766	gene:Os06g0177300	+	3979	protein-coding genes	C	798	0	0	795	0.996241	796	0.997494	-
chr6	3884161	3886381	gene:Os06g0177600	+	2220	protein-coding genes	C	535	0	0	535	1	535	1	-
chr6	3889189	3890392	gene:Os06g0177700	+	1203	protein-coding genes	C	253	0	0	253	1	253	1	-
chr6	3891330	3892009	gene:Os06g0178400	+	679	protein-coding genes	C	158	0	0	158	1	158	1	-
chr6	3892062	3892359	gene:Os06g0178450	+	297	protein-coding genes	C	46	0	0	46	1	46	1	-
chr6	3893623	3895446	gene:Os06g0178500	+	1823	protein-coding genes	C	380	0	0	380	1	380	1	-
chr6	3893681	3895156	gene:Os06g0178550	-	1475	protein-coding genes	C	377	0	0	377	1	377	1	-
chr6	3896428	3898528	gene:Os06g0178601	-	2100	protein-coding genes	C	500	0	0	500	1	500	1	-
chr6	3898330	3898775	gene:Os06g0178650	+	445	protein-coding genes	C	77	0	0	77	1	77	1	-
chr6	4953261	4953580	gene:Os06g0197575	+	319	protein-coding genes	C	60	0	0	60	1	60	1	-
chr6	9984182	9984598	gene:Os06g0282750	+	416	protein-coding genes	C	229	0	0	229	1	229	1	-
chr6	11667935	11668136	gene:Os06g0307700	-	201	protein-coding genes	C	2	0	0	2	1	2	1	-
chr6	30600229	30602790	gene:Os06g0720400	+	2561	protein-coding genes	C	662	0	0	662	1	662	1	-
chr6	30663228	30665284	gene:Os06g0721900	+	2056	protein-coding genes	C	618	0	0	618	1	618	1	-
chr6	30670803	30677155	gene:Os06g0722201	+	6352	protein-coding genes	C	1378	0	0	1378	1	1378	1	-
chr6	30670848	30677149	gene:Os06g0722300	-	6301	protein-coding genes	C	1450	0	0	1450	1	1449	0.99931	-
chr6	30682361	30684922	gene:Os06g0722450	+	2561	protein-coding genes	C	662	0	0	662	1	662	1	-
chr6	30686288	30692640	gene:Os06g0722600	+	6352	protein-coding genes	C	1378	0	0	1378	1	1378	1	-
chr6	30686333	30692634	gene:Os06g0722650	-	6301	protein-coding genes	C	1450	0	0	1450	1	1450	1	-
chr6	30697864	30700425	gene:Os06g0722700	+	2561	protein-coding genes	C	662	0	0	662	1	662	1	-
chr6	30747993	30750049	gene:Os06g0723650	+	2056	protein-coding genes	C	618	0	0	618	1	618	1	-
chr7	1319033	1319789	gene:Os07g0124900	+	756	protein-coding genes	C	196	0	0	196	1	196	1	-
chr7	1322192	1323127	gene:Os07g0125000	-	935	protein-coding genes	C	261	0	0	261	1	261	1	-
chr7	1335404	1336081	gene:Os07g0125201	+	677	protein-coding genes	C	200	0	0	200	1	200	1	-
chr7	1352186	1352942	gene:Os07g0125500	+	756	protein-coding genes	C	196	0	0	196	1	196	1	-
chr7	1355345	1356280	gene:Os07g0125600	-	935	protein-coding genes	C	261	0	0	261	1	261	1	-
chr7	1368557	1369234	gene:Os07g0126100	+	677	protein-coding genes	C	200	0	0	200	1	200	1	-
chr7	1385339	1386095	gene:Os07g0126301	+	756	protein-coding genes	C	196	0	0	196	1	196	1	-
chr7	1388498	1389433	gene:Os07g0126401	-	935	protein-coding genes	C	261	0	0	261	1	261	1	-
chr7	1401707	1402384	gene:Os07g0126500	+	677	protein-coding genes	C	200	0	0	200	1	200	1	-
chr7	3016439	3017585	gene:Os07g0156467	+	1146	protein-coding genes	C	342	0	0	342	1	342	1	-
chr7	3022040	3024426	gene:Os07g0156732	+	2386	protein-coding genes	C	578	0	0	578	1	577	0.99827	-
chr7	3061683	3062830	gene:Os07g0157000	+	1147	protein-coding genes	C	342	0	0	339	0.991228	338	0.988304	-
chr7	3067284	3069670	gene:Os07g0157401	+	2386	protein-coding genes	C	578	0	0	577	0.99827	577	0.99827	-
chr7	14231256	14231375	gene:ENSRNA049468369	-	119	non-coding genes	C	22	0	0	22	1	22	1	-
chr7	14235993	14236070	gene:ENSRNA049468376	+	77	non-coding genes	C	11	0	0	11	1	11	1	-
chr7	14236768	14236842	gene:ENSRNA049468389	+	74	non-coding genes	C	15	0	0	15	1	15	1	-
chr7	17976463	17976534	gene:Os07g0487000	-	71	protein-coding genes	C	12	0	0	12	1	12	1	-
chr7	17981628	17981682	gene:Os07g0487099	+	54	protein-coding genes	C	8	0	0	8	1	8	1	-
chr7	18035584	18035655	gene:Os07g0487849	-	71	protein-coding genes	C	12	0	0	12	1	12	1	-
chr7	18040749	18040803	gene:Os07g0488032	+	54	protein-coding genes	C	8	0	0	8	1	8	1	-
chr7	20265634	20265892	gene:Os07g0523200	-	258	protein-coding genes	C	101	0	0	101	1	101	1	-
chr7	20274857	20275820	gene:Os07g0523300	+	963	protein-coding genes	C	190	0	0	190	1	190	1	-
chr7	20293074	20294037	gene:Os07g0523500	+	963	protein-coding genes	C	190	0	0	190	1	190	1	-
chr7	20295615	20297566	gene:Os07g0523600	-	1951	protein-coding genes	C	512	0	0	512	1	512	1	-
chr7	20311292	20312255	gene:Os07g0523700	+	963	protein-coding genes	C	190	0	0	190	1	190	1	-
chr7	20313833	20315784	gene:Os07g0523965	-	1951	protein-coding genes	C	512	0	0	512	1	512	1	-
chr7	22624064	22625984	gene:Os07g0564533	+	1920	protein-coding genes	C	311	0	0	311	1	311	1	-
chr8	6670592	6671933	gene:Os08g0214300	+	1341	protein-coding genes	C	299	0	0	299	1	299	1	-
chr8	6827895	6829236	gene:Os08g0216050	-	1341	protein-coding genes	C	299	0	0	299	1	299	1	-
chr8	9244395	9244467	gene:ENSRNA049445305	+	72	non-coding genes	C	15	0	0	15	1	15	1	-
chr8	9248657	9248771	gene:ENSRNA049476352	-	114	non-coding genes	C	20	0	0	20	1	20	1	-
chr8	9254831	9254905	gene:ENSRNA049476356	+	74	non-coding genes	C	15	0	0	15	1	15	1	-
chr8	11178542	11179368	gene:Os08g0283600	+	826	protein-coding genes	C	107	0	0	107	1	107	1	-
chr8	11201774	11202600	gene:Os08g0283900	-	826	protein-coding genes	C	106	0	0	106	1	106	1	-
chr8	11245646	11246472	gene:Os08g0284500	+	826	protein-coding genes	C	107	0	0	107	1	107	1	-
chr8	15610009	15611929	gene:Os08g0344800	-	1920	protein-coding genes	C	311	0	0	311	1	311	1	-
chr8	21487565	21487766	gene:Os08g0441300	+	201	protein-coding genes	C	63	0	0	63	1	63	1	-
chr8	26656151	26656650	gene:Os08g0534300	-	499	protein-coding genes	C	129	0	0	129	1	129	1	-
chr8	26694470	26694969	gene:Os08g0534950	-	499	protein-coding genes	C	129	0	0	129	1	129	1	-
chr9	3625	5436	gene:ENSRNA049476430	+	1811	non-coding genes	C	422	0	0	422	1	422	1	-
chr9	5636	5792	gene:ENSRNA049476493	+	156	non-coding genes	C	44	0	0	44	1	44	1	-
chr9	11553	13364	gene:ENSRNA049476437	+	1811	non-coding genes	C	422	0	0	422	1	422	1	-
chr9	13564	13720	gene:ENSRNA049476498	+	156	non-coding genes	C	44	0	0	44	1	44	1	-
chr9	19481	21292	gene:ENSRNA049476444	+	1811	non-coding genes	C	422	0	0	422	1	422	1	-
chr9	21492	21648	gene:ENSRNA049476502	+	156	non-coding genes	C	44	0	0	44	1	44	1	-
chr9	27409	29220	gene:ENSRNA049476447	+	1811	non-coding genes	C	422	0	0	422	1	422	1	-
chr9	29420	29576	gene:ENSRNA049476508	+	156	non-coding genes	C	44	0	0	44	1	44	1	-
chr9	35337	37148	gene:ENSRNA049476452	+	1811	non-coding genes	C	422	0	0	422	1	422	1	-
chr9	37348	37504	gene:ENSRNA049476514	+	156	non-coding genes	C	44	0	0	44	1	44	1	-
chr9	14256523	14257186	gene:Os09g0404300	-	663	protein-coding genes	C	182	0	0	182	1	182	1	-
chr9	14258539	14259202	gene:Os09g0404400	-	663	protein-coding genes	C	182	0	0	182	1	182	1	-
chr9	14272634	14273297	gene:Os09g0404500	-	663	protein-coding genes	C	182	0	0	182	1	182	1	-
chr9	14274650	14275313	gene:Os09g0404600	-	663	protein-coding genes	C	182	0	0	182	1	182	1	-
chr9	14276666	14277329	gene:Os09g0404700	-	663	protein-coding genes	C	182	0	0	182	1	182	1	-
chr9	14280696	14281359	gene:Os09g0405001	-	663	protein-coding genes	C	182	0	0	182	1	182	1	-
chr9	14296096	14296832	gene:Os09g0405300	-	736	protein-coding genes	C	194	0	0	194	1	193	0.994845	-
chr9	14300104	14300840	gene:Os09g0405500	-	736	protein-coding genes	C	194	0	0	194	1	194	1	-
chr9	14302108	14302844	gene:Os09g0405600	-	736	protein-coding genes	C	194	0	0	194	1	193	0.994845	-
chr9	18521579	18523903	gene:Os09g0482200	+	2324	protein-coding genes	C	685	0	0	685	1	685	1	-
chr9	18522512	18524680	gene:Os09g0482300	-	2168	protein-coding genes	C	694	0	0	694	1	694	1	-
chr9	18525589	18529774	gene:Os09g0482400	-	4185	protein-coding genes	C	869	0	0	869	1	869	1	-
chr9	18533038	18535362	gene:Os09g0482500	+	2324	protein-coding genes	C	685	0	0	685	1	685	1	-
chr9	18533971	18536139	gene:Os09g0482550	-	2168	protein-coding genes	C	694	0	0	694	1	694	1	-
chr10	939083	940863	gene:Os10g0114500	-	1780	protein-coding genes	C	477	0	0	477	1	477	1	-
chr10	976506	978286	gene:Os10g0115200	-	1780	protein-coding genes	C	477	0	0	476	0.997904	476	0.997904	-
chr10	4121438	4121723	gene:Os10g0162848	-	285	protein-coding genes	C	43	0	0	43	1	43	1	-
chr10	4164855	4165140	gene:Os10g0162852	-	285	protein-coding genes	C	43	0	0	43	1	43	1	-
chr10	10799219	10799293	gene:ENSRNA049465725	+	74	non-coding genes	C	14	0	0	14	1	14	1	-
chr10	10850112	10850187	gene:ENSRNA049465662	-	75	non-coding genes	C	11	0	0	11	1	11	1	-
chr10	10852816	10852889	gene:ENSRNA049447110	-	73	non-coding genes	C	16	0	0	16	1	16	1	-
chr10	15079873	15080020	gene:Os10g0425066	-	147	protein-coding genes	C	50	0	0	50	1	50	1	-
chr10	16981513	16983032	gene:Os10g0461400	-	1519	protein-coding genes	C	273	0	0	273	1	273	1	-
chr10	20457011	20457125	gene:ENSRNA049467878	+	114	non-coding genes	C	20	0	0	20	1	20	1	-
chr10	20461317	20461389	gene:ENSRNA049447358	-	72	non-coding genes	C	15	0	0	15	1	15	1	-
chr10	20470735	20470810	gene:ENSRNA049467856	+	75	non-coding genes	C	11	0	0	11	1	11	1	-
chr10	20480060	20480148	gene:ENSRNA049467888	-	88	non-coding genes	C	11	0	0	11	1	11	1	-
chr11	7040	10062	gene:Os11g0100300	-	3022	protein-coding genes	C	947	0	0	947	1	947	1	-
chr11	14300	15796	gene:Os11g0100600	-	1496	protein-coding genes	C	478	0	0	478	1	478	1	-
chr11	68343	70989	gene:Os11g0102100	+	2646	protein-coding genes	C	632	0	0	632	1	632	1	-
chr11	99471	99889	gene:Os11g0102500	+	418	protein-coding genes	C	79	0	0	79	1	79	1	-
chr11	4643541	4644697	gene:Os11g0191800	-	1156	protein-coding genes	C	337	0	0	337	1	337	1	-
chr11	4703091	4703613	gene:Os11g0194200	-	522	protein-coding genes	C	121	0	0	121	1	121	1	-
chr11	4714314	4715470	gene:Os11g0194400	+	1156	protein-coding genes	C	337	0	0	337	1	336	0.997033	-
chr11	4723879	4725123	gene:Os11g0194600	-	1244	protein-coding genes	C	315	0	0	292	0.926984	298	0.946032	-
chr11	7992305	7992626	gene:Os11g0247800	-	321	protein-coding genes	C	52	0	0	52	1	47	0.903846	-
chr11	12510080	12511257	gene:Os11g0412484	-	1177	protein-coding genes	C	216	0	0	216	1	216	1	-
chr11	23574712	23575575	gene:Os11g0609760	+	863	protein-coding genes	C	249	0	0	249	1	249	1	-
chr11	23594494	23595357	gene:Os11g0610120	+	863	protein-coding genes	C	249	0	0	249	1	249	1	-
chr11	25911496	25913236	gene:Os11g0649900	+	1740	protein-coding genes	C	558	0	0	558	1	558	1	-
chr11	25958797	25960537	gene:Os11g0650700	+	1740	protein-coding genes	C	558	0	0	558	1	558	1	-
chr11	28502695	28502811	gene:Os11g0696750	-	116	protein-coding genes	C	31	0	0	31	1	31	1	-
chr12	5418	8440	gene:Os12g0100200	-	3022	protein-coding genes	C	947	0	0	946	0.998944	947	1	-
chr12	12685	14181	gene:Os12g0100500	-	1496	protein-coding genes	C	478	0	0	478	1	478	1	-
chr12	64392	67038	gene:Os12g0101600	+	2646	protein-coding genes	C	633	0	0	633	1	633	1	-
chr12	16616739	16618664	gene:Os12g0467700	+	1925	protein-coding genes	C	504	0	0	504	1	504	1	-
chr12	16640708	16642633	gene:Os12g0468000	+	1925	protein-coding genes	C	504	0	0	504	1	504	1	-
chr12	17735988	17740563	gene:Os12g0481700	-	4575	protein-coding genes	C	1012	0	0	1012	1	1011	0.999012	-
chr12	17758509	17763084	gene:Os12g0482100	-	4575	protein-coding genes	C	1012	0	0	1012	1	1012	1	-
chr12	23584168	23585132	gene:Os12g0572300	-	964	protein-coding genes	C	229	0	0	229	1	229	1	-
chr12	23739976	23740564	gene:Os12g0575300	-	588	protein-coding genes	C	158	0	0	157	0.993671	157	0.993671	-
chr12	23782932	23783505	gene:Os12g0576100	-	573	protein-coding genes	C	150	0	0	150	1	150	1	-
