# Supplementary material for: Genome-wide detection of cytosine methylations in plant from Nanopore data using deep learning
Source: Nat Commun. 2021 Oct 13;12:5976. doi: 10.1038/s41467-021-26278-9 (PMC8514461; doi:10.1038/s41467-021-26278-9)
Supplement: Supplementary file 8 — Source Data [file 41467_2021_26278_MOESM8_ESM.xlsx]

## Sheet: Fig. 3a
Source Data of Fig. 3a Methylation status (profiled by ONT and BS) of a 56 kb region (chr5:14323000-14379500:+) of A. thaliana.
chrom	start	end	methylation_ratio	strand	motif	technology
Chr5	14323000	14323001	1	+	CpG	ONT
Chr5	14323027	14323028	0.48	+	CpG	ONT
Chr5	14323115	14323116	0.89	+	CpG	ONT
Chr5	14323129	14323130	0.86	+	CpG	ONT
Chr5	14323204	14323205	0.91	+	CpG	ONT
Chr5	14323208	14323209	0.91	+	CpG	ONT
Chr5	14323234	14323235	0.93	+	CpG	ONT
Chr5	14323257	14323258	0.82	+	CpG	ONT
Chr5	14323319	14323320	0.81	+	CpG	ONT
Chr5	14323372	14323373	0.38	+	CpG	ONT
Chr5	14323446	14323447	0.79	+	CpG	ONT
Chr5	14323585	14323586	0.71	+	CpG	ONT
Chr5	14323605	14323606	0.86	+	CpG	ONT
Chr5	14323624	14323625	0.71	+	CpG	ONT
Chr5	14323639	14323640	0.93	+	CpG	ONT
Chr5	14323681	14323682	0.9	+	CpG	ONT
Chr5	14323692	14323693	0.89	+	CpG	ONT
Chr5	14323768	14323769	0.76	+	CpG	ONT
Chr5	14323786	14323787	0.88	+	CpG	ONT
Chr5	14323929	14323930	0.97	+	CpG	ONT
Chr5	14324017	14324018	0.59	+	CpG	ONT
Chr5	14324077	14324078	0.5	+	CpG	ONT
Chr5	14324177	14324178	0.82	+	CpG	ONT
Chr5	14324215	14324216	0.82	+	CpG	ONT
Chr5	14324277	14324278	0.67	+	CpG	ONT
Chr5	14324406	14324407	0.72	+	CpG	ONT
Chr5	14324526	14324527	0.97	+	CpG	ONT
Chr5	14324646	14324647	0.83	+	CpG	ONT
Chr5	14324736	14324737	0.8	+	CpG	ONT
Chr5	14324767	14324768	0.91	+	CpG	ONT
Chr5	14324788	14324789	0.88	+	CpG	ONT
Chr5	14324802	14324803	0.97	+	CpG	ONT
Chr5	14324805	14324806	0.97	+	CpG	ONT
Chr5	14324830	14324831	0.91	+	CpG	ONT
Chr5	14324844	14324845	0.81	+	CpG	ONT
Chr5	14324904	14324905	0.76	+	CpG	ONT
Chr5	14324953	14324954	0.94	+	CpG	ONT
Chr5	14324977	14324978	1	+	CpG	ONT
Chr5	14325025	14325026	0.97	+	CpG	ONT
Chr5	14325214	14325215	0	+	CpG	ONT
Chr5	14325237	14325238	0.7	+	CpG	ONT
Chr5	14325280	14325281	0.66	+	CpG	ONT
Chr5	14325355	14325356	1	+	CpG	ONT
Chr5	14325387	14325388	0.97	+	CpG	ONT
Chr5	14325406	14325407	0.97	+	CpG	ONT
Chr5	14325515	14325516	1	+	CpG	ONT
Chr5	14325524	14325525	0.97	+	CpG	ONT
Chr5	14325542	14325543	0.97	+	CpG	ONT
Chr5	14325627	14325628	0.46	+	CpG	ONT
Chr5	14325778	14325779	0.75	+	CpG	ONT
Chr5	14325798	14325799	0.92	+	CpG	ONT
Chr5	14325816	14325817	0.79	+	CpG	ONT
Chr5	14325829	14325830	0.8	+	CpG	ONT
Chr5	14325870	14325871	0.97	+	CpG	ONT
Chr5	14325881	14325882	0.97	+	CpG	ONT
Chr5	14325884	14325885	0.97	+	CpG	ONT
Chr5	14325898	14325899	1	+	CpG	ONT
Chr5	14325905	14325906	0.95	+	CpG	ONT
Chr5	14325955	14325956	0.94	+	CpG	ONT
Chr5	14325973	14325974	0.83	+	CpG	ONT
Chr5	14326117	14326118	0.97	+	CpG	ONT
Chr5	14326205	14326206	0.45	+	CpG	ONT
Chr5	14326265	14326266	0.58	+	CpG	ONT
Chr5	14326403	14326404	0.83	+	CpG	ONT
Chr5	14326465	14326466	0.92	+	CpG	ONT
Chr5	14326594	14326595	0.64	+	CpG	ONT
Chr5	14326641	14326642	0.97	+	CpG	ONT
Chr5	14326680	14326681	0.88	+	CpG	ONT
Chr5	14326714	14326715	0.91	+	CpG	ONT
Chr5	14326836	14326837	0.85	+	CpG	ONT
Chr5	14326926	14326927	0.97	+	CpG	ONT
Chr5	14326957	14326958	0.89	+	CpG	ONT
Chr5	14326969	14326970	0.75	+	CpG	ONT
Chr5	14326987	14326988	0.91	+	CpG	ONT
Chr5	14327001	14327002	1	+	CpG	ONT
Chr5	14327004	14327005	1	+	CpG	ONT
Chr5	14327029	14327030	0.97	+	CpG	ONT
Chr5	14327043	14327044	0.69	+	CpG	ONT
Chr5	14327103	14327104	0.85	+	CpG	ONT
Chr5	14327152	14327153	1	+	CpG	ONT
Chr5	14327158	14327159	0.96	+	CpG	ONT
Chr5	14327176	14327177	0.97	+	CpG	ONT
Chr5	14327224	14327225	0.97	+	CpG	ONT
Chr5	14327436	14327437	0.8	+	CpG	ONT
Chr5	14327479	14327480	0.76	+	CpG	ONT
Chr5	14327554	14327555	0.94	+	CpG	ONT
Chr5	14327586	14327587	0.97	+	CpG	ONT
Chr5	14327605	14327606	0.93	+	CpG	ONT
Chr5	14327714	14327715	0.95	+	CpG	ONT
Chr5	14327723	14327724	0.86	+	CpG	ONT
Chr5	14327741	14327742	0.94	+	CpG	ONT
Chr5	14327826	14327827	0.4	+	CpG	ONT
Chr5	14327977	14327978	1	+	CpG	ONT
Chr5	14327997	14327998	0.86	+	CpG	ONT
Chr5	14328015	14328016	0.81	+	CpG	ONT
Chr5	14328028	14328029	0.81	+	CpG	ONT
Chr5	14328069	14328070	0.94	+	CpG	ONT
Chr5	14328080	14328081	0.94	+	CpG	ONT
Chr5	14328083	14328084	0.94	+	CpG	ONT
Chr5	14328097	14328098	0.97	+	CpG	ONT
Chr5	14328104	14328105	0.83	+	CpG	ONT
Chr5	14328154	14328155	0.89	+	CpG	ONT
Chr5	14328172	14328173	0.8	+	CpG	ONT
Chr5	14328316	14328317	0.97	+	CpG	ONT
Chr5	14328404	14328405	0.61	+	CpG	ONT
Chr5	14328464	14328465	0.54	+	CpG	ONT
Chr5	14328564	14328565	0.88	+	CpG	ONT
Chr5	14328602	14328603	0.78	+	CpG	ONT
Chr5	14328664	14328665	0.47	+	CpG	ONT
Chr5	14328793	14328794	0.61	+	CpG	ONT
Chr5	14328913	14328914	0.89	+	CpG	ONT
Chr5	14329033	14329034	0.85	+	CpG	ONT
Chr5	14329123	14329124	0.88	+	CpG	ONT
Chr5	14329154	14329155	0.92	+	CpG	ONT
Chr5	14329175	14329176	1	+	CpG	ONT
Chr5	14329189	14329190	0.97	+	CpG	ONT
Chr5	14329192	14329193	0.94	+	CpG	ONT
Chr5	14329217	14329218	0.95	+	CpG	ONT
Chr5	14329231	14329232	0.88	+	CpG	ONT
Chr5	14329291	14329292	0.8	+	CpG	ONT
Chr5	14329340	14329341	0.92	+	CpG	ONT
Chr5	14329364	14329365	0.91	+	CpG	ONT
Chr5	14329412	14329413	0.91	+	CpG	ONT
Chr5	14329601	14329602	0	+	CpG	ONT
Chr5	14329624	14329625	0.69	+	CpG	ONT
Chr5	14329667	14329668	0.7	+	CpG	ONT
Chr5	14329742	14329743	0.94	+	CpG	ONT
Chr5	14329774	14329775	0.92	+	CpG	ONT
Chr5	14329793	14329794	0.79	+	CpG	ONT
Chr5	14329902	14329903	1	+	CpG	ONT
Chr5	14329911	14329912	0.92	+	CpG	ONT
Chr5	14329929	14329930	0.88	+	CpG	ONT
Chr5	14330014	14330015	0.48	+	CpG	ONT
Chr5	14330165	14330166	0.77	+	CpG	ONT
Chr5	14330185	14330186	0.77	+	CpG	ONT
Chr5	14330203	14330204	0.81	+	CpG	ONT
Chr5	14330216	14330217	0.82	+	CpG	ONT
Chr5	14330257	14330258	1	+	CpG	ONT
Chr5	14330268	14330269	0.97	+	CpG	ONT
Chr5	14330271	14330272	0.94	+	CpG	ONT
Chr5	14330285	14330286	0.94	+	CpG	ONT
Chr5	14330292	14330293	0.9	+	CpG	ONT
Chr5	14330342	14330343	0.81	+	CpG	ONT
Chr5	14330360	14330361	0.77	+	CpG	ONT
Chr5	14330504	14330505	0.95	+	CpG	ONT
Chr5	14330592	14330593	0.54	+	CpG	ONT
Chr5	14330652	14330653	0.64	+	CpG	ONT
Chr5	14330752	14330753	0.76	+	CpG	ONT
Chr5	14330790	14330791	0.89	+	CpG	ONT
Chr5	14330852	14330853	0.84	+	CpG	ONT
Chr5	14330981	14330982	0.56	+	CpG	ONT
Chr5	14331101	14331102	0.95	+	CpG	ONT
Chr5	14331221	14331222	0.79	+	CpG	ONT
Chr5	14331311	14331312	0.94	+	CpG	ONT
Chr5	14331342	14331343	0.88	+	CpG	ONT
Chr5	14331363	14331364	0.91	+	CpG	ONT
Chr5	14331377	14331378	0.93	+	CpG	ONT
Chr5	14331380	14331381	0.93	+	CpG	ONT
Chr5	14331405	14331406	1	+	CpG	ONT
Chr5	14331419	14331420	0.81	+	CpG	ONT
Chr5	14331479	14331480	0.78	+	CpG	ONT
Chr5	14331528	14331529	0.85	+	CpG	ONT
Chr5	14331552	14331553	0.9	+	CpG	ONT
Chr5	14331600	14331601	0.93	+	CpG	ONT
Chr5	14331789	14331790	0	+	CpG	ONT
Chr5	14331812	14331813	0.77	+	CpG	ONT
Chr5	14331855	14331856	0.77	+	CpG	ONT
Chr5	14331930	14331931	0.95	+	CpG	ONT
Chr5	14331962	14331963	0.91	+	CpG	ONT
Chr5	14331981	14331982	0.85	+	CpG	ONT
Chr5	14332090	14332091	1	+	CpG	ONT
Chr5	14332099	14332100	0.93	+	CpG	ONT
Chr5	14332117	14332118	0.95	+	CpG	ONT
Chr5	14332202	14332203	0.56	+	CpG	ONT
Chr5	14332215	14332216	0.8	+	CpG	ONT
Chr5	14332353	14332354	0.79	+	CpG	ONT
Chr5	14332390	14332391	0.85	+	CpG	ONT
Chr5	14332403	14332404	0.85	+	CpG	ONT
Chr5	14332444	14332445	0.95	+	CpG	ONT
Chr5	14332455	14332456	0.98	+	CpG	ONT
Chr5	14332458	14332459	0.98	+	CpG	ONT
Chr5	14332472	14332473	0.93	+	CpG	ONT
Chr5	14332479	14332480	0.88	+	CpG	ONT
Chr5	14332529	14332530	0.84	+	CpG	ONT
Chr5	14332547	14332548	0.83	+	CpG	ONT
Chr5	14332691	14332692	0.93	+	CpG	ONT
Chr5	14332779	14332780	0.7	+	CpG	ONT
Chr5	14332839	14332840	0.49	+	CpG	ONT
Chr5	14332939	14332940	0.94	+	CpG	ONT
Chr5	14332977	14332978	0.95	+	CpG	ONT
Chr5	14333039	14333040	0.79	+	CpG	ONT
Chr5	14333110	14333111	0.97	+	CpG	ONT
Chr5	14333168	14333169	0.53	+	CpG	ONT
Chr5	14333288	14333289	0.95	+	CpG	ONT
Chr5	14333408	14333409	0.81	+	CpG	ONT
Chr5	14333498	14333499	0.97	+	CpG	ONT
Chr5	14333529	14333530	0.93	+	CpG	ONT
Chr5	14333559	14333560	0.8	+	CpG	ONT
Chr5	14333573	14333574	0.9	+	CpG	ONT
Chr5	14333576	14333577	0.89	+	CpG	ONT
Chr5	14333601	14333602	0.97	+	CpG	ONT
Chr5	14333615	14333616	0.75	+	CpG	ONT
Chr5	14333675	14333676	0.97	+	CpG	ONT
Chr5	14333724	14333725	0.84	+	CpG	ONT
Chr5	14333748	14333749	0.93	+	CpG	ONT
Chr5	14333796	14333797	0.92	+	CpG	ONT
Chr5	14334006	14334007	0.81	+	CpG	ONT
Chr5	14334049	14334050	0.77	+	CpG	ONT
Chr5	14334124	14334125	0.85	+	CpG	ONT
Chr5	14334156	14334157	0.95	+	CpG	ONT
Chr5	14334175	14334176	0.95	+	CpG	ONT
Chr5	14334284	14334285	0.97	+	CpG	ONT
Chr5	14334293	14334294	0.9	+	CpG	ONT
Chr5	14334311	14334312	0.86	+	CpG	ONT
Chr5	14334396	14334397	0.57	+	CpG	ONT
Chr5	14334547	14334548	0.71	+	CpG	ONT
Chr5	14334567	14334568	0.93	+	CpG	ONT
Chr5	14334585	14334586	0.79	+	CpG	ONT
Chr5	14334598	14334599	0.97	+	CpG	ONT
Chr5	14334639	14334640	0.9	+	CpG	ONT
Chr5	14334650	14334651	0.92	+	CpG	ONT
Chr5	14334653	14334654	0.92	+	CpG	ONT
Chr5	14334667	14334668	0.94	+	CpG	ONT
Chr5	14334674	14334675	0.85	+	CpG	ONT
Chr5	14334724	14334725	0.85	+	CpG	ONT
Chr5	14334742	14334743	0.87	+	CpG	ONT
Chr5	14334886	14334887	0.85	+	CpG	ONT
Chr5	14334974	14334975	0.61	+	CpG	ONT
Chr5	14335034	14335035	0.52	+	CpG	ONT
Chr5	14335134	14335135	0.94	+	CpG	ONT
Chr5	14335172	14335173	0.83	+	CpG	ONT
Chr5	14335234	14335235	0.83	+	CpG	ONT
Chr5	14335305	14335306	0.97	+	CpG	ONT
Chr5	14335363	14335364	0.52	+	CpG	ONT
Chr5	14335483	14335484	0.95	+	CpG	ONT
Chr5	14335603	14335604	0.83	+	CpG	ONT
Chr5	14335693	14335694	0.92	+	CpG	ONT
Chr5	14335724	14335725	0.9	+	CpG	ONT
Chr5	14335754	14335755	0.83	+	CpG	ONT
Chr5	14335768	14335769	0.83	+	CpG	ONT
Chr5	14335771	14335772	0.83	+	CpG	ONT
Chr5	14335796	14335797	0.95	+	CpG	ONT
Chr5	14335810	14335811	0.83	+	CpG	ONT
Chr5	14335870	14335871	0.74	+	CpG	ONT
Chr5	14335919	14335920	0.9	+	CpG	ONT
Chr5	14335943	14335944	0.92	+	CpG	ONT
Chr5	14335991	14335992	0.97	+	CpG	ONT
Chr5	14336203	14336204	0.72	+	CpG	ONT
Chr5	14336246	14336247	0.75	+	CpG	ONT
Chr5	14336321	14336322	0.92	+	CpG	ONT
Chr5	14336353	14336354	0.97	+	CpG	ONT
Chr5	14336372	14336373	0.97	+	CpG	ONT
Chr5	14336481	14336482	0.91	+	CpG	ONT
Chr5	14336490	14336491	0.9	+	CpG	ONT
Chr5	14336508	14336509	0.85	+	CpG	ONT
Chr5	14336593	14336594	0.46	+	CpG	ONT
Chr5	14336744	14336745	0.82	+	CpG	ONT
Chr5	14336764	14336765	0.9	+	CpG	ONT
Chr5	14336782	14336783	0.76	+	CpG	ONT
Chr5	14336795	14336796	0.82	+	CpG	ONT
Chr5	14336836	14336837	0.87	+	CpG	ONT
Chr5	14336847	14336848	0.98	+	CpG	ONT
Chr5	14336850	14336851	0.97	+	CpG	ONT
Chr5	14336864	14336865	0.94	+	CpG	ONT
Chr5	14336871	14336872	0.85	+	CpG	ONT
Chr5	14336921	14336922	0.82	+	CpG	ONT
Chr5	14336939	14336940	0.89	+	CpG	ONT
Chr5	14337083	14337084	0.9	+	CpG	ONT
Chr5	14337171	14337172	0.78	+	CpG	ONT
Chr5	14337231	14337232	0.5	+	CpG	ONT
Chr5	14337331	14337332	0.91	+	CpG	ONT
Chr5	14337369	14337370	0.81	+	CpG	ONT
Chr5	14337431	14337432	0.93	+	CpG	ONT
Chr5	14337502	14337503	1	+	CpG	ONT
Chr5	14337560	14337561	0.49	+	CpG	ONT
Chr5	14337680	14337681	0.95	+	CpG	ONT
Chr5	14337800	14337801	0.86	+	CpG	ONT
Chr5	14337890	14337891	0.94	+	CpG	ONT
Chr5	14337921	14337922	0.9	+	CpG	ONT
Chr5	14337951	14337952	0.82	+	CpG	ONT
Chr5	14337965	14337966	0.97	+	CpG	ONT
Chr5	14337968	14337969	0.97	+	CpG	ONT
Chr5	14337993	14337994	0.95	+	CpG	ONT
Chr5	14338007	14338008	0.8	+	CpG	ONT
Chr5	14338067	14338068	0.79	+	CpG	ONT
Chr5	14338116	14338117	0.93	+	CpG	ONT
Chr5	14338140	14338141	0.97	+	CpG	ONT
Chr5	14338188	14338189	1	+	CpG	ONT
Chr5	14338400	14338401	0.8	+	CpG	ONT
Chr5	14338443	14338444	0.72	+	CpG	ONT
Chr5	14338518	14338519	0.95	+	CpG	ONT
Chr5	14338550	14338551	0.97	+	CpG	ONT
Chr5	14338569	14338570	0.92	+	CpG	ONT
Chr5	14338678	14338679	0.97	+	CpG	ONT
Chr5	14338687	14338688	0.97	+	CpG	ONT
Chr5	14338705	14338706	0.98	+	CpG	ONT
Chr5	14338790	14338791	0.5	+	CpG	ONT
Chr5	14338941	14338942	0.84	+	CpG	ONT
Chr5	14338961	14338962	0.82	+	CpG	ONT
Chr5	14338979	14338980	0.81	+	CpG	ONT
Chr5	14338992	14338993	0.79	+	CpG	ONT
Chr5	14339033	14339034	0.95	+	CpG	ONT
Chr5	14339044	14339045	0.97	+	CpG	ONT
Chr5	14339047	14339048	0.97	+	CpG	ONT
Chr5	14339061	14339062	0.95	+	CpG	ONT
Chr5	14339068	14339069	0.92	+	CpG	ONT
Chr5	14339118	14339119	0.88	+	CpG	ONT
Chr5	14339136	14339137	0.89	+	CpG	ONT
Chr5	14339280	14339281	0.95	+	CpG	ONT
Chr5	14339368	14339369	0.74	+	CpG	ONT
Chr5	14339428	14339429	0.64	+	CpG	ONT
Chr5	14339528	14339529	0.88	+	CpG	ONT
Chr5	14339566	14339567	0.89	+	CpG	ONT
Chr5	14339628	14339629	0.65	+	CpG	ONT
Chr5	14339699	14339700	1	+	CpG	ONT
Chr5	14339757	14339758	0.5	+	CpG	ONT
Chr5	14339877	14339878	0.88	+	CpG	ONT
Chr5	14339997	14339998	0.9	+	CpG	ONT
Chr5	14340087	14340088	0.94	+	CpG	ONT
Chr5	14340118	14340119	0.84	+	CpG	ONT
Chr5	14340148	14340149	0.93	+	CpG	ONT
Chr5	14340162	14340163	0.86	+	CpG	ONT
Chr5	14340165	14340166	0.85	+	CpG	ONT
Chr5	14340190	14340191	0.89	+	CpG	ONT
Chr5	14340204	14340205	0.82	+	CpG	ONT
Chr5	14340264	14340265	0.85	+	CpG	ONT
Chr5	14340313	14340314	0.9	+	CpG	ONT
Chr5	14340337	14340338	0.91	+	CpG	ONT
Chr5	14340385	14340386	1	+	CpG	ONT
Chr5	14340595	14340596	0.8	+	CpG	ONT
Chr5	14340638	14340639	0.84	+	CpG	ONT
Chr5	14340713	14340714	0.94	+	CpG	ONT
Chr5	14340745	14340746	0.97	+	CpG	ONT
Chr5	14340764	14340765	0.92	+	CpG	ONT
Chr5	14340873	14340874	0.96	+	CpG	ONT
Chr5	14340882	14340883	0.92	+	CpG	ONT
Chr5	14340900	14340901	0.9	+	CpG	ONT
Chr5	14340985	14340986	0.46	+	CpG	ONT
Chr5	14341136	14341137	0.92	+	CpG	ONT
Chr5	14341156	14341157	0.82	+	CpG	ONT
Chr5	14341174	14341175	0.88	+	CpG	ONT
Chr5	14341187	14341188	0.84	+	CpG	ONT
Chr5	14341228	14341229	0.98	+	CpG	ONT
Chr5	14341239	14341240	0.94	+	CpG	ONT
Chr5	14341242	14341243	0.95	+	CpG	ONT
Chr5	14341256	14341257	0.97	+	CpG	ONT
Chr5	14341263	14341264	0.84	+	CpG	ONT
Chr5	14341313	14341314	0.86	+	CpG	ONT
Chr5	14341331	14341332	0.74	+	CpG	ONT
Chr5	14341475	14341476	0.97	+	CpG	ONT
Chr5	14341563	14341564	0.69	+	CpG	ONT
Chr5	14341623	14341624	0.51	+	CpG	ONT
Chr5	14341723	14341724	0.89	+	CpG	ONT
Chr5	14341761	14341762	0.86	+	CpG	ONT
Chr5	14341823	14341824	0.85	+	CpG	ONT
Chr5	14341952	14341953	0.09	+	CpG	ONT
Chr5	14342072	14342073	0.97	+	CpG	ONT
Chr5	14342192	14342193	0.87	+	CpG	ONT
Chr5	14342282	14342283	0.91	+	CpG	ONT
Chr5	14342313	14342314	0.89	+	CpG	ONT
Chr5	14342343	14342344	0.97	+	CpG	ONT
Chr5	14342357	14342358	0.92	+	CpG	ONT
Chr5	14342360	14342361	0.93	+	CpG	ONT
Chr5	14342385	14342386	0.86	+	CpG	ONT
Chr5	14342399	14342400	0.78	+	CpG	ONT
Chr5	14342459	14342460	0.76	+	CpG	ONT
Chr5	14342508	14342509	0.89	+	CpG	ONT
Chr5	14342532	14342533	0.89	+	CpG	ONT
Chr5	14342580	14342581	0.97	+	CpG	ONT
Chr5	14342791	14342792	0.7	+	CpG	ONT
Chr5	14342834	14342835	0.76	+	CpG	ONT
Chr5	14342909	14342910	0.91	+	CpG	ONT
Chr5	14342941	14342942	0.95	+	CpG	ONT
Chr5	14342960	14342961	0.84	+	CpG	ONT
Chr5	14343069	14343070	0.93	+	CpG	ONT
Chr5	14343078	14343079	0.92	+	CpG	ONT
Chr5	14343096	14343097	0.97	+	CpG	ONT
Chr5	14343181	14343182	0.6	+	CpG	ONT
Chr5	14343187	14343188	0.13	+	CpG	ONT
Chr5	14343194	14343195	0.88	+	CpG	ONT
Chr5	14343332	14343333	0.71	+	CpG	ONT
Chr5	14343352	14343353	0.89	+	CpG	ONT
Chr5	14343370	14343371	0.83	+	CpG	ONT
Chr5	14343383	14343384	0.79	+	CpG	ONT
Chr5	14343424	14343425	0.81	+	CpG	ONT
Chr5	14343435	14343436	0.97	+	CpG	ONT
Chr5	14343438	14343439	0.97	+	CpG	ONT
Chr5	14343452	14343453	0.97	+	CpG	ONT
Chr5	14343459	14343460	1	+	CpG	ONT
Chr5	14343509	14343510	0.84	+	CpG	ONT
Chr5	14343527	14343528	0.86	+	CpG	ONT
Chr5	14343671	14343672	1	+	CpG	ONT
Chr5	14343759	14343760	0.58	+	CpG	ONT
Chr5	14343819	14343820	0.45	+	CpG	ONT
Chr5	14343919	14343920	0.85	+	CpG	ONT
Chr5	14343957	14343958	0.83	+	CpG	ONT
Chr5	14344018	14344019	0.7	+	CpG	ONT
Chr5	14344089	14344090	0.96	+	CpG	ONT
Chr5	14344147	14344148	0.59	+	CpG	ONT
Chr5	14344267	14344268	0.95	+	CpG	ONT
Chr5	14344387	14344388	0.84	+	CpG	ONT
Chr5	14344477	14344478	1	+	CpG	ONT
Chr5	14344508	14344509	1	+	CpG	ONT
Chr5	14344538	14344539	0.89	+	CpG	ONT
Chr5	14344552	14344553	0.94	+	CpG	ONT
Chr5	14344555	14344556	0.9	+	CpG	ONT
Chr5	14344580	14344581	0.8	+	CpG	ONT
Chr5	14344594	14344595	0.91	+	CpG	ONT
Chr5	14344654	14344655	0.7	+	CpG	ONT
Chr5	14344703	14344704	0.92	+	CpG	ONT
Chr5	14344727	14344728	0.93	+	CpG	ONT
Chr5	14344775	14344776	0.97	+	CpG	ONT
Chr5	14344986	14344987	0.81	+	CpG	ONT
Chr5	14345029	14345030	0.81	+	CpG	ONT
Chr5	14345104	14345105	0.91	+	CpG	ONT
Chr5	14345136	14345137	0.97	+	CpG	ONT
Chr5	14345155	14345156	0.88	+	CpG	ONT
Chr5	14345264	14345265	1	+	CpG	ONT
Chr5	14345273	14345274	0.97	+	CpG	ONT
Chr5	14345291	14345292	0.92	+	CpG	ONT
Chr5	14345376	14345377	0.62	+	CpG	ONT
Chr5	14345382	14345383	0.1	+	CpG	ONT
Chr5	14345389	14345390	0.79	+	CpG	ONT
Chr5	14345527	14345528	1	+	CpG	ONT
Chr5	14345547	14345548	0.86	+	CpG	ONT
Chr5	14345565	14345566	0.94	+	CpG	ONT
Chr5	14345578	14345579	0.93	+	CpG	ONT
Chr5	14345619	14345620	0.97	+	CpG	ONT
Chr5	14345630	14345631	0.97	+	CpG	ONT
Chr5	14345633	14345634	0.97	+	CpG	ONT
Chr5	14345647	14345648	0.97	+	CpG	ONT
Chr5	14345654	14345655	0.89	+	CpG	ONT
Chr5	14345704	14345705	0.87	+	CpG	ONT
Chr5	14345722	14345723	0.83	+	CpG	ONT
Chr5	14345866	14345867	1	+	CpG	ONT
Chr5	14345954	14345955	0.7	+	CpG	ONT
Chr5	14346014	14346015	0.63	+	CpG	ONT
Chr5	14346114	14346115	0.94	+	CpG	ONT
Chr5	14346152	14346153	0.81	+	CpG	ONT
Chr5	14346213	14346214	0.84	+	CpG	ONT
Chr5	14346284	14346285	1	+	CpG	ONT
Chr5	14346342	14346343	0.64	+	CpG	ONT
Chr5	14346462	14346463	0.95	+	CpG	ONT
Chr5	14346582	14346583	0.89	+	CpG	ONT
Chr5	14346672	14346673	0.93	+	CpG	ONT
Chr5	14346703	14346704	0.92	+	CpG	ONT
Chr5	14346733	14346734	0.9	+	CpG	ONT
Chr5	14346747	14346748	0.91	+	CpG	ONT
Chr5	14346750	14346751	0.94	+	CpG	ONT
Chr5	14346775	14346776	0.94	+	CpG	ONT
Chr5	14346789	14346790	0.75	+	CpG	ONT
Chr5	14346849	14346850	0.78	+	CpG	ONT
Chr5	14346898	14346899	0.82	+	CpG	ONT
Chr5	14346922	14346923	0.92	+	CpG	ONT
Chr5	14346970	14346971	0.97	+	CpG	ONT
Chr5	14347181	14347182	0.83	+	CpG	ONT
Chr5	14347224	14347225	0.77	+	CpG	ONT
Chr5	14347299	14347300	0.94	+	CpG	ONT
Chr5	14347331	14347332	0.97	+	CpG	ONT
Chr5	14347350	14347351	0.96	+	CpG	ONT
Chr5	14347459	14347460	0.96	+	CpG	ONT
Chr5	14347468	14347469	0.89	+	CpG	ONT
Chr5	14347486	14347487	0.92	+	CpG	ONT
Chr5	14347571	14347572	0.52	+	CpG	ONT
Chr5	14347577	14347578	0.03	+	CpG	ONT
Chr5	14347584	14347585	0.84	+	CpG	ONT
Chr5	14347722	14347723	0.89	+	CpG	ONT
Chr5	14347742	14347743	0.89	+	CpG	ONT
Chr5	14347760	14347761	0.88	+	CpG	ONT
Chr5	14347773	14347774	0.79	+	CpG	ONT
Chr5	14347814	14347815	0.84	+	CpG	ONT
Chr5	14347825	14347826	0.97	+	CpG	ONT
Chr5	14347828	14347829	0.95	+	CpG	ONT
Chr5	14347842	14347843	0.94	+	CpG	ONT
Chr5	14347849	14347850	0.87	+	CpG	ONT
Chr5	14347899	14347900	0.87	+	CpG	ONT
Chr5	14347917	14347918	0.85	+	CpG	ONT
Chr5	14348061	14348062	0.92	+	CpG	ONT
Chr5	14348149	14348150	0.78	+	CpG	ONT
Chr5	14348209	14348210	0.5	+	CpG	ONT
Chr5	14348309	14348310	0.89	+	CpG	ONT
Chr5	14348347	14348348	0.79	+	CpG	ONT
Chr5	14348408	14348409	0.6	+	CpG	ONT
Chr5	14348479	14348480	0.96	+	CpG	ONT
Chr5	14348537	14348538	0.52	+	CpG	ONT
Chr5	14348657	14348658	0.95	+	CpG	ONT
Chr5	14348777	14348778	0.87	+	CpG	ONT
Chr5	14348867	14348868	0.62	+	CpG	ONT
Chr5	14348898	14348899	0.96	+	CpG	ONT
Chr5	14348928	14348929	0.92	+	CpG	ONT
Chr5	14348942	14348943	0.95	+	CpG	ONT
Chr5	14348945	14348946	0.94	+	CpG	ONT
Chr5	14348984	14348985	0.96	+	CpG	ONT
Chr5	14349044	14349045	0.73	+	CpG	ONT
Chr5	14349093	14349094	0.89	+	CpG	ONT
Chr5	14349117	14349118	0.94	+	CpG	ONT
Chr5	14349165	14349166	1	+	CpG	ONT
Chr5	14349376	14349377	0.73	+	CpG	ONT
Chr5	14349419	14349420	0.85	+	CpG	ONT
Chr5	14349494	14349495	0.92	+	CpG	ONT
Chr5	14349526	14349527	0.95	+	CpG	ONT
Chr5	14349545	14349546	0.94	+	CpG	ONT
Chr5	14349654	14349655	1	+	CpG	ONT
Chr5	14349663	14349664	0.9	+	CpG	ONT
Chr5	14349681	14349682	0.91	+	CpG	ONT
Chr5	14349766	14349767	0.48	+	CpG	ONT
Chr5	14349772	14349773	0.1	+	CpG	ONT
Chr5	14349779	14349780	0.69	+	CpG	ONT
Chr5	14349917	14349918	0.62	+	CpG	ONT
Chr5	14349937	14349938	0.82	+	CpG	ONT
Chr5	14349955	14349956	0.89	+	CpG	ONT
Chr5	14349968	14349969	0.85	+	CpG	ONT
Chr5	14350009	14350010	0.86	+	CpG	ONT
Chr5	14350020	14350021	0.95	+	CpG	ONT
Chr5	14350023	14350024	0.95	+	CpG	ONT
Chr5	14350037	14350038	0.92	+	CpG	ONT
Chr5	14350044	14350045	0.9	+	CpG	ONT
Chr5	14350094	14350095	0.84	+	CpG	ONT
Chr5	14350112	14350113	0.79	+	CpG	ONT
Chr5	14350256	14350257	0.89	+	CpG	ONT
Chr5	14350344	14350345	0.67	+	CpG	ONT
Chr5	14350404	14350405	0.55	+	CpG	ONT
Chr5	14350504	14350505	0.86	+	CpG	ONT
Chr5	14350542	14350543	0.82	+	CpG	ONT
Chr5	14350603	14350604	0.74	+	CpG	ONT
Chr5	14350674	14350675	0.88	+	CpG	ONT
Chr5	14350732	14350733	0.42	+	CpG	ONT
Chr5	14350852	14350853	0.95	+	CpG	ONT
Chr5	14350972	14350973	0.88	+	CpG	ONT
Chr5	14351062	14351063	0.95	+	CpG	ONT
Chr5	14351093	14351094	1	+	CpG	ONT
Chr5	14351123	14351124	0.86	+	CpG	ONT
Chr5	14351137	14351138	0.98	+	CpG	ONT
Chr5	14351140	14351141	1	+	CpG	ONT
Chr5	14351165	14351166	0.7	+	CpG	ONT
Chr5	14351179	14351180	0.84	+	CpG	ONT
Chr5	14351239	14351240	0.85	+	CpG	ONT
Chr5	14351288	14351289	0.91	+	CpG	ONT
Chr5	14351312	14351313	0.91	+	CpG	ONT
Chr5	14351360	14351361	0.97	+	CpG	ONT
Chr5	14351571	14351572	0.74	+	CpG	ONT
Chr5	14351614	14351615	0.76	+	CpG	ONT
Chr5	14351689	14351690	0.53	+	CpG	ONT
Chr5	14351721	14351722	0.92	+	CpG	ONT
Chr5	14351740	14351741	0.88	+	CpG	ONT
Chr5	14351849	14351850	1	+	CpG	ONT
Chr5	14351858	14351859	0.88	+	CpG	ONT
Chr5	14351876	14351877	0.91	+	CpG	ONT
Chr5	14351961	14351962	0.62	+	CpG	ONT
Chr5	14351974	14351975	0.76	+	CpG	ONT
Chr5	14352112	14352113	0.75	+	CpG	ONT
Chr5	14352132	14352133	0.83	+	CpG	ONT
Chr5	14352150	14352151	0.88	+	CpG	ONT
Chr5	14352163	14352164	0.92	+	CpG	ONT
Chr5	14352204	14352205	0.95	+	CpG	ONT
Chr5	14352215	14352216	0.9	+	CpG	ONT
Chr5	14352218	14352219	0.9	+	CpG	ONT
Chr5	14352232	14352233	0.95	+	CpG	ONT
Chr5	14352239	14352240	0.8	+	CpG	ONT
Chr5	14352289	14352290	0.89	+	CpG	ONT
Chr5	14352307	14352308	0.9	+	CpG	ONT
Chr5	14352451	14352452	0.91	+	CpG	ONT
Chr5	14352539	14352540	0.6	+	CpG	ONT
Chr5	14352599	14352600	0.57	+	CpG	ONT
Chr5	14352699	14352700	0.89	+	CpG	ONT
Chr5	14352737	14352738	0.73	+	CpG	ONT
Chr5	14352799	14352800	0.6	+	CpG	ONT
Chr5	14352870	14352871	1	+	CpG	ONT
Chr5	14352928	14352929	0.51	+	CpG	ONT
Chr5	14353048	14353049	1	+	CpG	ONT
Chr5	14353168	14353169	0.92	+	CpG	ONT
Chr5	14353258	14353259	0.93	+	CpG	ONT
Chr5	14353289	14353290	0.89	+	CpG	ONT
Chr5	14353319	14353320	0.88	+	CpG	ONT
Chr5	14353333	14353334	0.94	+	CpG	ONT
Chr5	14353336	14353337	0.92	+	CpG	ONT
Chr5	14353361	14353362	0.95	+	CpG	ONT
Chr5	14353375	14353376	0.64	+	CpG	ONT
Chr5	14353435	14353436	0.8	+	CpG	ONT
Chr5	14353484	14353485	0.9	+	CpG	ONT
Chr5	14353508	14353509	0.94	+	CpG	ONT
Chr5	14353556	14353557	0.98	+	CpG	ONT
Chr5	14353768	14353769	0.8	+	CpG	ONT
Chr5	14353811	14353812	0.71	+	CpG	ONT
Chr5	14353886	14353887	0.91	+	CpG	ONT
Chr5	14353918	14353919	0.98	+	CpG	ONT
Chr5	14353937	14353938	0.89	+	CpG	ONT
Chr5	14354046	14354047	0.97	+	CpG	ONT
Chr5	14354055	14354056	0.94	+	CpG	ONT
Chr5	14354073	14354074	0.88	+	CpG	ONT
Chr5	14354158	14354159	0.53	+	CpG	ONT
Chr5	14354171	14354172	0.77	+	CpG	ONT
Chr5	14354309	14354310	0.57	+	CpG	ONT
Chr5	14354329	14354330	0.88	+	CpG	ONT
Chr5	14354347	14354348	0.83	+	CpG	ONT
Chr5	14354360	14354361	0.85	+	CpG	ONT
Chr5	14354401	14354402	0.94	+	CpG	ONT
Chr5	14354412	14354413	0.94	+	CpG	ONT
Chr5	14354415	14354416	0.96	+	CpG	ONT
Chr5	14354429	14354430	0.96	+	CpG	ONT
Chr5	14354436	14354437	0.86	+	CpG	ONT
Chr5	14354486	14354487	0.89	+	CpG	ONT
Chr5	14354504	14354505	0.78	+	CpG	ONT
Chr5	14354648	14354649	0.96	+	CpG	ONT
Chr5	14354736	14354737	0.64	+	CpG	ONT
Chr5	14354796	14354797	0.41	+	CpG	ONT
Chr5	14354896	14354897	0.87	+	CpG	ONT
Chr5	14354934	14354935	0.91	+	CpG	ONT
Chr5	14354996	14354997	0.74	+	CpG	ONT
Chr5	14355067	14355068	1	+	CpG	ONT
Chr5	14355125	14355126	0.45	+	CpG	ONT
Chr5	14355245	14355246	0.96	+	CpG	ONT
Chr5	14355365	14355366	0.9	+	CpG	ONT
Chr5	14355455	14355456	0.93	+	CpG	ONT
Chr5	14355486	14355487	0.9	+	CpG	ONT
Chr5	14355516	14355517	0.92	+	CpG	ONT
Chr5	14355530	14355531	0.96	+	CpG	ONT
Chr5	14355533	14355534	0.95	+	CpG	ONT
Chr5	14355558	14355559	0.93	+	CpG	ONT
Chr5	14355572	14355573	0.84	+	CpG	ONT
Chr5	14355632	14355633	0.7	+	CpG	ONT
Chr5	14355681	14355682	0.9	+	CpG	ONT
Chr5	14355705	14355706	0.98	+	CpG	ONT
Chr5	14355753	14355754	0.96	+	CpG	ONT
Chr5	14355964	14355965	0.76	+	CpG	ONT
Chr5	14356007	14356008	0.62	+	CpG	ONT
Chr5	14356082	14356083	0.96	+	CpG	ONT
Chr5	14356114	14356115	0.96	+	CpG	ONT
Chr5	14356133	14356134	0.94	+	CpG	ONT
Chr5	14356242	14356243	0.97	+	CpG	ONT
Chr5	14356251	14356252	0.92	+	CpG	ONT
Chr5	14356269	14356270	0.94	+	CpG	ONT
Chr5	14356354	14356355	0.65	+	CpG	ONT
Chr5	14356367	14356368	0.75	+	CpG	ONT
Chr5	14356505	14356506	0.83	+	CpG	ONT
Chr5	14356525	14356526	0.82	+	CpG	ONT
Chr5	14356543	14356544	0.81	+	CpG	ONT
Chr5	14356556	14356557	0.9	+	CpG	ONT
Chr5	14356597	14356598	0.93	+	CpG	ONT
Chr5	14356608	14356609	0.98	+	CpG	ONT
Chr5	14356611	14356612	0.98	+	CpG	ONT
Chr5	14356625	14356626	0.96	+	CpG	ONT
Chr5	14356632	14356633	0.86	+	CpG	ONT
Chr5	14356682	14356683	0.84	+	CpG	ONT
Chr5	14356700	14356701	0.81	+	CpG	ONT
Chr5	14356844	14356845	0.96	+	CpG	ONT
Chr5	14356932	14356933	0.76	+	CpG	ONT
Chr5	14356992	14356993	0.49	+	CpG	ONT
Chr5	14357092	14357093	0.86	+	CpG	ONT
Chr5	14357130	14357131	0.9	+	CpG	ONT
Chr5	14357192	14357193	0.72	+	CpG	ONT
Chr5	14357263	14357264	0.98	+	CpG	ONT
Chr5	14357321	14357322	0.41	+	CpG	ONT
Chr5	14357441	14357442	0.91	+	CpG	ONT
Chr5	14357561	14357562	0.9	+	CpG	ONT
Chr5	14357651	14357652	0.98	+	CpG	ONT
Chr5	14357682	14357683	0.93	+	CpG	ONT
Chr5	14357712	14357713	0.84	+	CpG	ONT
Chr5	14357726	14357727	0.91	+	CpG	ONT
Chr5	14357729	14357730	0.9	+	CpG	ONT
Chr5	14357754	14357755	0.98	+	CpG	ONT
Chr5	14357768	14357769	0.81	+	CpG	ONT
Chr5	14357828	14357829	0.83	+	CpG	ONT
Chr5	14357877	14357878	0.96	+	CpG	ONT
Chr5	14357901	14357902	0.96	+	CpG	ONT
Chr5	14357949	14357950	0.98	+	CpG	ONT
Chr5	14358161	14358162	0.77	+	CpG	ONT
Chr5	14358204	14358205	0.69	+	CpG	ONT
Chr5	14358279	14358280	0.92	+	CpG	ONT
Chr5	14358311	14358312	0.98	+	CpG	ONT
Chr5	14358330	14358331	0.87	+	CpG	ONT
Chr5	14358439	14358440	0.92	+	CpG	ONT
Chr5	14358448	14358449	0.89	+	CpG	ONT
Chr5	14358466	14358467	0.85	+	CpG	ONT
Chr5	14358551	14358552	0.52	+	CpG	ONT
Chr5	14358564	14358565	0.79	+	CpG	ONT
Chr5	14358702	14358703	0.69	+	CpG	ONT
Chr5	14358722	14358723	0.89	+	CpG	ONT
Chr5	14358740	14358741	0.78	+	CpG	ONT
Chr5	14358753	14358754	0.88	+	CpG	ONT
Chr5	14358794	14358795	0.91	+	CpG	ONT
Chr5	14358805	14358806	0.92	+	CpG	ONT
Chr5	14358808	14358809	0.92	+	CpG	ONT
Chr5	14358822	14358823	0.94	+	CpG	ONT
Chr5	14358829	14358830	0.89	+	CpG	ONT
Chr5	14358879	14358880	0.81	+	CpG	ONT
Chr5	14358897	14358898	0.8	+	CpG	ONT
Chr5	14359041	14359042	0.93	+	CpG	ONT
Chr5	14359129	14359130	0.64	+	CpG	ONT
Chr5	14359189	14359190	0.5	+	CpG	ONT
Chr5	14359289	14359290	0.87	+	CpG	ONT
Chr5	14359327	14359328	0.86	+	CpG	ONT
Chr5	14359389	14359390	0.76	+	CpG	ONT
Chr5	14359460	14359461	0.95	+	CpG	ONT
Chr5	14359518	14359519	0.45	+	CpG	ONT
Chr5	14359638	14359639	0.93	+	CpG	ONT
Chr5	14359758	14359759	0.84	+	CpG	ONT
Chr5	14359848	14359849	0.93	+	CpG	ONT
Chr5	14359879	14359880	0.93	+	CpG	ONT
Chr5	14359909	14359910	0.89	+	CpG	ONT
Chr5	14359923	14359924	0.91	+	CpG	ONT
Chr5	14359926	14359927	0.88	+	CpG	ONT
Chr5	14359951	14359952	0.96	+	CpG	ONT
Chr5	14359965	14359966	0.69	+	CpG	ONT
Chr5	14360025	14360026	0.79	+	CpG	ONT
Chr5	14360074	14360075	0.96	+	CpG	ONT
Chr5	14360098	14360099	0.94	+	CpG	ONT
Chr5	14360146	14360147	1	+	CpG	ONT
Chr5	14360358	14360359	0.85	+	CpG	ONT
Chr5	14360401	14360402	0.71	+	CpG	ONT
Chr5	14360476	14360477	0.94	+	CpG	ONT
Chr5	14360508	14360509	0.94	+	CpG	ONT
Chr5	14360527	14360528	0.84	+	CpG	ONT
Chr5	14360636	14360637	0.98	+	CpG	ONT
Chr5	14360645	14360646	0.96	+	CpG	ONT
Chr5	14360663	14360664	0.92	+	CpG	ONT
Chr5	14360748	14360749	0.6	+	CpG	ONT
Chr5	14360761	14360762	0.84	+	CpG	ONT
Chr5	14360899	14360900	0.71	+	CpG	ONT
Chr5	14360919	14360920	0.91	+	CpG	ONT
Chr5	14360937	14360938	0.85	+	CpG	ONT
Chr5	14360950	14360951	0.86	+	CpG	ONT
Chr5	14360991	14360992	0.98	+	CpG	ONT
Chr5	14361002	14361003	0.96	+	CpG	ONT
Chr5	14361005	14361006	0.96	+	CpG	ONT
Chr5	14361019	14361020	0.94	+	CpG	ONT
Chr5	14361026	14361027	0.88	+	CpG	ONT
Chr5	14361076	14361077	0.9	+	CpG	ONT
Chr5	14361094	14361095	0.84	+	CpG	ONT
Chr5	14361238	14361239	0.94	+	CpG	ONT
Chr5	14361326	14361327	0.7	+	CpG	ONT
Chr5	14361386	14361387	0.57	+	CpG	ONT
Chr5	14361486	14361487	0.85	+	CpG	ONT
Chr5	14361524	14361525	0.91	+	CpG	ONT
Chr5	14361586	14361587	0.77	+	CpG	ONT
Chr5	14361657	14361658	0.97	+	CpG	ONT
Chr5	14361715	14361716	0.48	+	CpG	ONT
Chr5	14361835	14361836	0.88	+	CpG	ONT
Chr5	14361955	14361956	0.83	+	CpG	ONT
Chr5	14362045	14362046	0.91	+	CpG	ONT
Chr5	14362076	14362077	0.94	+	CpG	ONT
Chr5	14362106	14362107	0.88	+	CpG	ONT
Chr5	14362120	14362121	0.98	+	CpG	ONT
Chr5	14362123	14362124	0.94	+	CpG	ONT
Chr5	14362148	14362149	0.89	+	CpG	ONT
Chr5	14362162	14362163	0.74	+	CpG	ONT
Chr5	14362222	14362223	0.81	+	CpG	ONT
Chr5	14362271	14362272	0.91	+	CpG	ONT
Chr5	14362295	14362296	0.88	+	CpG	ONT
Chr5	14362343	14362344	0.96	+	CpG	ONT
Chr5	14362555	14362556	0.74	+	CpG	ONT
Chr5	14362598	14362599	0.8	+	CpG	ONT
Chr5	14362673	14362674	0.94	+	CpG	ONT
Chr5	14362705	14362706	0.92	+	CpG	ONT
Chr5	14362724	14362725	0.93	+	CpG	ONT
Chr5	14362833	14362834	1	+	CpG	ONT
Chr5	14362842	14362843	0.92	+	CpG	ONT
Chr5	14362860	14362861	0.94	+	CpG	ONT
Chr5	14362945	14362946	0.79	+	CpG	ONT
Chr5	14362958	14362959	0.88	+	CpG	ONT
Chr5	14363096	14363097	0.62	+	CpG	ONT
Chr5	14363116	14363117	0.9	+	CpG	ONT
Chr5	14363134	14363135	0.89	+	CpG	ONT
Chr5	14363147	14363148	0.87	+	CpG	ONT
Chr5	14363188	14363189	0.96	+	CpG	ONT
Chr5	14363199	14363200	0.96	+	CpG	ONT
Chr5	14363202	14363203	0.96	+	CpG	ONT
Chr5	14363216	14363217	0.92	+	CpG	ONT
Chr5	14363223	14363224	0.83	+	CpG	ONT
Chr5	14363273	14363274	0.82	+	CpG	ONT
Chr5	14363291	14363292	0.84	+	CpG	ONT
Chr5	14363381	14363382	0.88	+	CpG	ONT
Chr5	14363435	14363436	0.92	+	CpG	ONT
Chr5	14363523	14363524	0.69	+	CpG	ONT
Chr5	14363583	14363584	0.41	+	CpG	ONT
Chr5	14363683	14363684	0.89	+	CpG	ONT
Chr5	14363721	14363722	0.89	+	CpG	ONT
Chr5	14363783	14363784	0.76	+	CpG	ONT
Chr5	14363854	14363855	0.94	+	CpG	ONT
Chr5	14363912	14363913	0.53	+	CpG	ONT
Chr5	14364032	14364033	0.94	+	CpG	ONT
Chr5	14364152	14364153	0.88	+	CpG	ONT
Chr5	14364242	14364243	0.95	+	CpG	ONT
Chr5	14364273	14364274	0.88	+	CpG	ONT
Chr5	14364303	14364304	0.88	+	CpG	ONT
Chr5	14364317	14364318	0.94	+	CpG	ONT
Chr5	14364320	14364321	0.93	+	CpG	ONT
Chr5	14364345	14364346	0.89	+	CpG	ONT
Chr5	14364359	14364360	0.77	+	CpG	ONT
Chr5	14364419	14364420	0.79	+	CpG	ONT
Chr5	14364468	14364469	0.86	+	CpG	ONT
Chr5	14364492	14364493	0.95	+	CpG	ONT
Chr5	14364540	14364541	0.98	+	CpG	ONT
Chr5	14364751	14364752	0.73	+	CpG	ONT
Chr5	14364794	14364795	0.72	+	CpG	ONT
Chr5	14364869	14364870	0.85	+	CpG	ONT
Chr5	14364901	14364902	0.98	+	CpG	ONT
Chr5	14364920	14364921	0.87	+	CpG	ONT
Chr5	14365029	14365030	0.94	+	CpG	ONT
Chr5	14365038	14365039	0.94	+	CpG	ONT
Chr5	14365056	14365057	0.89	+	CpG	ONT
Chr5	14365141	14365142	0.65	+	CpG	ONT
Chr5	14365154	14365155	0.84	+	CpG	ONT
Chr5	14365292	14365293	0.87	+	CpG	ONT
Chr5	14365312	14365313	0.9	+	CpG	ONT
Chr5	14365330	14365331	0.81	+	CpG	ONT
Chr5	14365343	14365344	0.86	+	CpG	ONT
Chr5	14365384	14365385	0.91	+	CpG	ONT
Chr5	14365395	14365396	0.91	+	CpG	ONT
Chr5	14365398	14365399	0.91	+	CpG	ONT
Chr5	14365412	14365413	0.93	+	CpG	ONT
Chr5	14365419	14365420	0.89	+	CpG	ONT
Chr5	14365469	14365470	0.83	+	CpG	ONT
Chr5	14365487	14365488	0.74	+	CpG	ONT
Chr5	14365631	14365632	0.9	+	CpG	ONT
Chr5	14365719	14365720	0.71	+	CpG	ONT
Chr5	14365779	14365780	0.54	+	CpG	ONT
Chr5	14365879	14365880	0.8	+	CpG	ONT
Chr5	14365903	14365904	0.89	+	CpG	ONT
Chr5	14365917	14365918	0.95	+	CpG	ONT
Chr5	14365979	14365980	0.86	+	CpG	ONT
Chr5	14366051	14366052	0.89	+	CpG	ONT
Chr5	14366109	14366110	0.53	+	CpG	ONT
Chr5	14366229	14366230	0.91	+	CpG	ONT
Chr5	14366349	14366350	0.91	+	CpG	ONT
Chr5	14366439	14366440	0.95	+	CpG	ONT
Chr5	14366470	14366471	0.92	+	CpG	ONT
Chr5	14366500	14366501	0.88	+	CpG	ONT
Chr5	14366514	14366515	0.96	+	CpG	ONT
Chr5	14366517	14366518	0.93	+	CpG	ONT
Chr5	14366542	14366543	0.92	+	CpG	ONT
Chr5	14366556	14366557	0.55	+	CpG	ONT
Chr5	14366616	14366617	0.83	+	CpG	ONT
Chr5	14366665	14366666	0.86	+	CpG	ONT
Chr5	14366689	14366690	0.89	+	CpG	ONT
Chr5	14366737	14366738	0.96	+	CpG	ONT
Chr5	14366949	14366950	0.74	+	CpG	ONT
Chr5	14366992	14366993	0.72	+	CpG	ONT
Chr5	14367067	14367068	0.91	+	CpG	ONT
Chr5	14367099	14367100	0.98	+	CpG	ONT
Chr5	14367118	14367119	0.91	+	CpG	ONT
Chr5	14367227	14367228	0.92	+	CpG	ONT
Chr5	14367236	14367237	0.89	+	CpG	ONT
Chr5	14367254	14367255	0.85	+	CpG	ONT
Chr5	14367339	14367340	0.57	+	CpG	ONT
Chr5	14367352	14367353	0.79	+	CpG	ONT
Chr5	14367490	14367491	0.7	+	CpG	ONT
Chr5	14367510	14367511	0.94	+	CpG	ONT
Chr5	14367528	14367529	0.89	+	CpG	ONT
Chr5	14367541	14367542	0.88	+	CpG	ONT
Chr5	14367582	14367583	0.91	+	CpG	ONT
Chr5	14367593	14367594	0.93	+	CpG	ONT
Chr5	14367596	14367597	0.93	+	CpG	ONT
Chr5	14367610	14367611	0.9	+	CpG	ONT
Chr5	14367617	14367618	0.92	+	CpG	ONT
Chr5	14367667	14367668	0.92	+	CpG	ONT
Chr5	14367685	14367686	0.91	+	CpG	ONT
Chr5	14367829	14367830	0.96	+	CpG	ONT
Chr5	14367916	14367917	0.64	+	CpG	ONT
Chr5	14367976	14367977	0.47	+	CpG	ONT
Chr5	14368076	14368077	0.86	+	CpG	ONT
Chr5	14368114	14368115	0.88	+	CpG	ONT
Chr5	14368176	14368177	0.93	+	CpG	ONT
Chr5	14368248	14368249	0.96	+	CpG	ONT
Chr5	14368306	14368307	0.49	+	CpG	ONT
Chr5	14368426	14368427	0.96	+	CpG	ONT
Chr5	14368547	14368548	0.87	+	CpG	ONT
Chr5	14368637	14368638	0.95	+	CpG	ONT
Chr5	14368668	14368669	0.91	+	CpG	ONT
Chr5	14368698	14368699	0.88	+	CpG	ONT
Chr5	14368712	14368713	0.93	+	CpG	ONT
Chr5	14368715	14368716	0.93	+	CpG	ONT
Chr5	14368740	14368741	0.9	+	CpG	ONT
Chr5	14368754	14368755	0.75	+	CpG	ONT
Chr5	14368814	14368815	0.81	+	CpG	ONT
Chr5	14368863	14368864	0.88	+	CpG	ONT
Chr5	14368887	14368888	0.88	+	CpG	ONT
Chr5	14368935	14368936	0.95	+	CpG	ONT
Chr5	14369148	14369149	0.84	+	CpG	ONT
Chr5	14369191	14369192	0.68	+	CpG	ONT
Chr5	14369266	14369267	0.87	+	CpG	ONT
Chr5	14369298	14369299	0.98	+	CpG	ONT
Chr5	14369317	14369318	0.88	+	CpG	ONT
Chr5	14369426	14369427	0.97	+	CpG	ONT
Chr5	14369435	14369436	0.89	+	CpG	ONT
Chr5	14369453	14369454	0.9	+	CpG	ONT
Chr5	14369538	14369539	0.47	+	CpG	ONT
Chr5	14369551	14369552	0.19	+	CpG	ONT
Chr5	14369689	14369690	0.85	+	CpG	ONT
Chr5	14369709	14369710	0.82	+	CpG	ONT
Chr5	14369727	14369728	0.73	+	CpG	ONT
Chr5	14369742	14369743	0.89	+	CpG	ONT
Chr5	14369783	14369784	0.91	+	CpG	ONT
Chr5	14369794	14369795	0.92	+	CpG	ONT
Chr5	14369797	14369798	0.9	+	CpG	ONT
Chr5	14369811	14369812	0.96	+	CpG	ONT
Chr5	14369818	14369819	0.95	+	CpG	ONT
Chr5	14369868	14369869	0.8	+	CpG	ONT
Chr5	14369886	14369887	0.79	+	CpG	ONT
Chr5	14370030	14370031	0.92	+	CpG	ONT
Chr5	14370118	14370119	0.7	+	CpG	ONT
Chr5	14370178	14370179	0.46	+	CpG	ONT
Chr5	14370278	14370279	0.89	+	CpG	ONT
Chr5	14370316	14370317	0.92	+	CpG	ONT
Chr5	14370378	14370379	0.83	+	CpG	ONT
Chr5	14370450	14370451	1	+	CpG	ONT
Chr5	14370508	14370509	0.49	+	CpG	ONT
Chr5	14370628	14370629	0.94	+	CpG	ONT
Chr5	14370749	14370750	0.81	+	CpG	ONT
Chr5	14370839	14370840	0.95	+	CpG	ONT
Chr5	14370870	14370871	0.93	+	CpG	ONT
Chr5	14370900	14370901	0.87	+	CpG	ONT
Chr5	14370914	14370915	0.91	+	CpG	ONT
Chr5	14370917	14370918	0.86	+	CpG	ONT
Chr5	14370942	14370943	0.89	+	CpG	ONT
Chr5	14370956	14370957	0.71	+	CpG	ONT
Chr5	14371016	14371017	0.84	+	CpG	ONT
Chr5	14371065	14371066	0.92	+	CpG	ONT
Chr5	14371089	14371090	0.9	+	CpG	ONT
Chr5	14371137	14371138	0.98	+	CpG	ONT
Chr5	14371348	14371349	0.79	+	CpG	ONT
Chr5	14371391	14371392	0.78	+	CpG	ONT
Chr5	14371466	14371467	0.91	+	CpG	ONT
Chr5	14371498	14371499	0.94	+	CpG	ONT
Chr5	14371517	14371518	0.84	+	CpG	ONT
Chr5	14371626	14371627	1	+	CpG	ONT
Chr5	14371635	14371636	0.98	+	CpG	ONT
Chr5	14371653	14371654	0.92	+	CpG	ONT
Chr5	14371738	14371739	0.56	+	CpG	ONT
Chr5	14371751	14371752	0.8	+	CpG	ONT
Chr5	14371889	14371890	0.83	+	CpG	ONT
Chr5	14371909	14371910	0.86	+	CpG	ONT
Chr5	14371927	14371928	0.77	+	CpG	ONT
Chr5	14371940	14371941	0.83	+	CpG	ONT
Chr5	14371981	14371982	0.98	+	CpG	ONT
Chr5	14371992	14371993	0.98	+	CpG	ONT
Chr5	14371995	14371996	0.98	+	CpG	ONT
Chr5	14372009	14372010	0.96	+	CpG	ONT
Chr5	14372016	14372017	0.85	+	CpG	ONT
Chr5	14372066	14372067	0.71	+	CpG	ONT
Chr5	14372084	14372085	0.74	+	CpG	ONT
Chr5	14372228	14372229	0.91	+	CpG	ONT
Chr5	14372316	14372317	0.8	+	CpG	ONT
Chr5	14372475	14372476	0.85	+	CpG	ONT
Chr5	14372513	14372514	0.86	+	CpG	ONT
Chr5	14372575	14372576	0.74	+	CpG	ONT
Chr5	14372646	14372647	0.93	+	CpG	ONT
Chr5	14372704	14372705	0.37	+	CpG	ONT
Chr5	14372824	14372825	0.96	+	CpG	ONT
Chr5	14372943	14372944	0.81	+	CpG	ONT
Chr5	14373033	14373034	0.94	+	CpG	ONT
Chr5	14373064	14373065	0.94	+	CpG	ONT
Chr5	14373094	14373095	0.84	+	CpG	ONT
Chr5	14373108	14373109	0.94	+	CpG	ONT
Chr5	14373111	14373112	0.89	+	CpG	ONT
Chr5	14373136	14373137	0.93	+	CpG	ONT
Chr5	14373150	14373151	0.93	+	CpG	ONT
Chr5	14373210	14373211	0.8	+	CpG	ONT
Chr5	14373259	14373260	0.89	+	CpG	ONT
Chr5	14373265	14373266	0.83	+	CpG	ONT
Chr5	14373283	14373284	0.94	+	CpG	ONT
Chr5	14373331	14373332	0.98	+	CpG	ONT
Chr5	14373542	14373543	0.62	+	CpG	ONT
Chr5	14373585	14373586	0.89	+	CpG	ONT
Chr5	14373660	14373661	0.9	+	CpG	ONT
Chr5	14373692	14373693	0.94	+	CpG	ONT
Chr5	14373711	14373712	0.88	+	CpG	ONT
Chr5	14373820	14373821	0.95	+	CpG	ONT
Chr5	14373829	14373830	0.93	+	CpG	ONT
Chr5	14373847	14373848	0.9	+	CpG	ONT
Chr5	14373932	14373933	0.51	+	CpG	ONT
Chr5	14373945	14373946	0.79	+	CpG	ONT
Chr5	14374083	14374084	0.82	+	CpG	ONT
Chr5	14374103	14374104	0.84	+	CpG	ONT
Chr5	14374121	14374122	0.84	+	CpG	ONT
Chr5	14374134	14374135	0.88	+	CpG	ONT
Chr5	14374175	14374176	0.87	+	CpG	ONT
Chr5	14374186	14374187	0.94	+	CpG	ONT
Chr5	14374189	14374190	0.92	+	CpG	ONT
Chr5	14374203	14374204	0.9	+	CpG	ONT
Chr5	14374210	14374211	0.82	+	CpG	ONT
Chr5	14374260	14374261	0.82	+	CpG	ONT
Chr5	14374278	14374279	0.8	+	CpG	ONT
Chr5	14374422	14374423	0.87	+	CpG	ONT
Chr5	14374510	14374511	0.6	+	CpG	ONT
Chr5	14374570	14374571	0.55	+	CpG	ONT
Chr5	14374668	14374669	0.78	+	CpG	ONT
Chr5	14374706	14374707	0.79	+	CpG	ONT
Chr5	14374767	14374768	0.8	+	CpG	ONT
Chr5	14374896	14374897	0.52	+	CpG	ONT
Chr5	14375016	14375017	0.97	+	CpG	ONT
Chr5	14375136	14375137	0.79	+	CpG	ONT
Chr5	14375226	14375227	0.98	+	CpG	ONT
Chr5	14375257	14375258	0.89	+	CpG	ONT
Chr5	14375287	14375288	0.83	+	CpG	ONT
Chr5	14375301	14375302	0.9	+	CpG	ONT
Chr5	14375304	14375305	0.9	+	CpG	ONT
Chr5	14375329	14375330	0.93	+	CpG	ONT
Chr5	14375343	14375344	0.93	+	CpG	ONT
Chr5	14375403	14375404	0.85	+	CpG	ONT
Chr5	14375452	14375453	0.86	+	CpG	ONT
Chr5	14375476	14375477	0.91	+	CpG	ONT
Chr5	14375524	14375525	0.98	+	CpG	ONT
Chr5	14375735	14375736	0.79	+	CpG	ONT
Chr5	14375778	14375779	0.72	+	CpG	ONT
Chr5	14375853	14375854	0.94	+	CpG	ONT
Chr5	14375885	14375886	0.92	+	CpG	ONT
Chr5	14375904	14375905	0.81	+	CpG	ONT
Chr5	14376013	14376014	0.95	+	CpG	ONT
Chr5	14376022	14376023	0.92	+	CpG	ONT
Chr5	14376124	14376125	0.59	+	CpG	ONT
Chr5	14376137	14376138	0.7	+	CpG	ONT
Chr5	14376275	14376276	0.85	+	CpG	ONT
Chr5	14376295	14376296	0.84	+	CpG	ONT
Chr5	14376313	14376314	0.67	+	CpG	ONT
Chr5	14376326	14376327	0.8	+	CpG	ONT
Chr5	14376367	14376368	0.87	+	CpG	ONT
Chr5	14376378	14376379	0.86	+	CpG	ONT
Chr5	14376381	14376382	0.87	+	CpG	ONT
Chr5	14376395	14376396	0.95	+	CpG	ONT
Chr5	14376402	14376403	0.88	+	CpG	ONT
Chr5	14376452	14376453	0.85	+	CpG	ONT
Chr5	14376470	14376471	0.85	+	CpG	ONT
Chr5	14376614	14376615	0.89	+	CpG	ONT
Chr5	14376702	14376703	0.5	+	CpG	ONT
Chr5	14376762	14376763	0.37	+	CpG	ONT
Chr5	14376861	14376862	0.82	+	CpG	ONT
Chr5	14376899	14376900	0.93	+	CpG	ONT
Chr5	14376961	14376962	0.73	+	CpG	ONT
Chr5	14377090	14377091	0.53	+	CpG	ONT
Chr5	14377209	14377210	0.94	+	CpG	ONT
Chr5	14377329	14377330	0.84	+	CpG	ONT
Chr5	14377419	14377420	0.97	+	CpG	ONT
Chr5	14377450	14377451	0.89	+	CpG	ONT
Chr5	14377494	14377495	0.9	+	CpG	ONT
Chr5	14377497	14377498	0.89	+	CpG	ONT
Chr5	14377522	14377523	0.92	+	CpG	ONT
Chr5	14377536	14377537	0.97	+	CpG	ONT
Chr5	14377596	14377597	0.79	+	CpG	ONT
Chr5	14377645	14377646	0.96	+	CpG	ONT
Chr5	14377669	14377670	0.91	+	CpG	ONT
Chr5	14377717	14377718	0.92	+	CpG	ONT
Chr5	14377928	14377929	0.81	+	CpG	ONT
Chr5	14377971	14377972	0.7	+	CpG	ONT
Chr5	14378046	14378047	0.87	+	CpG	ONT
Chr5	14378078	14378079	0.94	+	CpG	ONT
Chr5	14378097	14378098	0.88	+	CpG	ONT
Chr5	14378206	14378207	0.89	+	CpG	ONT
Chr5	14378215	14378216	0.81	+	CpG	ONT
Chr5	14378233	14378234	0.92	+	CpG	ONT
Chr5	14378238	14378239	0.92	+	CpG	ONT
Chr5	14378469	14378470	0.71	+	CpG	ONT
Chr5	14378489	14378490	0.88	+	CpG	ONT
Chr5	14378508	14378509	0.92	+	CpG	ONT
Chr5	14378511	14378512	0.91	+	CpG	ONT
Chr5	14378523	14378524	0.86	+	CpG	ONT
Chr5	14378575	14378576	0.9	+	CpG	ONT
Chr5	14378578	14378579	0.89	+	CpG	ONT
Chr5	14378592	14378593	0.92	+	CpG	ONT
Chr5	14378599	14378600	0.9	+	CpG	ONT
Chr5	14378811	14378812	0.88	+	CpG	ONT
Chr5	14378899	14378900	0.71	+	CpG	ONT
Chr5	14378959	14378960	0.63	+	CpG	ONT
Chr5	14378982	14378983	0.72	+	CpG	ONT
Chr5	14379059	14379060	0.81	+	CpG	ONT
Chr5	14379097	14379098	0.72	+	CpG	ONT
Chr5	14379159	14379160	0.67	+	CpG	ONT
Chr5	14379230	14379231	1	+	CpG	ONT
Chr5	14379359	14379360	0.91	+	CpG	ONT
Chr5	14379372	14379373	1	+	CpG	ONT
Chr5	14379389	14379390	0.84	+	CpG	ONT
Chr5	14379400	14379401	0.97	+	CpG	ONT
Chr5	14379411	14379412	0.89	+	CpG	ONT
Chr5	14379425	14379426	0.96	+	CpG	ONT
Chr5	14379430	14379431	0.98	+	CpG	ONT
Chr5	14379434	14379435	0.98	+	CpG	ONT
Chr5	14379436	14379437	0.96	+	CpG	ONT
Chr5	14379449	14379450	0.9	+	CpG	ONT
Chr5	14379452	14379453	0.93	+	CpG	ONT
Chr5	14379463	14379464	0.84	+	CpG	ONT
Chr5	14379479	14379480	0.9	+	CpG	ONT
Chr5	14379489	14379490	0.95	+	CpG	ONT
Chr5	14379500	14379501	0.92	+	CpG	ONT
Chr5	14323049	14323050	0.7	+	CHG	ONT
Chr5	14323079	14323080	0.74	+	CHG	ONT
Chr5	14323083	14323084	0.65	+	CHG	ONT
Chr5	14323143	14323144	0.17	+	CHG	ONT
Chr5	14323168	14323169	0.26	+	CHG	ONT
Chr5	14323371	14323372	0.06	+	CHG	ONT
Chr5	14323434	14323435	0.77	+	CHG	ONT
Chr5	14323566	14323567	0.03	+	CHG	ONT
Chr5	14323584	14323585	0.03	+	CHG	ONT
Chr5	14323704	14323705	0	+	CHG	ONT
Chr5	14324034	14324035	0.14	+	CHG	ONT
Chr5	14324165	14324166	0.79	+	CHG	ONT
Chr5	14324193	14324194	0.27	+	CHG	ONT
Chr5	14324205	14324206	0.88	+	CHG	ONT
Chr5	14324209	14324210	0.9	+	CHG	ONT
Chr5	14324276	14324277	0.03	+	CHG	ONT
Chr5	14324347	14324348	0.06	+	CHG	ONT
Chr5	14324393	14324394	0.12	+	CHG	ONT
Chr5	14324439	14324440	0.06	+	CHG	ONT
Chr5	14324491	14324492	0.5	+	CHG	ONT
Chr5	14324735	14324736	0.27	+	CHG	ONT
Chr5	14324809	14324810	0.1	+	CHG	ONT
Chr5	14324843	14324844	0.03	+	CHG	ONT
Chr5	14324853	14324854	0.66	+	CHG	ONT
Chr5	14324877	14324878	0.6	+	CHG	ONT
Chr5	14324889	14324890	0.41	+	CHG	ONT
Chr5	14324928	14324929	0.52	+	CHG	ONT
Chr5	14324937	14324938	0.41	+	CHG	ONT
Chr5	14324944	14324945	0.6	+	CHG	ONT
Chr5	14324959	14324960	0.57	+	CHG	ONT
Chr5	14324971	14324972	0.41	+	CHG	ONT
Chr5	14324976	14324977	0.2	+	CHG	ONT
Chr5	14324983	14324984	0.43	+	CHG	ONT
Chr5	14325003	14325004	0.58	+	CHG	ONT
Chr5	14325024	14325025	0.09	+	CHG	ONT
Chr5	14325175	14325176	0.42	+	CHG	ONT
Chr5	14325236	14325237	0.05	+	CHG	ONT
Chr5	14325507	14325508	0.5	+	CHG	ONT
Chr5	14325537	14325538	0.33	+	CHG	ONT
Chr5	14325547	14325548	0.72	+	CHG	ONT
Chr5	14325777	14325778	0.35	+	CHG	ONT
Chr5	14326222	14326223	0.11	+	CHG	ONT
Chr5	14326353	14326354	0.59	+	CHG	ONT
Chr5	14326381	14326382	0.28	+	CHG	ONT
Chr5	14326393	14326394	0.61	+	CHG	ONT
Chr5	14326397	14326398	1	+	CHG	ONT
Chr5	14326464	14326465	0.03	+	CHG	ONT
Chr5	14326535	14326536	0	+	CHG	ONT
Chr5	14326581	14326582	0.16	+	CHG	ONT
Chr5	14326627	14326628	0.03	+	CHG	ONT
Chr5	14326679	14326680	0.11	+	CHG	ONT
Chr5	14326925	14326926	0.3	+	CHG	ONT
Chr5	14327028	14327029	0.18	+	CHG	ONT
Chr5	14327052	14327053	0.61	+	CHG	ONT
Chr5	14327076	14327077	0.59	+	CHG	ONT
Chr5	14327088	14327089	0.23	+	CHG	ONT
Chr5	14327127	14327128	0.44	+	CHG	ONT
Chr5	14327136	14327137	0.38	+	CHG	ONT
Chr5	14327143	14327144	0.37	+	CHG	ONT
Chr5	14327175	14327176	0.13	+	CHG	ONT
Chr5	14327182	14327183	0.29	+	CHG	ONT
Chr5	14327202	14327203	0.49	+	CHG	ONT
Chr5	14327223	14327224	0.11	+	CHG	ONT
Chr5	14327374	14327375	0.34	+	CHG	ONT
Chr5	14327435	14327436	0.08	+	CHG	ONT
Chr5	14327706	14327707	0.54	+	CHG	ONT
Chr5	14327736	14327737	0.29	+	CHG	ONT
Chr5	14327746	14327747	0.77	+	CHG	ONT
Chr5	14327976	14327977	0.18	+	CHG	ONT
Chr5	14328421	14328422	0.1	+	CHG	ONT
Chr5	14328552	14328553	0.68	+	CHG	ONT
Chr5	14328592	14328593	0.78	+	CHG	ONT
Chr5	14328596	14328597	0.79	+	CHG	ONT
Chr5	14328663	14328664	0	+	CHG	ONT
Chr5	14328734	14328735	0.08	+	CHG	ONT
Chr5	14328780	14328781	0.13	+	CHG	ONT
Chr5	14328826	14328827	0.05	+	CHG	ONT
Chr5	14328878	14328879	0.54	+	CHG	ONT
Chr5	14329122	14329123	0.4	+	CHG	ONT
Chr5	14329196	14329197	0.1	+	CHG	ONT
Chr5	14329230	14329231	0.05	+	CHG	ONT
Chr5	14329240	14329241	0.72	+	CHG	ONT
Chr5	14329264	14329265	0.83	+	CHG	ONT
Chr5	14329276	14329277	0.49	+	CHG	ONT
Chr5	14329315	14329316	0.5	+	CHG	ONT
Chr5	14329324	14329325	0.43	+	CHG	ONT
Chr5	14329331	14329332	0.4	+	CHG	ONT
Chr5	14329346	14329347	0.38	+	CHG	ONT
Chr5	14329358	14329359	0.41	+	CHG	ONT
Chr5	14329363	14329364	0.18	+	CHG	ONT
Chr5	14329370	14329371	0.34	+	CHG	ONT
Chr5	14329390	14329391	0.46	+	CHG	ONT
Chr5	14329411	14329412	0.05	+	CHG	ONT
Chr5	14329562	14329563	0.36	+	CHG	ONT
Chr5	14329623	14329624	0.05	+	CHG	ONT
Chr5	14329894	14329895	0.39	+	CHG	ONT
Chr5	14329934	14329935	0.65	+	CHG	ONT
Chr5	14330164	14330165	0.22	+	CHG	ONT
Chr5	14330609	14330610	0.21	+	CHG	ONT
Chr5	14330740	14330741	0.7	+	CHG	ONT
Chr5	14330768	14330769	0.47	+	CHG	ONT
Chr5	14330780	14330781	0.95	+	CHG	ONT
Chr5	14330784	14330785	0.93	+	CHG	ONT
Chr5	14330851	14330852	0.02	+	CHG	ONT
Chr5	14330922	14330923	0.05	+	CHG	ONT
Chr5	14330968	14330969	0.18	+	CHG	ONT
Chr5	14331014	14331015	0.07	+	CHG	ONT
Chr5	14331066	14331067	0.44	+	CHG	ONT
Chr5	14331310	14331311	0.2	+	CHG	ONT
Chr5	14331384	14331385	0.14	+	CHG	ONT
Chr5	14331418	14331419	0.02	+	CHG	ONT
Chr5	14331428	14331429	0.74	+	CHG	ONT
Chr5	14331452	14331453	0.87	+	CHG	ONT
Chr5	14331464	14331465	0.51	+	CHG	ONT
Chr5	14331503	14331504	0.45	+	CHG	ONT
Chr5	14331512	14331513	0.36	+	CHG	ONT
Chr5	14331519	14331520	0.57	+	CHG	ONT
Chr5	14331534	14331535	0.53	+	CHG	ONT
Chr5	14331546	14331547	0.26	+	CHG	ONT
Chr5	14331551	14331552	0.11	+	CHG	ONT
Chr5	14331558	14331559	0.39	+	CHG	ONT
Chr5	14331578	14331579	0.56	+	CHG	ONT
Chr5	14331599	14331600	0.07	+	CHG	ONT
Chr5	14331750	14331751	0.28	+	CHG	ONT
Chr5	14331811	14331812	0.05	+	CHG	ONT
Chr5	14332082	14332083	0.55	+	CHG	ONT
Chr5	14332112	14332113	0.4	+	CHG	ONT
Chr5	14332122	14332123	0.76	+	CHG	ONT
Chr5	14332352	14332353	0.2	+	CHG	ONT
Chr5	14332796	14332797	0.14	+	CHG	ONT
Chr5	14332927	14332928	0.17	+	CHG	ONT
Chr5	14332955	14332956	0.07	+	CHG	ONT
Chr5	14332967	14332968	0.85	+	CHG	ONT
Chr5	14332971	14332972	0.88	+	CHG	ONT
Chr5	14333038	14333039	0.02	+	CHG	ONT
Chr5	14333109	14333110	0.05	+	CHG	ONT
Chr5	14333155	14333156	0.09	+	CHG	ONT
Chr5	14333201	14333202	0.09	+	CHG	ONT
Chr5	14333253	14333254	0.49	+	CHG	ONT
Chr5	14333497	14333498	0.29	+	CHG	ONT
Chr5	14333600	14333601	0.17	+	CHG	ONT
Chr5	14333614	14333615	0.02	+	CHG	ONT
Chr5	14333624	14333625	0.84	+	CHG	ONT
Chr5	14333648	14333649	0.78	+	CHG	ONT
Chr5	14333660	14333661	0.36	+	CHG	ONT
Chr5	14333699	14333700	0.45	+	CHG	ONT
Chr5	14333708	14333709	0.22	+	CHG	ONT
Chr5	14333715	14333716	0.34	+	CHG	ONT
Chr5	14333730	14333731	0.52	+	CHG	ONT
Chr5	14333747	14333748	0.07	+	CHG	ONT
Chr5	14333754	14333755	0.46	+	CHG	ONT
Chr5	14333774	14333775	0.66	+	CHG	ONT
Chr5	14333795	14333796	0.11	+	CHG	ONT
Chr5	14333944	14333945	0.27	+	CHG	ONT
Chr5	14334005	14334006	0.05	+	CHG	ONT
Chr5	14334276	14334277	0.48	+	CHG	ONT
Chr5	14334306	14334307	0.41	+	CHG	ONT
Chr5	14334316	14334317	0.71	+	CHG	ONT
Chr5	14334546	14334547	0.2	+	CHG	ONT
Chr5	14334991	14334992	0.23	+	CHG	ONT
Chr5	14335122	14335123	0.77	+	CHG	ONT
Chr5	14335162	14335163	0.73	+	CHG	ONT
Chr5	14335166	14335167	0.8	+	CHG	ONT
Chr5	14335233	14335234	0.02	+	CHG	ONT
Chr5	14335304	14335305	0.13	+	CHG	ONT
Chr5	14335350	14335351	0.07	+	CHG	ONT
Chr5	14335396	14335397	0.04	+	CHG	ONT
Chr5	14335448	14335449	0.57	+	CHG	ONT
Chr5	14335692	14335693	0.38	+	CHG	ONT
Chr5	14335795	14335796	0.24	+	CHG	ONT
Chr5	14335809	14335810	0.1	+	CHG	ONT
Chr5	14335819	14335820	0.86	+	CHG	ONT
Chr5	14335843	14335844	0.68	+	CHG	ONT
Chr5	14335855	14335856	0.39	+	CHG	ONT
Chr5	14335894	14335895	0.44	+	CHG	ONT
Chr5	14335903	14335904	0.22	+	CHG	ONT
Chr5	14335925	14335926	0.43	+	CHG	ONT
Chr5	14335942	14335943	0.16	+	CHG	ONT
Chr5	14335949	14335950	0.51	+	CHG	ONT
Chr5	14335969	14335970	0.61	+	CHG	ONT
Chr5	14335990	14335991	0.05	+	CHG	ONT
Chr5	14336141	14336142	0.31	+	CHG	ONT
Chr5	14336202	14336203	0	+	CHG	ONT
Chr5	14336473	14336474	0.45	+	CHG	ONT
Chr5	14336503	14336504	0.28	+	CHG	ONT
Chr5	14336513	14336514	0.78	+	CHG	ONT
Chr5	14336743	14336744	0.2	+	CHG	ONT
Chr5	14337188	14337189	0.18	+	CHG	ONT
Chr5	14337319	14337320	0.67	+	CHG	ONT
Chr5	14337359	14337360	0.71	+	CHG	ONT
Chr5	14337363	14337364	0.71	+	CHG	ONT
Chr5	14337430	14337431	0	+	CHG	ONT
Chr5	14337501	14337502	0.07	+	CHG	ONT
Chr5	14337547	14337548	0.09	+	CHG	ONT
Chr5	14337593	14337594	0.02	+	CHG	ONT
Chr5	14337645	14337646	0.48	+	CHG	ONT
Chr5	14337889	14337890	0.31	+	CHG	ONT
Chr5	14337992	14337993	0.36	+	CHG	ONT
Chr5	14338006	14338007	0.11	+	CHG	ONT
Chr5	14338016	14338017	0.89	+	CHG	ONT
Chr5	14338040	14338041	0.72	+	CHG	ONT
Chr5	14338052	14338053	0.47	+	CHG	ONT
Chr5	14338091	14338092	0.28	+	CHG	ONT
Chr5	14338100	14338101	0.22	+	CHG	ONT
Chr5	14338107	14338108	0.19	+	CHG	ONT
Chr5	14338122	14338123	0.41	+	CHG	ONT
Chr5	14338139	14338140	0.18	+	CHG	ONT
Chr5	14338146	14338147	0.38	+	CHG	ONT
Chr5	14338166	14338167	0.63	+	CHG	ONT
Chr5	14338187	14338188	0.05	+	CHG	ONT
Chr5	14338338	14338339	0.28	+	CHG	ONT
Chr5	14338399	14338400	0.05	+	CHG	ONT
Chr5	14338670	14338671	0.38	+	CHG	ONT
Chr5	14338700	14338701	0.41	+	CHG	ONT
Chr5	14338710	14338711	0.67	+	CHG	ONT
Chr5	14338940	14338941	0.32	+	CHG	ONT
Chr5	14339385	14339386	0.28	+	CHG	ONT
Chr5	14339556	14339557	0.85	+	CHG	ONT
Chr5	14339560	14339561	0.88	+	CHG	ONT
Chr5	14339627	14339628	0.03	+	CHG	ONT
Chr5	14339698	14339699	0.15	+	CHG	ONT
Chr5	14339744	14339745	0.08	+	CHG	ONT
Chr5	14339790	14339791	0.05	+	CHG	ONT
Chr5	14339842	14339843	0.45	+	CHG	ONT
Chr5	14340086	14340087	0.27	+	CHG	ONT
Chr5	14340189	14340190	0.24	+	CHG	ONT
Chr5	14340203	14340204	0.1	+	CHG	ONT
Chr5	14340213	14340214	0.73	+	CHG	ONT
Chr5	14340237	14340238	0.65	+	CHG	ONT
Chr5	14340249	14340250	0.45	+	CHG	ONT
Chr5	14340288	14340289	0.41	+	CHG	ONT
Chr5	14340297	14340298	0.26	+	CHG	ONT
Chr5	14340304	14340305	0.07	+	CHG	ONT
Chr5	14340319	14340320	0.48	+	CHG	ONT
Chr5	14340336	14340337	0.03	+	CHG	ONT
Chr5	14340343	14340344	0.38	+	CHG	ONT
Chr5	14340363	14340364	0.68	+	CHG	ONT
Chr5	14340384	14340385	0.08	+	CHG	ONT
Chr5	14340533	14340534	0.36	+	CHG	ONT
Chr5	14340594	14340595	0	+	CHG	ONT
Chr5	14340865	14340866	0.51	+	CHG	ONT
Chr5	14340895	14340896	0.32	+	CHG	ONT
Chr5	14340905	14340906	0.79	+	CHG	ONT
Chr5	14341135	14341136	0.22	+	CHG	ONT
Chr5	14341580	14341581	0.14	+	CHG	ONT
Chr5	14341711	14341712	0.67	+	CHG	ONT
Chr5	14341739	14341740	0.13	+	CHG	ONT
Chr5	14341751	14341752	0.82	+	CHG	ONT
Chr5	14341755	14341756	0.85	+	CHG	ONT
Chr5	14341822	14341823	0.05	+	CHG	ONT
Chr5	14341893	14341894	0.1	+	CHG	ONT
Chr5	14341939	14341940	0.02	+	CHG	ONT
Chr5	14341985	14341986	0.03	+	CHG	ONT
Chr5	14342037	14342038	0.51	+	CHG	ONT
Chr5	14342281	14342282	0.41	+	CHG	ONT
Chr5	14342384	14342385	0.11	+	CHG	ONT
Chr5	14342398	14342399	0.18	+	CHG	ONT
Chr5	14342408	14342409	0.82	+	CHG	ONT
Chr5	14342432	14342433	0.71	+	CHG	ONT
Chr5	14342444	14342445	0.64	+	CHG	ONT
Chr5	14342483	14342484	0.41	+	CHG	ONT
Chr5	14342492	14342493	0.21	+	CHG	ONT
Chr5	14342499	14342500	0.35	+	CHG	ONT
Chr5	14342514	14342515	0.48	+	CHG	ONT
Chr5	14342531	14342532	0.12	+	CHG	ONT
Chr5	14342538	14342539	0.49	+	CHG	ONT
Chr5	14342558	14342559	0.62	+	CHG	ONT
Chr5	14342579	14342580	0.07	+	CHG	ONT
Chr5	14342730	14342731	0.38	+	CHG	ONT
Chr5	14342790	14342791	0	+	CHG	ONT
Chr5	14343061	14343062	0.52	+	CHG	ONT
Chr5	14343091	14343092	0.18	+	CHG	ONT
Chr5	14343101	14343102	0.69	+	CHG	ONT
Chr5	14343331	14343332	0.13	+	CHG	ONT
Chr5	14343776	14343777	0.05	+	CHG	ONT
Chr5	14343907	14343908	0.61	+	CHG	ONT
Chr5	14343935	14343936	0.05	+	CHG	ONT
Chr5	14343947	14343948	0.8	+	CHG	ONT
Chr5	14344017	14344018	0	+	CHG	ONT
Chr5	14344088	14344089	0	+	CHG	ONT
Chr5	14344134	14344135	0.08	+	CHG	ONT
Chr5	14344180	14344181	0.11	+	CHG	ONT
Chr5	14344232	14344233	0.53	+	CHG	ONT
Chr5	14344476	14344477	0.23	+	CHG	ONT
Chr5	14344579	14344580	0.1	+	CHG	ONT
Chr5	14344593	14344594	0.06	+	CHG	ONT
Chr5	14344603	14344604	0.67	+	CHG	ONT
Chr5	14344627	14344628	0.67	+	CHG	ONT
Chr5	14344639	14344640	0.54	+	CHG	ONT
Chr5	14344678	14344679	0.47	+	CHG	ONT
Chr5	14344687	14344688	0.14	+	CHG	ONT
Chr5	14344694	14344695	0.39	+	CHG	ONT
Chr5	14344709	14344710	0.38	+	CHG	ONT
Chr5	14344726	14344727	0	+	CHG	ONT
Chr5	14344733	14344734	0.36	+	CHG	ONT
Chr5	14344753	14344754	0.49	+	CHG	ONT
Chr5	14344774	14344775	0.11	+	CHG	ONT
Chr5	14344925	14344926	0.24	+	CHG	ONT
Chr5	14344985	14344986	0.08	+	CHG	ONT
Chr5	14345256	14345257	0.43	+	CHG	ONT
Chr5	14345286	14345287	0.32	+	CHG	ONT
Chr5	14345296	14345297	0.72	+	CHG	ONT
Chr5	14345526	14345527	0.22	+	CHG	ONT
Chr5	14345971	14345972	0.16	+	CHG	ONT
Chr5	14346102	14346103	0.61	+	CHG	ONT
Chr5	14346130	14346131	0.05	+	CHG	ONT
Chr5	14346142	14346143	0.82	+	CHG	ONT
Chr5	14346212	14346213	0.03	+	CHG	ONT
Chr5	14346283	14346284	0.1	+	CHG	ONT
Chr5	14346329	14346330	0.16	+	CHG	ONT
Chr5	14346375	14346376	0.03	+	CHG	ONT
Chr5	14346427	14346428	0.51	+	CHG	ONT
Chr5	14346671	14346672	0.26	+	CHG	ONT
Chr5	14346774	14346775	0.15	+	CHG	ONT
Chr5	14346788	14346789	0.05	+	CHG	ONT
Chr5	14346798	14346799	0.85	+	CHG	ONT
Chr5	14346822	14346823	0.61	+	CHG	ONT
Chr5	14346834	14346835	0.31	+	CHG	ONT
Chr5	14346873	14346874	0.11	+	CHG	ONT
Chr5	14346882	14346883	0.32	+	CHG	ONT
Chr5	14346889	14346890	0.41	+	CHG	ONT
Chr5	14346904	14346905	0.26	+	CHG	ONT
Chr5	14346921	14346922	0.08	+	CHG	ONT
Chr5	14346928	14346929	0.38	+	CHG	ONT
Chr5	14346948	14346949	0.55	+	CHG	ONT
Chr5	14346969	14346970	0.1	+	CHG	ONT
Chr5	14347120	14347121	0.32	+	CHG	ONT
Chr5	14347180	14347181	0	+	CHG	ONT
Chr5	14347451	14347452	0.47	+	CHG	ONT
Chr5	14347481	14347482	0.24	+	CHG	ONT
Chr5	14347491	14347492	0.59	+	CHG	ONT
Chr5	14347721	14347722	0.16	+	CHG	ONT
Chr5	14348166	14348167	0.18	+	CHG	ONT
Chr5	14348297	14348298	0.66	+	CHG	ONT
Chr5	14348325	14348326	0.05	+	CHG	ONT
Chr5	14348337	14348338	0.68	+	CHG	ONT
Chr5	14348407	14348408	0	+	CHG	ONT
Chr5	14348478	14348479	0.15	+	CHG	ONT
Chr5	14348524	14348525	0.11	+	CHG	ONT
Chr5	14348570	14348571	0.05	+	CHG	ONT
Chr5	14348622	14348623	0.56	+	CHG	ONT
Chr5	14348866	14348867	0.31	+	CHG	ONT
Chr5	14348969	14348970	0.04	+	CHG	ONT
Chr5	14348983	14348984	0.09	+	CHG	ONT
Chr5	14348993	14348994	0.78	+	CHG	ONT
Chr5	14349017	14349018	0.76	+	CHG	ONT
Chr5	14349029	14349030	0.39	+	CHG	ONT
Chr5	14349068	14349069	0.43	+	CHG	ONT
Chr5	14349077	14349078	0.34	+	CHG	ONT
Chr5	14349084	14349085	0.49	+	CHG	ONT
Chr5	14349099	14349100	0.5	+	CHG	ONT
Chr5	14349116	14349117	0.05	+	CHG	ONT
Chr5	14349123	14349124	0.26	+	CHG	ONT
Chr5	14349143	14349144	0.46	+	CHG	ONT
Chr5	14349164	14349165	0.07	+	CHG	ONT
Chr5	14349315	14349316	0.38	+	CHG	ONT
Chr5	14349375	14349376	0.05	+	CHG	ONT
Chr5	14349646	14349647	0.39	+	CHG	ONT
Chr5	14349676	14349677	0.21	+	CHG	ONT
Chr5	14349686	14349687	0.62	+	CHG	ONT
Chr5	14349916	14349917	0.18	+	CHG	ONT
Chr5	14350361	14350362	0.14	+	CHG	ONT
Chr5	14350492	14350493	0.68	+	CHG	ONT
Chr5	14350520	14350521	0.14	+	CHG	ONT
Chr5	14350532	14350533	0.7	+	CHG	ONT
Chr5	14350602	14350603	0.02	+	CHG	ONT
Chr5	14350673	14350674	0.07	+	CHG	ONT
Chr5	14350719	14350720	0.13	+	CHG	ONT
Chr5	14350765	14350766	0.04	+	CHG	ONT
Chr5	14350817	14350818	0.51	+	CHG	ONT
Chr5	14351061	14351062	0.32	+	CHG	ONT
Chr5	14351164	14351165	0.09	+	CHG	ONT
Chr5	14351178	14351179	0.02	+	CHG	ONT
Chr5	14351188	14351189	0.15	+	CHG	ONT
Chr5	14351212	14351213	0.66	+	CHG	ONT
Chr5	14351224	14351225	0.36	+	CHG	ONT
Chr5	14351263	14351264	0.42	+	CHG	ONT
Chr5	14351272	14351273	0.29	+	CHG	ONT
Chr5	14351279	14351280	0.4	+	CHG	ONT
Chr5	14351294	14351295	0.49	+	CHG	ONT
Chr5	14351311	14351312	0.04	+	CHG	ONT
Chr5	14351318	14351319	0.34	+	CHG	ONT
Chr5	14351338	14351339	0.5	+	CHG	ONT
Chr5	14351359	14351360	0.02	+	CHG	ONT
Chr5	14351510	14351511	0.33	+	CHG	ONT
Chr5	14351570	14351571	0.05	+	CHG	ONT
Chr5	14351841	14351842	0.43	+	CHG	ONT
Chr5	14351871	14351872	0.21	+	CHG	ONT
Chr5	14351881	14351882	0.67	+	CHG	ONT
Chr5	14352111	14352112	0.24	+	CHG	ONT
Chr5	14352556	14352557	0.19	+	CHG	ONT
Chr5	14352687	14352688	0.61	+	CHG	ONT
Chr5	14352715	14352716	0.05	+	CHG	ONT
Chr5	14352727	14352728	0.85	+	CHG	ONT
Chr5	14352798	14352799	0.02	+	CHG	ONT
Chr5	14352869	14352870	0.08	+	CHG	ONT
Chr5	14352915	14352916	0.06	+	CHG	ONT
Chr5	14352961	14352962	0.06	+	CHG	ONT
Chr5	14353013	14353014	0.48	+	CHG	ONT
Chr5	14353257	14353258	0.42	+	CHG	ONT
Chr5	14353360	14353361	0.26	+	CHG	ONT
Chr5	14353374	14353375	0.06	+	CHG	ONT
Chr5	14353384	14353385	0.7	+	CHG	ONT
Chr5	14353408	14353409	0.89	+	CHG	ONT
Chr5	14353420	14353421	0.43	+	CHG	ONT
Chr5	14353459	14353460	0.35	+	CHG	ONT
Chr5	14353468	14353469	0.21	+	CHG	ONT
Chr5	14353475	14353476	0.3	+	CHG	ONT
Chr5	14353490	14353491	0.47	+	CHG	ONT
Chr5	14353507	14353508	0.14	+	CHG	ONT
Chr5	14353514	14353515	0.35	+	CHG	ONT
Chr5	14353534	14353535	0.56	+	CHG	ONT
Chr5	14353555	14353556	0.06	+	CHG	ONT
Chr5	14353706	14353707	0.26	+	CHG	ONT
Chr5	14353767	14353768	0.06	+	CHG	ONT
Chr5	14354038	14354039	0.48	+	CHG	ONT
Chr5	14354068	14354069	0.18	+	CHG	ONT
Chr5	14354078	14354079	0.64	+	CHG	ONT
Chr5	14354308	14354309	0.06	+	CHG	ONT
Chr5	14354686	14354687	0	+	CHG	ONT
Chr5	14354753	14354754	0.15	+	CHG	ONT
Chr5	14354884	14354885	0.76	+	CHG	ONT
Chr5	14354924	14354925	0.86	+	CHG	ONT
Chr5	14354928	14354929	0.9	+	CHG	ONT
Chr5	14354995	14354996	0	+	CHG	ONT
Chr5	14355066	14355067	0.12	+	CHG	ONT
Chr5	14355112	14355113	0.13	+	CHG	ONT
Chr5	14355158	14355159	0.02	+	CHG	ONT
Chr5	14355210	14355211	0.35	+	CHG	ONT
Chr5	14355454	14355455	0.31	+	CHG	ONT
Chr5	14355557	14355558	0.24	+	CHG	ONT
Chr5	14355571	14355572	0.06	+	CHG	ONT
Chr5	14355581	14355582	0.74	+	CHG	ONT
Chr5	14355605	14355606	0.7	+	CHG	ONT
Chr5	14355617	14355618	0.45	+	CHG	ONT
Chr5	14355656	14355657	0.4	+	CHG	ONT
Chr5	14355665	14355666	0.27	+	CHG	ONT
Chr5	14355672	14355673	0.28	+	CHG	ONT
Chr5	14355687	14355688	0.44	+	CHG	ONT
Chr5	14355704	14355705	0.07	+	CHG	ONT
Chr5	14355711	14355712	0.4	+	CHG	ONT
Chr5	14355731	14355732	0.59	+	CHG	ONT
Chr5	14355752	14355753	0.02	+	CHG	ONT
Chr5	14355903	14355904	0.28	+	CHG	ONT
Chr5	14355963	14355964	0.04	+	CHG	ONT
Chr5	14356234	14356235	0.44	+	CHG	ONT
Chr5	14356264	14356265	0.23	+	CHG	ONT
Chr5	14356274	14356275	0.69	+	CHG	ONT
Chr5	14356504	14356505	0.16	+	CHG	ONT
Chr5	14356949	14356950	0.12	+	CHG	ONT
Chr5	14357080	14357081	0.6	+	CHG	ONT
Chr5	14357120	14357121	0.89	+	CHG	ONT
Chr5	14357124	14357125	0.92	+	CHG	ONT
Chr5	14357191	14357192	0	+	CHG	ONT
Chr5	14357262	14357263	0.09	+	CHG	ONT
Chr5	14357308	14357309	0.09	+	CHG	ONT
Chr5	14357354	14357355	0.03	+	CHG	ONT
Chr5	14357406	14357407	0.52	+	CHG	ONT
Chr5	14357650	14357651	0.3	+	CHG	ONT
Chr5	14357753	14357754	0.08	+	CHG	ONT
Chr5	14357767	14357768	0.08	+	CHG	ONT
Chr5	14357777	14357778	0.77	+	CHG	ONT
Chr5	14357801	14357802	0.81	+	CHG	ONT
Chr5	14357813	14357814	0.46	+	CHG	ONT
Chr5	14357852	14357853	0.34	+	CHG	ONT
Chr5	14357861	14357862	0.22	+	CHG	ONT
Chr5	14357868	14357869	0.27	+	CHG	ONT
Chr5	14357900	14357901	0.16	+	CHG	ONT
Chr5	14357907	14357908	0.27	+	CHG	ONT
Chr5	14357927	14357928	0.56	+	CHG	ONT
Chr5	14357948	14357949	0.08	+	CHG	ONT
Chr5	14358099	14358100	0.3	+	CHG	ONT
Chr5	14358160	14358161	0.02	+	CHG	ONT
Chr5	14358431	14358432	0.5	+	CHG	ONT
Chr5	14358461	14358462	0.19	+	CHG	ONT
Chr5	14358471	14358472	0.73	+	CHG	ONT
Chr5	14358701	14358702	0.14	+	CHG	ONT
Chr5	14359079	14359080	0.02	+	CHG	ONT
Chr5	14359146	14359147	0.1	+	CHG	ONT
Chr5	14359277	14359278	0.71	+	CHG	ONT
Chr5	14359317	14359318	0.83	+	CHG	ONT
Chr5	14359321	14359322	0.87	+	CHG	ONT
Chr5	14359388	14359389	0.02	+	CHG	ONT
Chr5	14359459	14359460	0.12	+	CHG	ONT
Chr5	14359505	14359506	0.07	+	CHG	ONT
Chr5	14359551	14359552	0.05	+	CHG	ONT
Chr5	14359603	14359604	0.56	+	CHG	ONT
Chr5	14359847	14359848	0.23	+	CHG	ONT
Chr5	14359950	14359951	0.15	+	CHG	ONT
Chr5	14359964	14359965	0.07	+	CHG	ONT
Chr5	14359974	14359975	0.72	+	CHG	ONT
Chr5	14359998	14359999	0.65	+	CHG	ONT
Chr5	14360010	14360011	0.51	+	CHG	ONT
Chr5	14360049	14360050	0.3	+	CHG	ONT
Chr5	14360058	14360059	0.2	+	CHG	ONT
Chr5	14360065	14360066	0.26	+	CHG	ONT
Chr5	14360080	14360081	0.43	+	CHG	ONT
Chr5	14360097	14360098	0.05	+	CHG	ONT
Chr5	14360104	14360105	0.33	+	CHG	ONT
Chr5	14360124	14360125	0.55	+	CHG	ONT
Chr5	14360145	14360146	0.1	+	CHG	ONT
Chr5	14360296	14360297	0.3	+	CHG	ONT
Chr5	14360357	14360358	0.04	+	CHG	ONT
Chr5	14360628	14360629	0.38	+	CHG	ONT
Chr5	14360658	14360659	0.4	+	CHG	ONT
Chr5	14360668	14360669	0.75	+	CHG	ONT
Chr5	14360898	14360899	0.16	+	CHG	ONT
Chr5	14361276	14361277	0	+	CHG	ONT
Chr5	14361343	14361344	0.09	+	CHG	ONT
Chr5	14361474	14361475	0.63	+	CHG	ONT
Chr5	14361514	14361515	0.8	+	CHG	ONT
Chr5	14361518	14361519	0.86	+	CHG	ONT
Chr5	14361585	14361586	0.02	+	CHG	ONT
Chr5	14361656	14361657	0.02	+	CHG	ONT
Chr5	14361702	14361703	0.11	+	CHG	ONT
Chr5	14361748	14361749	0	+	CHG	ONT
Chr5	14361800	14361801	0.54	+	CHG	ONT
Chr5	14361888	14361889	0.35	+	CHG	ONT
Chr5	14362044	14362045	0.4	+	CHG	ONT
Chr5	14362147	14362148	0.25	+	CHG	ONT
Chr5	14362161	14362162	0.16	+	CHG	ONT
Chr5	14362171	14362172	0.71	+	CHG	ONT
Chr5	14362195	14362196	0.79	+	CHG	ONT
Chr5	14362207	14362208	0.33	+	CHG	ONT
Chr5	14362246	14362247	0.44	+	CHG	ONT
Chr5	14362255	14362256	0.3	+	CHG	ONT
Chr5	14362262	14362263	0.44	+	CHG	ONT
Chr5	14362277	14362278	0.38	+	CHG	ONT
Chr5	14362294	14362295	0.08	+	CHG	ONT
Chr5	14362301	14362302	0.28	+	CHG	ONT
Chr5	14362321	14362322	0.5	+	CHG	ONT
Chr5	14362342	14362343	0.04	+	CHG	ONT
Chr5	14362398	14362399	0.29	+	CHG	ONT
Chr5	14362493	14362494	0.27	+	CHG	ONT
Chr5	14362554	14362555	0.02	+	CHG	ONT
Chr5	14362825	14362826	0.51	+	CHG	ONT
Chr5	14362855	14362856	0.3	+	CHG	ONT
Chr5	14362865	14362866	0.64	+	CHG	ONT
Chr5	14363095	14363096	0.1	+	CHG	ONT
Chr5	14363540	14363541	0.22	+	CHG	ONT
Chr5	14363671	14363672	0.71	+	CHG	ONT
Chr5	14363711	14363712	0.86	+	CHG	ONT
Chr5	14363715	14363716	0.88	+	CHG	ONT
Chr5	14363782	14363783	0.02	+	CHG	ONT
Chr5	14363853	14363854	0.12	+	CHG	ONT
Chr5	14363899	14363900	0.1	+	CHG	ONT
Chr5	14363945	14363946	0.06	+	CHG	ONT
Chr5	14363997	14363998	0.41	+	CHG	ONT
Chr5	14364146	14364147	0.06	+	CHG	ONT
Chr5	14364241	14364242	0.26	+	CHG	ONT
Chr5	14364344	14364345	0.24	+	CHG	ONT
Chr5	14364358	14364359	0.1	+	CHG	ONT
Chr5	14364368	14364369	0.76	+	CHG	ONT
Chr5	14364392	14364393	0.79	+	CHG	ONT
Chr5	14364404	14364405	0.47	+	CHG	ONT
Chr5	14364443	14364444	0.31	+	CHG	ONT
Chr5	14364452	14364453	0.2	+	CHG	ONT
Chr5	14364459	14364460	0.17	+	CHG	ONT
Chr5	14364474	14364475	0.33	+	CHG	ONT
Chr5	14364491	14364492	0.06	+	CHG	ONT
Chr5	14364498	14364499	0.29	+	CHG	ONT
Chr5	14364518	14364519	0.43	+	CHG	ONT
Chr5	14364539	14364540	0.04	+	CHG	ONT
Chr5	14364595	14364596	0.19	+	CHG	ONT
Chr5	14364690	14364691	0.13	+	CHG	ONT
Chr5	14364750	14364751	0.04	+	CHG	ONT
Chr5	14365021	14365022	0.41	+	CHG	ONT
Chr5	14365051	14365052	0.14	+	CHG	ONT
Chr5	14365061	14365062	0.61	+	CHG	ONT
Chr5	14365291	14365292	0.16	+	CHG	ONT
Chr5	14365736	14365737	0.12	+	CHG	ONT
Chr5	14365867	14365868	0.69	+	CHG	ONT
Chr5	14365907	14365908	0.85	+	CHG	ONT
Chr5	14365911	14365912	0.85	+	CHG	ONT
Chr5	14365978	14365979	0.02	+	CHG	ONT
Chr5	14366050	14366051	0.26	+	CHG	ONT
Chr5	14366096	14366097	0.06	+	CHG	ONT
Chr5	14366142	14366143	0.08	+	CHG	ONT
Chr5	14366194	14366195	0.49	+	CHG	ONT
Chr5	14366438	14366439	0.29	+	CHG	ONT
Chr5	14366541	14366542	0.17	+	CHG	ONT
Chr5	14366555	14366556	0.02	+	CHG	ONT
Chr5	14366565	14366566	0.56	+	CHG	ONT
Chr5	14366601	14366602	0.25	+	CHG	ONT
Chr5	14366640	14366641	0.34	+	CHG	ONT
Chr5	14366649	14366650	0.18	+	CHG	ONT
Chr5	14366656	14366657	0.31	+	CHG	ONT
Chr5	14366671	14366672	0.38	+	CHG	ONT
Chr5	14366688	14366689	0.2	+	CHG	ONT
Chr5	14366695	14366696	0.31	+	CHG	ONT
Chr5	14366715	14366716	0.62	+	CHG	ONT
Chr5	14366736	14366737	0.06	+	CHG	ONT
Chr5	14366792	14366793	0.24	+	CHG	ONT
Chr5	14366887	14366888	0.23	+	CHG	ONT
Chr5	14366948	14366949	0.04	+	CHG	ONT
Chr5	14367219	14367220	0.37	+	CHG	ONT
Chr5	14367249	14367250	0.2	+	CHG	ONT
Chr5	14367259	14367260	0.58	+	CHG	ONT
Chr5	14367489	14367490	0.1	+	CHG	ONT
Chr5	14367933	14367934	0.14	+	CHG	ONT
Chr5	14368064	14368065	0.75	+	CHG	ONT
Chr5	14368104	14368105	0.81	+	CHG	ONT
Chr5	14368108	14368109	0.87	+	CHG	ONT
Chr5	14368175	14368176	0	+	CHG	ONT
Chr5	14368247	14368248	0.3	+	CHG	ONT
Chr5	14368293	14368294	0.16	+	CHG	ONT
Chr5	14368339	14368340	0.04	+	CHG	ONT
Chr5	14368391	14368392	0.44	+	CHG	ONT
Chr5	14368636	14368637	0.36	+	CHG	ONT
Chr5	14368739	14368740	0.15	+	CHG	ONT
Chr5	14368753	14368754	0.07	+	CHG	ONT
Chr5	14368763	14368764	0.77	+	CHG	ONT
Chr5	14368787	14368788	0.6	+	CHG	ONT
Chr5	14368799	14368800	0.44	+	CHG	ONT
Chr5	14368838	14368839	0.35	+	CHG	ONT
Chr5	14368847	14368848	0.2	+	CHG	ONT
Chr5	14368869	14368870	0.33	+	CHG	ONT
Chr5	14368886	14368887	0.12	+	CHG	ONT
Chr5	14368893	14368894	0.29	+	CHG	ONT
Chr5	14368913	14368914	0.54	+	CHG	ONT
Chr5	14368934	14368935	0.04	+	CHG	ONT
Chr5	14369085	14369086	0.12	+	CHG	ONT
Chr5	14369147	14369148	0.02	+	CHG	ONT
Chr5	14369418	14369419	0.49	+	CHG	ONT
Chr5	14369448	14369449	0.26	+	CHG	ONT
Chr5	14369458	14369459	0.68	+	CHG	ONT
Chr5	14369688	14369689	0.16	+	CHG	ONT
Chr5	14370135	14370136	0.09	+	CHG	ONT
Chr5	14370266	14370267	0.75	+	CHG	ONT
Chr5	14370306	14370307	0.87	+	CHG	ONT
Chr5	14370310	14370311	0.91	+	CHG	ONT
Chr5	14370377	14370378	0.02	+	CHG	ONT
Chr5	14370449	14370450	0.23	+	CHG	ONT
Chr5	14370495	14370496	0.06	+	CHG	ONT
Chr5	14370541	14370542	0.12	+	CHG	ONT
Chr5	14370593	14370594	0.38	+	CHG	ONT
Chr5	14370838	14370839	0.27	+	CHG	ONT
Chr5	14370941	14370942	0.15	+	CHG	ONT
Chr5	14370955	14370956	0.02	+	CHG	ONT
Chr5	14370965	14370966	0.81	+	CHG	ONT
Chr5	14370989	14370990	0.63	+	CHG	ONT
Chr5	14371001	14371002	0.47	+	CHG	ONT
Chr5	14371040	14371041	0.32	+	CHG	ONT
Chr5	14371049	14371050	0.22	+	CHG	ONT
Chr5	14371056	14371057	0	+	CHG	ONT
Chr5	14371071	14371072	0.38	+	CHG	ONT
Chr5	14371088	14371089	0.08	+	CHG	ONT
Chr5	14371095	14371096	0.34	+	CHG	ONT
Chr5	14371115	14371116	0.63	+	CHG	ONT
Chr5	14371136	14371137	0.02	+	CHG	ONT
Chr5	14371287	14371288	0.18	+	CHG	ONT
Chr5	14371347	14371348	0.02	+	CHG	ONT
Chr5	14371618	14371619	0.36	+	CHG	ONT
Chr5	14371648	14371649	0.28	+	CHG	ONT
Chr5	14371658	14371659	0.76	+	CHG	ONT
Chr5	14371888	14371889	0.16	+	CHG	ONT
Chr5	14372333	14372334	0.1	+	CHG	ONT
Chr5	14372377	14372378	0.02	+	CHG	ONT
Chr5	14372463	14372464	0.61	+	CHG	ONT
Chr5	14372491	14372492	0.21	+	CHG	ONT
Chr5	14372503	14372504	0.57	+	CHG	ONT
Chr5	14372574	14372575	0	+	CHG	ONT
Chr5	14372645	14372646	0.05	+	CHG	ONT
Chr5	14372691	14372692	0.05	+	CHG	ONT
Chr5	14372737	14372738	0.04	+	CHG	ONT
Chr5	14372789	14372790	0.35	+	CHG	ONT
Chr5	14373032	14373033	0.26	+	CHG	ONT
Chr5	14373115	14373116	0.14	+	CHG	ONT
Chr5	14373149	14373150	0.07	+	CHG	ONT
Chr5	14373159	14373160	0.76	+	CHG	ONT
Chr5	14373195	14373196	0.32	+	CHG	ONT
Chr5	14373234	14373235	0.45	+	CHG	ONT
Chr5	14373243	14373244	0.1	+	CHG	ONT
Chr5	14373250	14373251	0.3	+	CHG	ONT
Chr5	14373282	14373283	0.04	+	CHG	ONT
Chr5	14373289	14373290	0.28	+	CHG	ONT
Chr5	14373309	14373310	0.46	+	CHG	ONT
Chr5	14373330	14373331	0.04	+	CHG	ONT
Chr5	14373481	14373482	0.25	+	CHG	ONT
Chr5	14373541	14373542	0.02	+	CHG	ONT
Chr5	14373584	14373585	0.15	+	CHG	ONT
Chr5	14373812	14373813	0.43	+	CHG	ONT
Chr5	14373842	14373843	0.22	+	CHG	ONT
Chr5	14373852	14373853	0.62	+	CHG	ONT
Chr5	14374082	14374083	0.11	+	CHG	ONT
Chr5	14374527	14374528	0.08	+	CHG	ONT
Chr5	14374656	14374657	0.58	+	CHG	ONT
Chr5	14374684	14374685	0.16	+	CHG	ONT
Chr5	14374696	14374697	0.52	+	CHG	ONT
Chr5	14374766	14374767	0	+	CHG	ONT
Chr5	14374837	14374838	0.06	+	CHG	ONT
Chr5	14374883	14374884	0.05	+	CHG	ONT
Chr5	14374929	14374930	0.02	+	CHG	ONT
Chr5	14374981	14374982	0.53	+	CHG	ONT
Chr5	14375225	14375226	0.32	+	CHG	ONT
Chr5	14375342	14375343	0.07	+	CHG	ONT
Chr5	14375352	14375353	0.7	+	CHG	ONT
Chr5	14375376	14375377	0.73	+	CHG	ONT
Chr5	14375388	14375389	0.43	+	CHG	ONT
Chr5	14375427	14375428	0.27	+	CHG	ONT
Chr5	14375436	14375437	0.15	+	CHG	ONT
Chr5	14375443	14375444	0.3	+	CHG	ONT
Chr5	14375458	14375459	0.38	+	CHG	ONT
Chr5	14375475	14375476	0.11	+	CHG	ONT
Chr5	14375482	14375483	0.37	+	CHG	ONT
Chr5	14375502	14375503	0.52	+	CHG	ONT
Chr5	14375523	14375524	0.09	+	CHG	ONT
Chr5	14375674	14375675	0.28	+	CHG	ONT
Chr5	14375734	14375735	0.05	+	CHG	ONT
Chr5	14376005	14376006	0.51	+	CHG	ONT
Chr5	14376035	14376036	0.3	+	CHG	ONT
Chr5	14376040	14376041	0.33	+	CHG	ONT
Chr5	14376045	14376046	0.8	+	CHG	ONT
Chr5	14376274	14376275	0.26	+	CHG	ONT
Chr5	14376719	14376720	0.19	+	CHG	ONT
Chr5	14376849	14376850	0.75	+	CHG	ONT
Chr5	14376877	14376878	0.34	+	CHG	ONT
Chr5	14376889	14376890	0.56	+	CHG	ONT
Chr5	14376960	14376961	0	+	CHG	ONT
Chr5	14377031	14377032	0.04	+	CHG	ONT
Chr5	14377077	14377078	0.1	+	CHG	ONT
Chr5	14377123	14377124	0.04	+	CHG	ONT
Chr5	14377418	14377419	0.32	+	CHG	ONT
Chr5	14377501	14377502	0.11	+	CHG	ONT
Chr5	14377535	14377536	0.1	+	CHG	ONT
Chr5	14377545	14377546	0.73	+	CHG	ONT
Chr5	14377581	14377582	0.44	+	CHG	ONT
Chr5	14377620	14377621	0.36	+	CHG	ONT
Chr5	14377629	14377630	0.18	+	CHG	ONT
Chr5	14377636	14377637	0.31	+	CHG	ONT
Chr5	14377651	14377652	0.29	+	CHG	ONT
Chr5	14377668	14377669	0.08	+	CHG	ONT
Chr5	14377675	14377676	0.26	+	CHG	ONT
Chr5	14377695	14377696	0.5	+	CHG	ONT
Chr5	14377716	14377717	0.02	+	CHG	ONT
Chr5	14377867	14377868	0.21	+	CHG	ONT
Chr5	14377927	14377928	0.06	+	CHG	ONT
Chr5	14378198	14378199	0.28	+	CHG	ONT
Chr5	14378228	14378229	0.13	+	CHG	ONT
Chr5	14378316	14378317	0.16	+	CHG	ONT
Chr5	14378468	14378469	0.08	+	CHG	ONT
Chr5	14378916	14378917	0.11	+	CHG	ONT
Chr5	14379047	14379048	0.66	+	CHG	ONT
Chr5	14379087	14379088	0.46	+	CHG	ONT
Chr5	14379229	14379230	0.04	+	CHG	ONT
Chr5	14379275	14379276	0.02	+	CHG	ONT
Chr5	14379321	14379322	0.04	+	CHG	ONT
Chr5	14379348	14379349	0.12	+	CHG	ONT
Chr5	14379429	14379430	0.04	+	CHG	ONT
Chr5	14379448	14379449	0.1	+	CHG	ONT
Chr5	14323002	14323003	0.65	+	CHH	ONT
Chr5	14323019	14323020	0.03	+	CHH	ONT
Chr5	14323020	14323021	0.06	+	CHH	ONT
Chr5	14323021	14323022	0.23	+	CHH	ONT
Chr5	14323033	14323034	0	+	CHH	ONT
Chr5	14323035	14323036	0.06	+	CHH	ONT
Chr5	14323041	14323042	0	+	CHH	ONT
Chr5	14323042	14323043	0	+	CHH	ONT
Chr5	14323045	14323046	0.32	+	CHH	ONT
Chr5	14323048	14323049	0	+	CHH	ONT
Chr5	14323059	14323060	0.03	+	CHH	ONT
Chr5	14323060	14323061	0.06	+	CHH	ONT
Chr5	14323061	14323062	0.17	+	CHH	ONT
Chr5	14323063	14323064	0.62	+	CHH	ONT
Chr5	14323078	14323079	0	+	CHH	ONT
Chr5	14323088	14323089	0	+	CHH	ONT
Chr5	14323099	14323100	0	+	CHH	ONT
Chr5	14323100	14323101	0	+	CHH	ONT
Chr5	14323102	14323103	0.35	+	CHH	ONT
Chr5	14323105	14323106	0.25	+	CHH	ONT
Chr5	14323120	14323121	0	+	CHH	ONT
Chr5	14323132	14323133	0	+	CHH	ONT
Chr5	14323134	14323135	0.06	+	CHH	ONT
Chr5	14323146	14323147	0.03	+	CHH	ONT
Chr5	14323156	14323157	0	+	CHH	ONT
Chr5	14323165	14323166	0	+	CHH	ONT
Chr5	14323166	14323167	0	+	CHH	ONT
Chr5	14323171	14323172	0.06	+	CHH	ONT
Chr5	14323176	14323177	0	+	CHH	ONT
Chr5	14323178	14323179	0.03	+	CHH	ONT
Chr5	14323179	14323180	0.24	+	CHH	ONT
Chr5	14323185	14323186	0	+	CHH	ONT
Chr5	14323191	14323192	0	+	CHH	ONT
Chr5	14323196	14323197	0	+	CHH	ONT
Chr5	14323197	14323198	0	+	CHH	ONT
Chr5	14323217	14323218	0	+	CHH	ONT
Chr5	14323225	14323226	0	+	CHH	ONT
Chr5	14323228	14323229	0.18	+	CHH	ONT
Chr5	14323237	14323238	0	+	CHH	ONT
Chr5	14323238	14323239	0	+	CHH	ONT
Chr5	14323244	14323245	0.03	+	CHH	ONT
Chr5	14323247	14323248	0.03	+	CHH	ONT
Chr5	14323254	14323255	0.03	+	CHH	ONT
Chr5	14323270	14323271	0.06	+	CHH	ONT
Chr5	14323275	14323276	0	+	CHH	ONT
Chr5	14323293	14323294	0	+	CHH	ONT
Chr5	14323294	14323295	0.03	+	CHH	ONT
Chr5	14323300	14323301	0	+	CHH	ONT
Chr5	14323303	14323304	0.14	+	CHH	ONT
Chr5	14323327	14323328	0.03	+	CHH	ONT
Chr5	14323328	14323329	0.03	+	CHH	ONT
Chr5	14323332	14323333	0.03	+	CHH	ONT
Chr5	14323338	14323339	0.09	+	CHH	ONT
Chr5	14323350	14323351	0.09	+	CHH	ONT
Chr5	14323367	14323368	0	+	CHH	ONT
Chr5	14323375	14323376	0.03	+	CHH	ONT
Chr5	14323381	14323382	0	+	CHH	ONT
Chr5	14323386	14323387	0	+	CHH	ONT
Chr5	14323387	14323388	0.09	+	CHH	ONT
Chr5	14323394	14323395	0	+	CHH	ONT
Chr5	14323403	14323404	0.19	+	CHH	ONT
Chr5	14323417	14323418	0.06	+	CHH	ONT
Chr5	14323429	14323430	0.06	+	CHH	ONT
Chr5	14323431	14323432	0.58	+	CHH	ONT
Chr5	14323433	14323434	0.06	+	CHH	ONT
Chr5	14323439	14323440	0.06	+	CHH	ONT
Chr5	14323444	14323445	0.03	+	CHH	ONT
Chr5	14323451	14323452	0.24	+	CHH	ONT
Chr5	14323461	14323462	0	+	CHH	ONT
Chr5	14323470	14323471	0	+	CHH	ONT
Chr5	14323471	14323472	0	+	CHH	ONT
Chr5	14323472	14323473	0.03	+	CHH	ONT
Chr5	14323474	14323475	0	+	CHH	ONT
Chr5	14323476	14323477	0	+	CHH	ONT
Chr5	14323481	14323482	0.03	+	CHH	ONT
Chr5	14323513	14323514	0.03	+	CHH	ONT
Chr5	14323525	14323526	0	+	CHH	ONT
Chr5	14323527	14323528	0	+	CHH	ONT
Chr5	14323529	14323530	0.03	+	CHH	ONT
Chr5	14323533	14323534	0	+	CHH	ONT
Chr5	14323535	14323536	0	+	CHH	ONT
Chr5	14323538	14323539	0.12	+	CHH	ONT
Chr5	14323547	14323548	0	+	CHH	ONT
Chr5	14323556	14323557	0	+	CHH	ONT
Chr5	14323557	14323558	0	+	CHH	ONT
Chr5	14323559	14323560	0.09	+	CHH	ONT
Chr5	14323560	14323561	0.11	+	CHH	ONT
Chr5	14323562	14323563	0.03	+	CHH	ONT
Chr5	14323563	14323564	0.03	+	CHH	ONT
Chr5	14323565	14323566	0	+	CHH	ONT
Chr5	14323575	14323576	0.03	+	CHH	ONT
Chr5	14323607	14323608	0.24	+	CHH	ONT
Chr5	14323615	14323616	0	+	CHH	ONT
Chr5	14323616	14323617	0	+	CHH	ONT
Chr5	14323617	14323618	0	+	CHH	ONT
Chr5	14323618	14323619	0.03	+	CHH	ONT
Chr5	14323627	14323628	0	+	CHH	ONT
Chr5	14323636	14323637	0	+	CHH	ONT
Chr5	14323686	14323687	0	+	CHH	ONT
Chr5	14323687	14323688	0	+	CHH	ONT
Chr5	14323690	14323691	0	+	CHH	ONT
Chr5	14323695	14323696	0.04	+	CHH	ONT
Chr5	14323707	14323708	0	+	CHH	ONT
Chr5	14323709	14323710	0.09	+	CHH	ONT
Chr5	14323712	14323713	0	+	CHH	ONT
Chr5	14323713	14323714	0.06	+	CHH	ONT
Chr5	14323716	14323717	0.03	+	CHH	ONT
Chr5	14323722	14323723	0	+	CHH	ONT
Chr5	14323733	14323734	0	+	CHH	ONT
Chr5	14323761	14323762	0.17	+	CHH	ONT
Chr5	14323779	14323780	0.14	+	CHH	ONT
Chr5	14323800	14323801	0.06	+	CHH	ONT
Chr5	14323803	14323804	0.08	+	CHH	ONT
Chr5	14323846	14323847	0.03	+	CHH	ONT
Chr5	14323851	14323852	0.03	+	CHH	ONT
Chr5	14323876	14323877	0	+	CHH	ONT
Chr5	14323878	14323879	0.03	+	CHH	ONT
Chr5	14323883	14323884	0	+	CHH	ONT
Chr5	14323884	14323885	0	+	CHH	ONT
Chr5	14323885	14323886	0.03	+	CHH	ONT
Chr5	14323900	14323901	0	+	CHH	ONT
Chr5	14323913	14323914	0	+	CHH	ONT
Chr5	14323918	14323919	0	+	CHH	ONT
Chr5	14323923	14323924	0	+	CHH	ONT
Chr5	14323924	14323925	0	+	CHH	ONT
Chr5	14323925	14323926	0	+	CHH	ONT
Chr5	14323926	14323927	0	+	CHH	ONT
Chr5	14323941	14323942	0.06	+	CHH	ONT
Chr5	14323959	14323960	0	+	CHH	ONT
Chr5	14323967	14323968	0.11	+	CHH	ONT
Chr5	14324000	14324001	0.03	+	CHH	ONT
Chr5	14324006	14324007	0	+	CHH	ONT
Chr5	14324029	14324030	0.03	+	CHH	ONT
Chr5	14324048	14324049	0	+	CHH	ONT
Chr5	14324049	14324050	0	+	CHH	ONT
Chr5	14324050	14324051	0.06	+	CHH	ONT
Chr5	14324093	14324094	0	+	CHH	ONT
Chr5	14324105	14324106	0	+	CHH	ONT
Chr5	14324116	14324117	0	+	CHH	ONT
Chr5	14324118	14324119	0	+	CHH	ONT
Chr5	14324120	14324121	0	+	CHH	ONT
Chr5	14324130	14324131	0.03	+	CHH	ONT
Chr5	14324143	14324144	0.03	+	CHH	ONT
Chr5	14324148	14324149	0.06	+	CHH	ONT
Chr5	14324157	14324158	0.16	+	CHH	ONT
Chr5	14324159	14324160	0.29	+	CHH	ONT
Chr5	14324172	14324173	0.36	+	CHH	ONT
Chr5	14324183	14324184	0.15	+	CHH	ONT
Chr5	14324184	14324185	0.15	+	CHH	ONT
Chr5	14324186	14324187	0.31	+	CHH	ONT
Chr5	14324203	14324204	0.04	+	CHH	ONT
Chr5	14324218	14324219	0.06	+	CHH	ONT
Chr5	14324241	14324242	0	+	CHH	ONT
Chr5	14324242	14324243	0	+	CHH	ONT
Chr5	14324247	14324248	0	+	CHH	ONT
Chr5	14324252	14324253	0	+	CHH	ONT
Chr5	14324256	14324257	0	+	CHH	ONT
Chr5	14324264	14324265	0	+	CHH	ONT
Chr5	14324275	14324276	0	+	CHH	ONT
Chr5	14324301	14324302	0	+	CHH	ONT
Chr5	14324334	14324335	0	+	CHH	ONT
Chr5	14324339	14324340	0.03	+	CHH	ONT
Chr5	14324354	14324355	0.06	+	CHH	ONT
Chr5	14324373	14324374	0	+	CHH	ONT
Chr5	14324376	14324377	0	+	CHH	ONT
[truncated: 9,700 more rows]

## Sheet: Fig. 3b
Source Data of Fig. 3b Methylation status (profiled by ONT and BS) of a 15 kb region (chr7:3089990-3104990:+) of O. sativa (sample1).
chrom	start	end	methylation_ratio	strand	motif	technology
7	3090032	3090033	0	+	CpG	ONT
7	3090036	3090037	0	+	CpG	ONT
7	3090042	3090043	0	+	CpG	ONT
7	3090097	3090098	0	+	CpG	ONT
7	3090100	3090101	0	+	CpG	ONT
7	3090111	3090112	0	+	CpG	ONT
7	3090153	3090154	0	+	CpG	ONT
7	3090210	3090211	0	+	CpG	ONT
7	3090234	3090235	0.03	+	CpG	ONT
7	3090238	3090239	0.13	+	CpG	ONT
7	3090240	3090241	0.18	+	CpG	ONT
7	3090247	3090248	0	+	CpG	ONT
7	3090250	3090251	0	+	CpG	ONT
7	3090253	3090254	0.05	+	CpG	ONT
7	3090258	3090259	0	+	CpG	ONT
7	3090261	3090262	0	+	CpG	ONT
7	3090264	3090265	0	+	CpG	ONT
7	3090267	3090268	0.02	+	CpG	ONT
7	3090274	3090275	0	+	CpG	ONT
7	3090277	3090278	0	+	CpG	ONT
7	3090280	3090281	0	+	CpG	ONT
7	3090283	3090284	0	+	CpG	ONT
7	3090304	3090305	0.23	+	CpG	ONT
7	3090319	3090320	0.95	+	CpG	ONT
7	3090325	3090326	0.97	+	CpG	ONT
7	3090334	3090335	0.97	+	CpG	ONT
7	3090342	3090343	0.97	+	CpG	ONT
7	3090346	3090347	0.97	+	CpG	ONT
7	3090365	3090366	1	+	CpG	ONT
7	3090378	3090379	0.97	+	CpG	ONT
7	3090491	3090492	0.94	+	CpG	ONT
7	3090503	3090504	0.97	+	CpG	ONT
7	3090506	3090507	1	+	CpG	ONT
7	3090531	3090532	1	+	CpG	ONT
7	3090561	3090562	0.97	+	CpG	ONT
7	3090565	3090566	0.97	+	CpG	ONT
7	3090594	3090595	0.92	+	CpG	ONT
7	3090624	3090625	0.84	+	CpG	ONT
7	3090654	3090655	1	+	CpG	ONT
7	3090660	3090661	1	+	CpG	ONT
7	3090709	3090710	1	+	CpG	ONT
7	3090759	3090760	1	+	CpG	ONT
7	3090769	3090770	1	+	CpG	ONT
7	3090772	3090773	1	+	CpG	ONT
7	3090812	3090813	0.9	+	CpG	ONT
7	3090827	3090828	1	+	CpG	ONT
7	3090859	3090860	1	+	CpG	ONT
7	3090892	3090893	0.97	+	CpG	ONT
7	3090910	3090911	0.97	+	CpG	ONT
7	3090935	3090936	1	+	CpG	ONT
7	3091050	3091051	1	+	CpG	ONT
7	3091052	3091053	1	+	CpG	ONT
7	3091055	3091056	1	+	CpG	ONT
7	3091076	3091077	1	+	CpG	ONT
7	3091107	3091108	1	+	CpG	ONT
7	3091134	3091135	0.98	+	CpG	ONT
7	3091159	3091160	1	+	CpG	ONT
7	3091269	3091270	1	+	CpG	ONT
7	3091359	3091360	0.97	+	CpG	ONT
7	3091370	3091371	1	+	CpG	ONT
7	3091419	3091420	1	+	CpG	ONT
7	3091461	3091462	1	+	CpG	ONT
7	3091517	3091518	0.97	+	CpG	ONT
7	3091573	3091574	1	+	CpG	ONT
7	3091595	3091596	1	+	CpG	ONT
7	3091606	3091607	0.97	+	CpG	ONT
7	3091609	3091610	1	+	CpG	ONT
7	3091614	3091615	1	+	CpG	ONT
7	3091623	3091624	0.94	+	CpG	ONT
7	3091626	3091627	1	+	CpG	ONT
7	3091635	3091636	1	+	CpG	ONT
7	3091672	3091673	1	+	CpG	ONT
7	3091675	3091676	1	+	CpG	ONT
7	3091678	3091679	1	+	CpG	ONT
7	3091698	3091699	0.94	+	CpG	ONT
7	3091714	3091715	0.92	+	CpG	ONT
7	3091738	3091739	0.85	+	CpG	ONT
7	3091748	3091749	1	+	CpG	ONT
7	3091782	3091783	0.82	+	CpG	ONT
7	3091811	3091812	1	+	CpG	ONT
7	3091817	3091818	0.97	+	CpG	ONT
7	3091836	3091837	0.93	+	CpG	ONT
7	3091850	3091851	1	+	CpG	ONT
7	3091857	3091858	1	+	CpG	ONT
7	3091860	3091861	1	+	CpG	ONT
7	3091865	3091866	1	+	CpG	ONT
7	3091892	3091893	1	+	CpG	ONT
7	3091896	3091897	1	+	CpG	ONT
7	3091899	3091900	1	+	CpG	ONT
7	3091923	3091924	1	+	CpG	ONT
7	3091930	3091931	1	+	CpG	ONT
7	3091937	3091938	1	+	CpG	ONT
7	3091941	3091942	1	+	CpG	ONT
7	3091955	3091956	0.95	+	CpG	ONT
7	3091961	3091962	0.97	+	CpG	ONT
7	3091988	3091989	0.98	+	CpG	ONT
7	3092001	3092002	1	+	CpG	ONT
7	3092004	3092005	0.97	+	CpG	ONT
7	3092018	3092019	0.94	+	CpG	ONT
7	3092035	3092036	1	+	CpG	ONT
7	3092037	3092038	1	+	CpG	ONT
7	3092081	3092082	0.82	+	CpG	ONT
7	3092100	3092101	1	+	CpG	ONT
7	3092161	3092162	1	+	CpG	ONT
7	3092164	3092165	1	+	CpG	ONT
7	3092204	3092205	0.95	+	CpG	ONT
7	3092214	3092215	0.95	+	CpG	ONT
7	3092264	3092265	1	+	CpG	ONT
7	3092282	3092283	0.97	+	CpG	ONT
7	3092325	3092326	1	+	CpG	ONT
7	3092340	3092341	0.97	+	CpG	ONT
7	3092394	3092395	0.98	+	CpG	ONT
7	3092431	3092432	0.95	+	CpG	ONT
7	3092479	3092480	1	+	CpG	ONT
7	3092497	3092498	1	+	CpG	ONT
7	3092504	3092505	1	+	CpG	ONT
7	3092524	3092525	1	+	CpG	ONT
7	3092535	3092536	0.92	+	CpG	ONT
7	3092541	3092542	0.95	+	CpG	ONT
7	3092544	3092545	0.97	+	CpG	ONT
7	3092563	3092564	0.97	+	CpG	ONT
7	3092687	3092688	0.97	+	CpG	ONT
7	3092706	3092707	1	+	CpG	ONT
7	3092721	3092722	0.98	+	CpG	ONT
7	3092823	3092824	1	+	CpG	ONT
7	3092826	3092827	1	+	CpG	ONT
7	3092835	3092836	0.89	+	CpG	ONT
7	3092846	3092847	1	+	CpG	ONT
7	3092869	3092870	1	+	CpG	ONT
7	3092884	3092885	1	+	CpG	ONT
7	3092925	3092926	1	+	CpG	ONT
7	3092960	3092961	1	+	CpG	ONT
7	3092963	3092964	1	+	CpG	ONT
7	3092989	3092990	1	+	CpG	ONT
7	3093009	3093010	1	+	CpG	ONT
7	3093039	3093040	1	+	CpG	ONT
7	3093043	3093044	1	+	CpG	ONT
7	3093084	3093085	1	+	CpG	ONT
7	3093096	3093097	1	+	CpG	ONT
7	3093101	3093102	1	+	CpG	ONT
7	3093189	3093190	1	+	CpG	ONT
7	3093228	3093229	1	+	CpG	ONT
7	3093233	3093234	1	+	CpG	ONT
7	3093251	3093252	1	+	CpG	ONT
7	3093255	3093256	1	+	CpG	ONT
7	3093276	3093277	1	+	CpG	ONT
7	3093287	3093288	1	+	CpG	ONT
7	3093291	3093292	1	+	CpG	ONT
7	3093300	3093301	0.98	+	CpG	ONT
7	3093305	3093306	1	+	CpG	ONT
7	3093317	3093318	1	+	CpG	ONT
7	3093320	3093321	0.97	+	CpG	ONT
7	3093335	3093336	1	+	CpG	ONT
7	3093350	3093351	0.89	+	CpG	ONT
7	3093371	3093372	1	+	CpG	ONT
7	3093386	3093387	1	+	CpG	ONT
7	3093390	3093391	1	+	CpG	ONT
7	3093414	3093415	1	+	CpG	ONT
7	3093425	3093426	1	+	CpG	ONT
7	3093431	3093432	1	+	CpG	ONT
7	3093434	3093435	1	+	CpG	ONT
7	3093440	3093441	1	+	CpG	ONT
7	3093462	3093463	1	+	CpG	ONT
7	3093467	3093468	1	+	CpG	ONT
7	3093507	3093508	0.97	+	CpG	ONT
7	3093554	3093555	0.96	+	CpG	ONT
7	3093578	3093579	1	+	CpG	ONT
7	3093585	3093586	0.97	+	CpG	ONT
7	3093620	3093621	0.95	+	CpG	ONT
7	3093636	3093637	0.98	+	CpG	ONT
7	3093646	3093647	1	+	CpG	ONT
7	3093650	3093651	1	+	CpG	ONT
7	3093653	3093654	1	+	CpG	ONT
7	3093660	3093661	0.87	+	CpG	ONT
7	3093689	3093690	0.98	+	CpG	ONT
7	3093704	3093705	1	+	CpG	ONT
7	3093707	3093708	1	+	CpG	ONT
7	3093723	3093724	0.95	+	CpG	ONT
7	3093763	3093764	1	+	CpG	ONT
7	3093767	3093768	1	+	CpG	ONT
7	3093780	3093781	0.97	+	CpG	ONT
7	3093802	3093803	1	+	CpG	ONT
7	3093809	3093810	1	+	CpG	ONT
7	3093816	3093817	0.95	+	CpG	ONT
7	3093879	3093880	0.97	+	CpG	ONT
7	3093974	3093975	0.98	+	CpG	ONT
7	3094005	3094006	1	+	CpG	ONT
7	3094010	3094011	1	+	CpG	ONT
7	3094034	3094035	0.88	+	CpG	ONT
7	3094080	3094081	0.98	+	CpG	ONT
7	3094098	3094099	1	+	CpG	ONT
7	3094129	3094130	1	+	CpG	ONT
7	3094201	3094202	1	+	CpG	ONT
7	3094229	3094230	0.95	+	CpG	ONT
7	3094238	3094239	1	+	CpG	ONT
7	3094308	3094309	0.98	+	CpG	ONT
7	3094337	3094338	0.98	+	CpG	ONT
7	3094382	3094383	1	+	CpG	ONT
7	3094385	3094386	1	+	CpG	ONT
7	3094394	3094395	1	+	CpG	ONT
7	3094438	3094439	0.93	+	CpG	ONT
7	3094448	3094449	1	+	CpG	ONT
7	3094451	3094452	0.98	+	CpG	ONT
7	3094457	3094458	0.98	+	CpG	ONT
7	3094486	3094487	1	+	CpG	ONT
7	3094546	3094547	1	+	CpG	ONT
7	3094567	3094568	1	+	CpG	ONT
7	3094580	3094581	0.97	+	CpG	ONT
7	3094604	3094605	0.93	+	CpG	ONT
7	3094654	3094655	0.98	+	CpG	ONT
7	3094692	3094693	0.98	+	CpG	ONT
7	3094711	3094712	1	+	CpG	ONT
7	3094715	3094716	0.98	+	CpG	ONT
7	3094826	3094827	0.97	+	CpG	ONT
7	3094908	3094909	0.97	+	CpG	ONT
7	3094948	3094949	0.92	+	CpG	ONT
7	3095005	3095006	1	+	CpG	ONT
7	3095076	3095077	1	+	CpG	ONT
7	3095084	3095085	1	+	CpG	ONT
7	3095087	3095088	1	+	CpG	ONT
7	3095115	3095116	1	+	CpG	ONT
7	3095118	3095119	1	+	CpG	ONT
7	3095127	3095128	1	+	CpG	ONT
7	3095133	3095134	0.98	+	CpG	ONT
7	3095135	3095136	1	+	CpG	ONT
7	3095144	3095145	1	+	CpG	ONT
7	3095159	3095160	1	+	CpG	ONT
7	3095213	3095214	1	+	CpG	ONT
7	3095219	3095220	0.97	+	CpG	ONT
7	3095237	3095238	1	+	CpG	ONT
7	3095250	3095251	1	+	CpG	ONT
7	3095253	3095254	1	+	CpG	ONT
7	3095267	3095268	0.98	+	CpG	ONT
7	3095273	3095274	1	+	CpG	ONT
7	3095282	3095283	1	+	CpG	ONT
7	3095294	3095295	1	+	CpG	ONT
7	3095297	3095298	1	+	CpG	ONT
7	3095315	3095316	1	+	CpG	ONT
7	3095340	3095341	0.97	+	CpG	ONT
7	3095342	3095343	0.97	+	CpG	ONT
7	3095357	3095358	1	+	CpG	ONT
7	3095367	3095368	0.92	+	CpG	ONT
7	3095375	3095376	0.95	+	CpG	ONT
7	3095390	3095391	0.94	+	CpG	ONT
7	3095399	3095400	0.97	+	CpG	ONT
7	3095408	3095409	0.98	+	CpG	ONT
7	3095414	3095415	0.98	+	CpG	ONT
7	3095424	3095425	0.97	+	CpG	ONT
7	3095430	3095431	0.97	+	CpG	ONT
7	3095440	3095441	0.98	+	CpG	ONT
7	3095460	3095461	1	+	CpG	ONT
7	3095495	3095496	1	+	CpG	ONT
7	3095503	3095504	1	+	CpG	ONT
7	3095510	3095511	1	+	CpG	ONT
7	3095553	3095554	1	+	CpG	ONT
7	3095570	3095571	1	+	CpG	ONT
7	3095582	3095583	0.92	+	CpG	ONT
7	3095618	3095619	0.97	+	CpG	ONT
7	3095706	3095707	1	+	CpG	ONT
7	3095709	3095710	1	+	CpG	ONT
7	3095730	3095731	1	+	CpG	ONT
7	3095741	3095742	1	+	CpG	ONT
7	3095754	3095755	1	+	CpG	ONT
7	3095784	3095785	1	+	CpG	ONT
7	3095786	3095787	1	+	CpG	ONT
7	3095806	3095807	0.98	+	CpG	ONT
7	3095826	3095827	0.97	+	CpG	ONT
7	3095866	3095867	0.97	+	CpG	ONT
7	3095874	3095875	1	+	CpG	ONT
7	3095877	3095878	1	+	CpG	ONT
7	3095893	3095894	1	+	CpG	ONT
7	3095898	3095899	0.97	+	CpG	ONT
7	3095907	3095908	0.97	+	CpG	ONT
7	3095920	3095921	0.97	+	CpG	ONT
7	3095926	3095927	0.97	+	CpG	ONT
7	3095938	3095939	1	+	CpG	ONT
7	3096008	3096009	0.97	+	CpG	ONT
7	3096021	3096022	1	+	CpG	ONT
7	3096024	3096025	1	+	CpG	ONT
7	3096027	3096028	1	+	CpG	ONT
7	3096059	3096060	1	+	CpG	ONT
7	3096083	3096084	1	+	CpG	ONT
7	3096085	3096086	1	+	CpG	ONT
7	3096102	3096103	0.56	+	CpG	ONT
7	3096156	3096157	1	+	CpG	ONT
7	3096161	3096162	1	+	CpG	ONT
7	3096198	3096199	0.95	+	CpG	ONT
7	3096227	3096228	1	+	CpG	ONT
7	3096239	3096240	1	+	CpG	ONT
7	3096243	3096244	1	+	CpG	ONT
7	3096287	3096288	0.95	+	CpG	ONT
7	3096302	3096303	1	+	CpG	ONT
7	3096340	3096341	0.97	+	CpG	ONT
7	3096373	3096374	1	+	CpG	ONT
7	3096376	3096377	1	+	CpG	ONT
7	3096390	3096391	0.98	+	CpG	ONT
7	3096393	3096394	1	+	CpG	ONT
7	3096409	3096410	0.97	+	CpG	ONT
7	3096417	3096418	1	+	CpG	ONT
7	3096419	3096420	1	+	CpG	ONT
7	3096447	3096448	1	+	CpG	ONT
7	3096467	3096468	0.97	+	CpG	ONT
7	3096492	3096493	1	+	CpG	ONT
7	3096495	3096496	1	+	CpG	ONT
7	3096515	3096516	1	+	CpG	ONT
7	3096527	3096528	1	+	CpG	ONT
7	3096546	3096547	0.97	+	CpG	ONT
7	3096602	3096603	0.95	+	CpG	ONT
7	3096614	3096615	0.95	+	CpG	ONT
7	3096641	3096642	0.91	+	CpG	ONT
7	3096658	3096659	1	+	CpG	ONT
7	3096663	3096664	1	+	CpG	ONT
7	3096669	3096670	1	+	CpG	ONT
7	3096672	3096673	1	+	CpG	ONT
7	3096675	3096676	0.97	+	CpG	ONT
7	3096685	3096686	1	+	CpG	ONT
7	3096688	3096689	1	+	CpG	ONT
7	3096780	3096781	1	+	CpG	ONT
7	3096816	3096817	0.97	+	CpG	ONT
7	3096837	3096838	1	+	CpG	ONT
7	3096846	3096847	1	+	CpG	ONT
7	3096849	3096850	1	+	CpG	ONT
7	3096865	3096866	1	+	CpG	ONT
7	3096887	3096888	1	+	CpG	ONT
7	3096941	3096942	0.97	+	CpG	ONT
7	3096954	3096955	1	+	CpG	ONT
7	3096956	3096957	0.98	+	CpG	ONT
7	3096972	3096973	1	+	CpG	ONT
7	3096975	3096976	1	+	CpG	ONT
7	3096997	3096998	0.97	+	CpG	ONT
7	3097003	3097004	0.97	+	CpG	ONT
7	3097084	3097085	0.74	+	CpG	ONT
7	3097095	3097096	1	+	CpG	ONT
7	3097107	3097108	1	+	CpG	ONT
7	3097113	3097114	1	+	CpG	ONT
7	3097127	3097128	1	+	CpG	ONT
7	3097160	3097161	1	+	CpG	ONT
7	3097164	3097165	1	+	CpG	ONT
7	3097185	3097186	0.98	+	CpG	ONT
7	3097219	3097220	0.97	+	CpG	ONT
7	3097228	3097229	1	+	CpG	ONT
7	3097249	3097250	1	+	CpG	ONT
7	3097281	3097282	0.92	+	CpG	ONT
7	3097299	3097300	0.91	+	CpG	ONT
7	3097355	3097356	1	+	CpG	ONT
7	3097359	3097360	1	+	CpG	ONT
7	3097374	3097375	1	+	CpG	ONT
7	3097379	3097380	1	+	CpG	ONT
7	3097387	3097388	1	+	CpG	ONT
7	3097390	3097391	1	+	CpG	ONT
7	3097416	3097417	1	+	CpG	ONT
7	3097435	3097436	0.92	+	CpG	ONT
7	3097468	3097469	1	+	CpG	ONT
7	3097522	3097523	1	+	CpG	ONT
7	3097530	3097531	1	+	CpG	ONT
7	3097571	3097572	0.97	+	CpG	ONT
7	3097600	3097601	0.96	+	CpG	ONT
7	3097632	3097633	1	+	CpG	ONT
7	3097638	3097639	0.91	+	CpG	ONT
7	3097659	3097660	0.97	+	CpG	ONT
7	3097664	3097665	1	+	CpG	ONT
7	3097668	3097669	1	+	CpG	ONT
7	3097675	3097676	1	+	CpG	ONT
7	3097700	3097701	1	+	CpG	ONT
7	3097719	3097720	0.94	+	CpG	ONT
7	3097735	3097736	0.9	+	CpG	ONT
7	3097746	3097747	0.97	+	CpG	ONT
7	3097768	3097769	0.97	+	CpG	ONT
7	3097794	3097795	1	+	CpG	ONT
7	3097808	3097809	0.98	+	CpG	ONT
7	3097825	3097826	1	+	CpG	ONT
7	3097854	3097855	1	+	CpG	ONT
7	3097860	3097861	1	+	CpG	ONT
7	3097863	3097864	1	+	CpG	ONT
7	3097889	3097890	1	+	CpG	ONT
7	3097899	3097900	0.97	+	CpG	ONT
7	3097941	3097942	0.97	+	CpG	ONT
7	3097952	3097953	0.98	+	CpG	ONT
7	3097973	3097974	1	+	CpG	ONT
7	3098001	3098002	1	+	CpG	ONT
7	3098062	3098063	0.97	+	CpG	ONT
7	3098064	3098065	1	+	CpG	ONT
7	3098087	3098088	1	+	CpG	ONT
7	3098090	3098091	1	+	CpG	ONT
7	3098096	3098097	1	+	CpG	ONT
7	3098115	3098116	0.7	+	CpG	ONT
7	3098163	3098164	0.97	+	CpG	ONT
7	3098173	3098174	1	+	CpG	ONT
7	3098185	3098186	0.97	+	CpG	ONT
7	3098224	3098225	1	+	CpG	ONT
7	3098226	3098227	1	+	CpG	ONT
7	3098250	3098251	0.98	+	CpG	ONT
7	3098253	3098254	0.98	+	CpG	ONT
7	3098280	3098281	1	+	CpG	ONT
7	3098310	3098311	1	+	CpG	ONT
7	3098316	3098317	0.97	+	CpG	ONT
7	3098361	3098362	0.97	+	CpG	ONT
7	3098368	3098369	1	+	CpG	ONT
7	3098384	3098385	1	+	CpG	ONT
7	3098396	3098397	0.97	+	CpG	ONT
7	3098404	3098405	0.97	+	CpG	ONT
7	3098412	3098413	0.97	+	CpG	ONT
7	3098414	3098415	1	+	CpG	ONT
7	3098469	3098470	0.97	+	CpG	ONT
7	3098474	3098475	1	+	CpG	ONT
7	3098492	3098493	1	+	CpG	ONT
7	3098530	3098531	1	+	CpG	ONT
7	3098535	3098536	0.97	+	CpG	ONT
7	3098554	3098555	0.97	+	CpG	ONT
7	3098557	3098558	0.98	+	CpG	ONT
7	3098561	3098562	1	+	CpG	ONT
7	3098565	3098566	0.94	+	CpG	ONT
7	3098589	3098590	0.98	+	CpG	ONT
7	3098595	3098596	1	+	CpG	ONT
7	3098624	3098625	1	+	CpG	ONT
7	3098636	3098637	1	+	CpG	ONT
7	3098653	3098654	1	+	CpG	ONT
7	3098670	3098671	1	+	CpG	ONT
7	3098682	3098683	0.97	+	CpG	ONT
7	3098713	3098714	1	+	CpG	ONT
7	3098733	3098734	0.95	+	CpG	ONT
7	3098738	3098739	1	+	CpG	ONT
7	3098769	3098770	0.89	+	CpG	ONT
7	3098813	3098814	1	+	CpG	ONT
7	3098828	3098829	1	+	CpG	ONT
7	3098858	3098859	1	+	CpG	ONT
7	3098863	3098864	0.94	+	CpG	ONT
7	3098876	3098877	1	+	CpG	ONT
7	3098890	3098891	1	+	CpG	ONT
7	3098894	3098895	1	+	CpG	ONT
7	3098924	3098925	1	+	CpG	ONT
7	3098943	3098944	1	+	CpG	ONT
7	3098966	3098967	0.98	+	CpG	ONT
7	3098970	3098971	1	+	CpG	ONT
7	3099012	3099013	1	+	CpG	ONT
7	3099015	3099016	1	+	CpG	ONT
7	3099038	3099039	1	+	CpG	ONT
7	3099058	3099059	1	+	CpG	ONT
7	3099066	3099067	0.98	+	CpG	ONT
7	3099069	3099070	1	+	CpG	ONT
7	3099072	3099073	1	+	CpG	ONT
7	3099088	3099089	0.91	+	CpG	ONT
7	3099102	3099103	1	+	CpG	ONT
7	3099105	3099106	1	+	CpG	ONT
7	3099116	3099117	0.96	+	CpG	ONT
7	3099139	3099140	1	+	CpG	ONT
7	3099141	3099142	1	+	CpG	ONT
7	3099174	3099175	0.88	+	CpG	ONT
7	3099196	3099197	1	+	CpG	ONT
7	3099222	3099223	0.97	+	CpG	ONT
7	3099234	3099235	1	+	CpG	ONT
7	3099236	3099237	1	+	CpG	ONT
7	3099238	3099239	1	+	CpG	ONT
7	3099242	3099243	1	+	CpG	ONT
7	3099248	3099249	1	+	CpG	ONT
7	3099261	3099262	0.97	+	CpG	ONT
7	3099264	3099265	0.97	+	CpG	ONT
7	3099290	3099291	1	+	CpG	ONT
7	3099296	3099297	1	+	CpG	ONT
7	3099328	3099329	1	+	CpG	ONT
7	3099334	3099335	1	+	CpG	ONT
7	3099337	3099338	1	+	CpG	ONT
7	3099346	3099347	0.97	+	CpG	ONT
7	3099364	3099365	1	+	CpG	ONT
7	3099373	3099374	1	+	CpG	ONT
7	3099378	3099379	1	+	CpG	ONT
7	3099384	3099385	0.97	+	CpG	ONT
7	3099387	3099388	0.97	+	CpG	ONT
7	3099393	3099394	1	+	CpG	ONT
7	3099402	3099403	1	+	CpG	ONT
7	3099408	3099409	1	+	CpG	ONT
7	3099452	3099453	0.97	+	CpG	ONT
7	3099456	3099457	1	+	CpG	ONT
7	3099465	3099466	0.94	+	CpG	ONT
7	3099477	3099478	0.95	+	CpG	ONT
7	3099482	3099483	0.97	+	CpG	ONT
7	3099501	3099502	1	+	CpG	ONT
7	3099504	3099505	1	+	CpG	ONT
7	3099513	3099514	1	+	CpG	ONT
7	3099516	3099517	1	+	CpG	ONT
7	3099519	3099520	1	+	CpG	ONT
7	3099528	3099529	1	+	CpG	ONT
7	3099542	3099543	1	+	CpG	ONT
7	3099557	3099558	1	+	CpG	ONT
7	3099560	3099561	1	+	CpG	ONT
7	3099572	3099573	0.91	+	CpG	ONT
7	3099585	3099586	0.97	+	CpG	ONT
7	3099600	3099601	0.97	+	CpG	ONT
7	3099624	3099625	1	+	CpG	ONT
7	3099629	3099630	1	+	CpG	ONT
7	3099633	3099634	0.91	+	CpG	ONT
7	3099654	3099655	0.93	+	CpG	ONT
7	3099666	3099667	1	+	CpG	ONT
7	3099668	3099669	1	+	CpG	ONT
7	3099675	3099676	1	+	CpG	ONT
7	3099698	3099699	1	+	CpG	ONT
7	3099722	3099723	1	+	CpG	ONT
7	3099726	3099727	1	+	CpG	ONT
7	3099733	3099734	1	+	CpG	ONT
7	3099757	3099758	1	+	CpG	ONT
7	3099786	3099787	1	+	CpG	ONT
7	3099788	3099789	1	+	CpG	ONT
7	3099795	3099796	1	+	CpG	ONT
7	3099801	3099802	1	+	CpG	ONT
7	3099807	3099808	1	+	CpG	ONT
7	3099817	3099818	1	+	CpG	ONT
7	3099822	3099823	1	+	CpG	ONT
7	3099837	3099838	0.88	+	CpG	ONT
7	3099859	3099860	1	+	CpG	ONT
7	3099870	3099871	1	+	CpG	ONT
7	3099887	3099888	1	+	CpG	ONT
7	3099890	3099891	1	+	CpG	ONT
7	3099897	3099898	1	+	CpG	ONT
7	3099900	3099901	1	+	CpG	ONT
7	3099918	3099919	1	+	CpG	ONT
7	3099927	3099928	1	+	CpG	ONT
7	3099930	3099931	1	+	CpG	ONT
7	3099933	3099934	1	+	CpG	ONT
7	3099935	3099936	1	+	CpG	ONT
7	3099938	3099939	1	+	CpG	ONT
7	3099943	3099944	1	+	CpG	ONT
7	3099946	3099947	1	+	CpG	ONT
7	3099962	3099963	1	+	CpG	ONT
7	3099971	3099972	1	+	CpG	ONT
7	3099974	3099975	1	+	CpG	ONT
7	3099979	3099980	0.98	+	CpG	ONT
7	3099990	3099991	1	+	CpG	ONT
7	3099992	3099993	1	+	CpG	ONT
7	3099999	3100000	0.98	+	CpG	ONT
7	3100007	3100008	0.97	+	CpG	ONT
7	3100010	3100011	1	+	CpG	ONT
7	3100013	3100014	0.95	+	CpG	ONT
7	3100025	3100026	1	+	CpG	ONT
7	3100031	3100032	0.97	+	CpG	ONT
7	3100040	3100041	0.94	+	CpG	ONT
7	3100043	3100044	0.95	+	CpG	ONT
7	3100059	3100060	0.93	+	CpG	ONT
7	3100066	3100067	1	+	CpG	ONT
7	3100079	3100080	1	+	CpG	ONT
7	3100083	3100084	0.97	+	CpG	ONT
7	3100086	3100087	1	+	CpG	ONT
7	3100103	3100104	1	+	CpG	ONT
7	3100142	3100143	1	+	CpG	ONT
7	3100157	3100158	0.98	+	CpG	ONT
7	3100172	3100173	1	+	CpG	ONT
7	3100183	3100184	0.97	+	CpG	ONT
7	3100186	3100187	0.94	+	CpG	ONT
7	3100194	3100195	1	+	CpG	ONT
7	3100200	3100201	1	+	CpG	ONT
7	3100216	3100217	1	+	CpG	ONT
7	3100219	3100220	1	+	CpG	ONT
7	3100222	3100223	1	+	CpG	ONT
7	3100237	3100238	1	+	CpG	ONT
7	3100257	3100258	1	+	CpG	ONT
7	3100260	3100261	1	+	CpG	ONT
7	3100266	3100267	0.95	+	CpG	ONT
7	3100281	3100282	0.95	+	CpG	ONT
7	3100302	3100303	0.98	+	CpG	ONT
7	3100315	3100316	1	+	CpG	ONT
7	3100317	3100318	1	+	CpG	ONT
7	3100324	3100325	1	+	CpG	ONT
7	3100343	3100344	1	+	CpG	ONT
7	3100351	3100352	1	+	CpG	ONT
7	3100362	3100363	0.97	+	CpG	ONT
7	3100377	3100378	1	+	CpG	ONT
7	3100388	3100389	1	+	CpG	ONT
7	3100390	3100391	1	+	CpG	ONT
7	3100394	3100395	1	+	CpG	ONT
7	3100397	3100398	1	+	CpG	ONT
7	3100415	3100416	1	+	CpG	ONT
7	3100421	3100422	1	+	CpG	ONT
7	3100424	3100425	0.94	+	CpG	ONT
7	3100441	3100442	0.97	+	CpG	ONT
7	3100443	3100444	1	+	CpG	ONT
7	3100448	3100449	1	+	CpG	ONT
7	3100454	3100455	1	+	CpG	ONT
7	3100469	3100470	1	+	CpG	ONT
7	3100472	3100473	1	+	CpG	ONT
7	3100478	3100479	0.97	+	CpG	ONT
7	3100492	3100493	1	+	CpG	ONT
7	3100514	3100515	1	+	CpG	ONT
7	3100517	3100518	1	+	CpG	ONT
7	3100520	3100521	0.97	+	CpG	ONT
7	3100527	3100528	0.95	+	CpG	ONT
7	3100544	3100545	0.65	+	CpG	ONT
7	3100555	3100556	0.92	+	CpG	ONT
7	3100578	3100579	0.95	+	CpG	ONT
7	3100617	3100618	0.98	+	CpG	ONT
7	3100620	3100621	1	+	CpG	ONT
7	3100626	3100627	1	+	CpG	ONT
7	3100629	3100630	1	+	CpG	ONT
7	3100635	3100636	1	+	CpG	ONT
7	3100638	3100639	1	+	CpG	ONT
7	3100644	3100645	1	+	CpG	ONT
7	3100652	3100653	0.96	+	CpG	ONT
7	3100665	3100666	1	+	CpG	ONT
7	3100668	3100669	1	+	CpG	ONT
7	3100677	3100678	1	+	CpG	ONT
7	3100691	3100692	0.95	+	CpG	ONT
7	3100698	3100699	1	+	CpG	ONT
7	3100701	3100702	1	+	CpG	ONT
7	3100735	3100736	1	+	CpG	ONT
7	3100738	3100739	1	+	CpG	ONT
7	3100744	3100745	0.97	+	CpG	ONT
7	3100749	3100750	0.97	+	CpG	ONT
7	3100767	3100768	1	+	CpG	ONT
7	3100770	3100771	1	+	CpG	ONT
7	3100789	3100790	0.94	+	CpG	ONT
7	3100795	3100796	1	+	CpG	ONT
7	3100807	3100808	0.97	+	CpG	ONT
7	3100814	3100815	0.97	+	CpG	ONT
7	3100826	3100827	0.98	+	CpG	ONT
7	3100837	3100838	1	+	CpG	ONT
7	3100843	3100844	1	+	CpG	ONT
7	3100854	3100855	1	+	CpG	ONT
7	3100858	3100859	1	+	CpG	ONT
7	3100866	3100867	1	+	CpG	ONT
7	3100869	3100870	0.97	+	CpG	ONT
7	3100888	3100889	1	+	CpG	ONT
7	3100921	3100922	1	+	CpG	ONT
7	3100935	3100936	1	+	CpG	ONT
7	3100941	3100942	0.95	+	CpG	ONT
7	3100945	3100946	0.98	+	CpG	ONT
7	3100960	3100961	1	+	CpG	ONT
7	3100965	3100966	1	+	CpG	ONT
7	3100996	3100997	1	+	CpG	ONT
7	3100998	3100999	1	+	CpG	ONT
7	3101002	3101003	1	+	CpG	ONT
7	3101014	3101015	0.98	+	CpG	ONT
7	3101020	3101021	0.95	+	CpG	ONT
7	3101027	3101028	1	+	CpG	ONT
7	3101038	3101039	1	+	CpG	ONT
7	3101053	3101054	1	+	CpG	ONT
7	3101058	3101059	1	+	CpG	ONT
7	3101076	3101077	1	+	CpG	ONT
7	3101097	3101098	0.95	+	CpG	ONT
7	3101106	3101107	1	+	CpG	ONT
7	3101111	3101112	0.98	+	CpG	ONT
7	3101116	3101117	0.98	+	CpG	ONT
7	3101124	3101125	1	+	CpG	ONT
7	3101136	3101137	1	+	CpG	ONT
7	3101142	3101143	1	+	CpG	ONT
7	3101145	3101146	1	+	CpG	ONT
7	3101151	3101152	1	+	CpG	ONT
7	3101176	3101177	1	+	CpG	ONT
7	3101179	3101180	0.97	+	CpG	ONT
7	3101192	3101193	0.97	+	CpG	ONT
7	3101208	3101209	1	+	CpG	ONT
7	3101210	3101211	1	+	CpG	ONT
7	3101220	3101221	1	+	CpG	ONT
7	3101233	3101234	1	+	CpG	ONT
7	3101346	3101347	0.98	+	CpG	ONT
7	3101358	3101359	1	+	CpG	ONT
7	3101361	3101362	1	+	CpG	ONT
7	3101386	3101387	0.93	+	CpG	ONT
7	3101416	3101417	0.97	+	CpG	ONT
7	3101420	3101421	0.98	+	CpG	ONT
7	3101449	3101450	1	+	CpG	ONT
7	3101479	3101480	0.94	+	CpG	ONT
7	3101509	3101510	1	+	CpG	ONT
7	3101515	3101516	1	+	CpG	ONT
7	3101564	3101565	1	+	CpG	ONT
7	3101614	3101615	0.98	+	CpG	ONT
7	3101624	3101625	1	+	CpG	ONT
7	3101627	3101628	1	+	CpG	ONT
7	3101673	3101674	1	+	CpG	ONT
7	3101675	3101676	1	+	CpG	ONT
7	3101684	3101685	0.97	+	CpG	ONT
7	3101697	3101698	0.82	+	CpG	ONT
7	3101747	3101748	0.97	+	CpG	ONT
7	3101884	3101885	1	+	CpG	ONT
7	3101900	3101901	1	+	CpG	ONT
7	3101934	3101935	0.98	+	CpG	ONT
7	3102310	3102311	0.95	+	CpG	ONT
7	3102312	3102313	0.97	+	CpG	ONT
7	3102314	3102315	1	+	CpG	ONT
7	3102318	3102319	1	+	CpG	ONT
7	3102331	3102332	1	+	CpG	ONT
7	3102336	3102337	1	+	CpG	ONT
7	3102371	3102372	0.91	+	CpG	ONT
7	3102386	3102387	0.97	+	CpG	ONT
7	3102420	3102421	0.94	+	CpG	ONT
7	3102559	3102560	1	+	CpG	ONT
7	3102648	3102649	0.95	+	CpG	ONT
7	3102880	3102881	0.92	+	CpG	ONT
7	3102982	3102983	0.38	+	CpG	ONT
7	3103006	3103007	0.69	+	CpG	ONT
7	3103030	3103031	0.84	+	CpG	ONT
7	3103033	3103034	0.79	+	CpG	ONT
7	3103045	3103046	0.98	+	CpG	ONT
7	3103059	3103060	1	+	CpG	ONT
7	3103061	3103062	1	+	CpG	ONT
7	3103077	3103078	1	+	CpG	ONT
7	3103079	3103080	1	+	CpG	ONT
7	3103090	3103091	0.94	+	CpG	ONT
7	3103102	3103103	0.98	+	CpG	ONT
7	3103145	3103146	1	+	CpG	ONT
7	3103171	3103172	1	+	CpG	ONT
7	3103181	3103182	1	+	CpG	ONT
7	3103239	3103240	0.95	+	CpG	ONT
7	3103281	3103282	0.44	+	CpG	ONT
7	3103424	3103425	0	+	CpG	ONT
7	3103433	3103434	0	+	CpG	ONT
7	3103445	3103446	0	+	CpG	ONT
7	3103447	3103448	0	+	CpG	ONT
7	3103451	3103452	0	+	CpG	ONT
7	3103454	3103455	0	+	CpG	ONT
7	3103464	3103465	0.03	+	CpG	ONT
7	3103474	3103475	0	+	CpG	ONT
7	3103480	3103481	0	+	CpG	ONT
7	3103483	3103484	0	+	CpG	ONT
7	3103493	3103494	0	+	CpG	ONT
7	3103508	3103509	0	+	CpG	ONT
7	3103532	3103533	0	+	CpG	ONT
7	3103538	3103539	0	+	CpG	ONT
7	3103553	3103554	0	+	CpG	ONT
7	3103556	3103557	0	+	CpG	ONT
7	3103568	3103569	0	+	CpG	ONT
7	3103571	3103572	0	+	CpG	ONT
7	3103586	3103587	0	+	CpG	ONT
7	3103589	3103590	0	+	CpG	ONT
7	3103593	3103594	0	+	CpG	ONT
7	3103595	3103596	0	+	CpG	ONT
7	3103598	3103599	0	+	CpG	ONT
7	3103619	3103620	0	+	CpG	ONT
7	3103623	3103624	0	+	CpG	ONT
7	3103625	3103626	0	+	CpG	ONT
7	3103629	3103630	0	+	CpG	ONT
7	3103634	3103635	0	+	CpG	ONT
7	3103637	3103638	0	+	CpG	ONT
7	3103643	3103644	0	+	CpG	ONT
7	3103645	3103646	0.02	+	CpG	ONT
7	3103650	3103651	0.03	+	CpG	ONT
7	3103655	3103656	0.05	+	CpG	ONT
7	3103658	3103659	0.05	+	CpG	ONT
7	3103661	3103662	0	+	CpG	ONT
7	3103664	3103665	0	+	CpG	ONT
7	3103673	3103674	0	+	CpG	ONT
7	3103679	3103680	0	+	CpG	ONT
7	3103690	3103691	0	+	CpG	ONT
7	3103699	3103700	0	+	CpG	ONT
7	3103719	3103720	0	+	CpG	ONT
7	3103730	3103731	0	+	CpG	ONT
7	3103739	3103740	0	+	CpG	ONT
7	3103743	3103744	0	+	CpG	ONT
7	3103757	3103758	0	+	CpG	ONT
7	3103760	3103761	0	+	CpG	ONT
7	3103769	3103770	0	+	CpG	ONT
7	3103772	3103773	0	+	CpG	ONT
7	3103781	3103782	0	+	CpG	ONT
7	3103784	3103785	0	+	CpG	ONT
7	3103786	3103787	0	+	CpG	ONT
7	3103793	3103794	0	+	CpG	ONT
7	3103796	3103797	0	+	CpG	ONT
7	3103799	3103800	0	+	CpG	ONT
7	3103802	3103803	0	+	CpG	ONT
7	3103823	3103824	0	+	CpG	ONT
7	3103827	3103828	0	+	CpG	ONT
7	3103832	3103833	0	+	CpG	ONT
7	3103835	3103836	0	+	CpG	ONT
7	3103837	3103838	0	+	CpG	ONT
7	3103840	3103841	0	+	CpG	ONT
7	3103844	3103845	0.03	+	CpG	ONT
7	3103858	3103859	0	+	CpG	ONT
7	3103866	3103867	0.03	+	CpG	ONT
7	3103893	3103894	0	+	CpG	ONT
7	3103895	3103896	0	+	CpG	ONT
7	3103898	3103899	0	+	CpG	ONT
7	3103901	3103902	0	+	CpG	ONT
7	3103904	3103905	0.03	+	CpG	ONT
7	3103907	3103908	0	+	CpG	ONT
7	3103915	3103916	0	+	CpG	ONT
7	3103928	3103929	0	+	CpG	ONT
7	3103932	3103933	0.02	+	CpG	ONT
7	3103934	3103935	0.02	+	CpG	ONT
7	3103937	3103938	0.02	+	CpG	ONT
7	3103946	3103947	0	+	CpG	ONT
7	3103952	3103953	0	+	CpG	ONT
7	3103957	3103958	0	+	CpG	ONT
7	3103969	3103970	0	+	CpG	ONT
7	3103972	3103973	0	+	CpG	ONT
7	3103976	3103977	0	+	CpG	ONT
7	3103979	3103980	0.06	+	CpG	ONT
7	3103989	3103990	0	+	CpG	ONT
7	3103993	3103994	0	+	CpG	ONT
7	3104000	3104001	0.03	+	CpG	ONT
7	3104022	3104023	0.03	+	CpG	ONT
7	3104033	3104034	0	+	CpG	ONT
7	3104056	3104057	0.02	+	CpG	ONT
7	3104074	3104075	0	+	CpG	ONT
7	3104081	3104082	0	+	CpG	ONT
7	3104086	3104087	0	+	CpG	ONT
7	3104088	3104089	0	+	CpG	ONT
7	3104090	3104091	0	+	CpG	ONT
7	3104096	3104097	0.03	+	CpG	ONT
7	3104100	3104101	0	+	CpG	ONT
7	3104102	3104103	0	+	CpG	ONT
7	3104108	3104109	0	+	CpG	ONT
7	3104111	3104112	0	+	CpG	ONT
7	3104117	3104118	0	+	CpG	ONT
7	3104120	3104121	0	+	CpG	ONT
7	3104135	3104136	0	+	CpG	ONT
7	3104141	3104142	0	+	CpG	ONT
7	3104144	3104145	0	+	CpG	ONT
7	3104149	3104150	0	+	CpG	ONT
7	3104179	3104180	0	+	CpG	ONT
7	3104213	3104214	0	+	CpG	ONT
7	3104216	3104217	0	+	CpG	ONT
7	3104243	3104244	0.03	+	CpG	ONT
7	3104265	3104266	0	+	CpG	ONT
7	3104281	3104282	0	+	CpG	ONT
7	3104290	3104291	0	+	CpG	ONT
7	3104321	3104322	0.11	+	CpG	ONT
7	3104349	3104350	0.56	+	CpG	ONT
7	3104494	3104495	0.86	+	CpG	ONT
7	3104522	3104523	0.74	+	CpG	ONT
7	3104561	3104562	1	+	CpG	ONT
7	3104566	3104567	0.95	+	CpG	ONT
7	3104587	3104588	0.94	+	CpG	ONT
7	3104623	3104624	0.92	+	CpG	ONT
7	3104657	3104658	1	+	CpG	ONT
7	3104781	3104782	0.54	+	CpG	ONT
7	3104853	3104854	0.11	+	CpG	ONT
7	3104860	3104861	0	+	CpG	ONT
7	3104881	3104882	0.08	+	CpG	ONT
7	3104884	3104885	0.03	+	CpG	ONT
7	3104886	3104887	0	+	CpG	ONT
7	3104890	3104891	0	+	CpG	ONT
7	3104908	3104909	0	+	CpG	ONT
7	3104912	3104913	0	+	CpG	ONT
7	3104937	3104938	0	+	CpG	ONT
7	3104941	3104942	0	+	CpG	ONT
7	3104943	3104944	0	+	CpG	ONT
7	3104950	3104951	0	+	CpG	ONT
7	3104957	3104958	0	+	CpG	ONT
7	3104961	3104962	0	+	CpG	ONT
7	3089996	3089997	0	+	CHG	ONT
7	3090001	3090002	0	+	CHG	ONT
7	3090021	3090022	0	+	CHG	ONT
7	3090035	3090036	0	+	CHG	ONT
7	3090041	3090042	0	+	CHG	ONT
7	3090099	3090100	0	+	CHG	ONT
7	3090119	3090120	0.02	+	CHG	ONT
7	3090128	3090129	0.02	+	CHG	ONT
7	3090155	3090156	0	+	CHG	ONT
7	3090223	3090224	0.02	+	CHG	ONT
7	3090237	3090238	0	+	CHG	ONT
7	3090249	3090250	0	+	CHG	ONT
7	3090252	3090253	0	+	CHG	ONT
7	3090257	3090258	0	+	CHG	ONT
7	3090273	3090274	0	+	CHG	ONT
7	3090287	3090288	0.02	+	CHG	ONT
7	3090316	3090317	0	+	CHG	ONT
7	3090337	3090338	0.49	+	CHG	ONT
7	3090361	3090362	0.7	+	CHG	ONT
7	3090446	3090447	0.4	+	CHG	ONT
7	3090452	3090453	0.44	+	CHG	ONT
7	3090486	3090487	0.79	+	CHG	ONT
7	3090490	3090491	0.72	+	CHG	ONT
7	3090502	3090503	0.14	+	CHG	ONT
7	3090505	3090506	0.21	+	CHG	ONT
7	3090542	3090543	0.14	+	CHG	ONT
7	3090564	3090565	0.88	+	CHG	ONT
7	3090593	3090594	0.14	+	CHG	ONT
7	3090639	3090640	0.84	+	CHG	ONT
7	3090650	3090651	0.72	+	CHG	ONT
7	3090659	3090660	0.05	+	CHG	ONT
7	3090671	3090672	0.98	+	CHG	ONT
7	3090708	3090709	0.28	+	CHG	ONT
7	3090716	3090717	0.95	+	CHG	ONT
7	3090747	3090748	0.84	+	CHG	ONT
7	3090754	3090755	0.84	+	CHG	ONT
7	3090771	3090772	0.07	+	CHG	ONT
7	3090802	3090803	0.72	+	CHG	ONT
7	3090811	3090812	0.33	+	CHG	ONT
7	3090823	3090824	0.98	+	CHG	ONT
7	3090858	3090859	0.16	+	CHG	ONT
7	3090888	3090889	0.6	+	CHG	ONT
7	3090891	3090892	0.44	+	CHG	ONT
7	3090900	3090901	0.93	+	CHG	ONT
7	3091075	3091076	0.33	+	CHG	ONT
7	3091079	3091080	0.91	+	CHG	ONT
7	3091106	3091107	0.21	+	CHG	ONT
7	3091151	3091152	0.88	+	CHG	ONT
7	3091158	3091159	0.4	+	CHG	ONT
7	3091256	3091257	0.93	+	CHG	ONT
7	3091319	3091320	0.44	+	CHG	ONT
7	3091351	3091352	0.39	+	CHG	ONT
7	3091366	3091367	1	+	CHG	ONT
7	3091418	3091419	0.07	+	CHG	ONT
7	3091438	3091439	0.91	+	CHG	ONT
7	3091453	3091454	0.8	+	CHG	ONT
7	3091519	3091520	0.98	+	CHG	ONT
7	3091536	3091537	0.77	+	CHG	ONT
7	3091544	3091545	0.98	+	CHG	ONT
7	3091549	3091550	0.82	+	CHG	ONT
7	3091572	3091573	0.61	+	CHG	ONT
7	3091585	3091586	0.73	+	CHG	ONT
7	3091594	3091595	0.09	+	CHG	ONT
7	3091622	3091623	0.14	+	CHG	ONT
7	3091625	3091626	0.64	+	CHG	ONT
7	3091653	3091654	0.93	+	CHG	ONT
7	3091659	3091660	0.98	+	CHG	ONT
7	3091669	3091670	0.36	+	CHG	ONT
7	3091674	3091675	0.95	+	CHG	ONT
7	3091692	3091693	0.82	+	CHG	ONT
7	3091697	3091698	0.64	+	CHG	ONT
7	3091713	3091714	0.45	+	CHG	ONT
7	3091737	3091738	0.23	+	CHG	ONT
7	3091747	3091748	0.09	+	CHG	ONT
7	3091792	3091793	0.23	+	CHG	ONT
7	3091810	3091811	0.32	+	CHG	ONT
7	3091856	3091857	0.62	+	CHG	ONT
7	3091907	3091908	0.87	+	CHG	ONT
7	3091934	3091935	0.89	+	CHG	ONT
7	3091954	3091955	0.09	+	CHG	ONT
7	3091960	3091961	0.62	+	CHG	ONT
7	3092017	3092018	0.61	+	CHG	ONT
7	3092034	3092035	0.09	+	CHG	ONT
7	3092061	3092062	0.55	+	CHG	ONT
7	3092080	3092081	0.11	+	CHG	ONT
7	3092160	3092161	0.36	+	CHG	ONT
7	3092163	3092164	0.39	+	CHG	ONT
7	3092203	3092204	0.41	+	CHG	ONT
7	3092222	3092223	0.64	+	CHG	ONT
7	3092245	3092246	0.91	+	CHG	ONT
7	3092292	3092293	0.82	+	CHG	ONT
7	3092304	3092305	0.89	+	CHG	ONT
7	3092317	3092318	0.86	+	CHG	ONT
7	3092324	3092325	0.34	+	CHG	ONT
7	3092330	3092331	0.89	+	CHG	ONT
7	3092339	3092340	0.61	+	CHG	ONT
7	3092360	3092361	0.91	+	CHG	ONT
7	3092405	3092406	0.86	+	CHG	ONT
7	3092461	3092462	0.93	+	CHG	ONT
7	3092470	3092471	0.91	+	CHG	ONT
7	3092496	3092497	0.39	+	CHG	ONT
7	3092523	3092524	0.05	+	CHG	ONT
7	3092528	3092529	0.84	+	CHG	ONT
7	3092562	3092563	0.37	+	CHG	ONT
7	3092573	3092574	0.74	+	CHG	ONT
7	3092581	3092582	0.95	+	CHG	ONT
7	3092640	3092641	0.56	+	CHG	ONT
7	3092656	3092657	0.98	+	CHG	ONT
7	3092660	3092661	1	+	CHG	ONT
7	3092686	3092687	0.02	+	CHG	ONT
7	3092695	3092696	0.98	+	CHG	ONT
7	3092720	3092721	0.3	+	CHG	ONT
7	3092727	3092728	0.93	+	CHG	ONT
7	3092750	3092751	0.74	+	CHG	ONT
7	3092781	3092782	0.91	+	CHG	ONT
7	3092803	3092804	0.91	+	CHG	ONT
7	3092812	3092813	0.95	+	CHG	ONT
7	3092820	3092821	0.88	+	CHG	ONT
7	3092825	3092826	0.43	+	CHG	ONT
7	3092845	3092846	0.12	+	CHG	ONT
7	3092850	3092851	1	+	CHG	ONT
7	3092873	3092874	0.95	+	CHG	ONT
7	3092878	3092879	0.95	+	CHG	ONT
7	3092883	3092884	0.12	+	CHG	ONT
7	3092892	3092893	1	+	CHG	ONT
7	3092908	3092909	0.95	+	CHG	ONT
7	3092917	3092918	0.86	+	CHG	ONT
7	3092937	3092938	0.74	+	CHG	ONT
7	3092974	3092975	0.9	+	CHG	ONT
7	3093020	3093021	0.93	+	CHG	ONT
7	3093030	3093031	0.95	+	CHG	ONT
7	3093034	3093035	0.83	+	CHG	ONT
7	3093038	3093039	0.64	+	CHG	ONT
7	3093056	3093057	0.88	+	CHG	ONT
7	3093068	3093069	0.95	+	CHG	ONT
7	3093095	3093096	0.17	+	CHG	ONT
7	3093134	3093135	0.88	+	CHG	ONT
7	3093147	3093148	0.88	+	CHG	ONT
7	3093150	3093151	0.9	+	CHG	ONT
7	3093161	3093162	0.88	+	CHG	ONT
7	3093176	3093177	0.98	+	CHG	ONT
7	3093188	3093189	0.26	+	CHG	ONT
7	3093194	3093195	0.76	+	CHG	ONT
7	3093203	3093204	0.95	+	CHG	ONT
7	3093227	3093228	0.36	+	CHG	ONT
7	3093232	3093233	0.52	+	CHG	ONT
7	3093236	3093237	0.98	+	CHG	ONT
7	3093239	3093240	0.83	+	CHG	ONT
7	3093247	3093248	0.9	+	CHG	ONT
7	3093250	3093251	0.71	+	CHG	ONT
7	3093254	3093255	0.29	+	CHG	ONT
7	3093257	3093258	0.9	+	CHG	ONT
7	3093265	3093266	0.74	+	CHG	ONT
7	3093272	3093273	0.93	+	CHG	ONT
7	3093299	3093300	0.05	+	CHG	ONT
7	3093304	3093305	0.43	+	CHG	ONT
7	3093313	3093314	0.76	+	CHG	ONT
7	3093316	3093317	0.17	+	CHG	ONT
7	3093319	3093320	0.26	+	CHG	ONT
7	3093331	3093332	0.76	+	CHG	ONT
7	3093344	3093345	0.64	+	CHG	ONT
7	3093370	3093371	0.83	+	CHG	ONT
7	3093374	3093375	0.95	+	CHG	ONT
7	3093382	3093383	0.98	+	CHG	ONT
7	3093392	3093393	0.93	+	CHG	ONT
7	3093398	3093399	0.88	+	CHG	ONT
7	3093413	3093414	0.21	+	CHG	ONT
7	3093427	3093428	0.98	+	CHG	ONT
7	3093449	3093450	0.98	+	CHG	ONT
7	3093455	3093456	0.79	+	CHG	ONT
7	3093473	3093474	0.69	+	CHG	ONT
7	3093482	3093483	0.86	+	CHG	ONT
7	3093511	3093512	0.62	+	CHG	ONT
7	3093527	3093528	0.67	+	CHG	ONT
7	3093569	3093570	0.98	+	CHG	ONT
7	3093577	3093578	0.38	+	CHG	ONT
7	3093601	3093602	0.93	+	CHG	ONT
7	3093610	3093611	0.95	+	CHG	ONT
7	3093649	3093650	0.81	+	CHG	ONT
7	3093703	3093704	0.07	+	CHG	ONT
7	3093706	3093707	0.4	+	CHG	ONT
7	3093722	3093723	0.35	+	CHG	ONT
7	3093750	3093751	0.98	+	CHG	ONT
7	3093753	3093754	0.93	+	CHG	ONT
7	3093801	3093802	0.49	+	CHG	ONT
7	3093839	3093840	0.84	+	CHG	ONT
7	3093844	3093845	0.77	+	CHG	ONT
7	3093864	3093865	0.95	+	CHG	ONT
7	3093912	3093913	0.77	+	CHG	ONT
7	3093940	3093941	0.98	+	CHG	ONT
7	3093951	3093952	0.86	+	CHG	ONT
7	3093954	3093955	0.86	+	CHG	ONT
7	3093985	3093986	0.95	+	CHG	ONT
7	3094004	3094005	0.11	+	CHG	ONT
7	3094014	3094015	0.89	+	CHG	ONT
7	3094020	3094021	1	+	CHG	ONT
7	3094066	3094067	0.89	+	CHG	ONT
7	3094071	3094072	0.93	+	CHG	ONT
7	3094089	3094090	0.95	+	CHG	ONT
7	3094114	3094115	0.82	+	CHG	ONT
7	3094126	3094127	0.93	+	CHG	ONT
7	3094135	3094136	0.82	+	CHG	ONT
7	3094139	3094140	0.95	+	CHG	ONT
7	3094149	3094150	0.95	+	CHG	ONT
7	3094173	3094174	0.95	+	CHG	ONT
7	3094189	3094190	0.93	+	CHG	ONT
7	3094198	3094199	0.89	+	CHG	ONT
7	3094213	3094214	0.86	+	CHG	ONT
7	3094241	3094242	0.89	+	CHG	ONT
7	3094252	3094253	0.84	+	CHG	ONT
7	3094277	3094278	0.98	+	CHG	ONT
7	3094303	3094304	0.89	+	CHG	ONT
7	3094329	3094330	0.82	+	CHG	ONT
7	3094341	3094342	0.93	+	CHG	ONT
7	3094393	3094394	0.41	+	CHG	ONT
7	3094396	3094397	0.84	+	CHG	ONT
7	3094437	3094438	0.68	+	CHG	ONT
7	3094456	3094457	0.27	+	CHG	ONT
7	3094473	3094474	0.93	+	CHG	ONT
7	3094485	3094486	0.59	+	CHG	ONT
7	3094516	3094517	0.82	+	CHG	ONT
7	3094531	3094532	0.93	+	CHG	ONT
7	3094566	3094567	0.66	+	CHG	ONT
7	3094600	3094601	0.75	+	CHG	ONT
7	3094621	3094622	0.48	+	CHG	ONT
7	3094637	3094638	0.86	+	CHG	ONT
7	3094647	3094648	0.95	+	CHG	ONT
7	3094657	3094658	0.86	+	CHG	ONT
7	3094691	3094692	0.02	+	CHG	ONT
7	3094707	3094708	0.77	+	CHG	ONT
7	3094710	3094711	0.75	+	CHG	ONT
7	3094726	3094727	0.98	+	CHG	ONT
7	3094741	3094742	0.86	+	CHG	ONT
7	3094747	3094748	1	+	CHG	ONT
7	3094751	3094752	0.93	+	CHG	ONT
7	3094793	3094794	0.89	+	CHG	ONT
7	3094807	3094808	0.89	+	CHG	ONT
7	3094901	3094902	0.84	+	CHG	ONT
7	3094947	3094948	0.18	+	CHG	ONT
7	3094960	3094961	0.36	+	CHG	ONT
7	3095004	3095005	0.57	+	CHG	ONT
7	3095008	3095009	0.93	+	CHG	ONT
7	3095041	3095042	0.86	+	CHG	ONT
7	3095126	3095127	0.27	+	CHG	ONT
7	3095154	3095155	0.66	+	CHG	ONT
7	3095158	3095159	0.41	+	CHG	ONT
7	3095169	3095170	0.93	+	CHG	ONT
7	3095212	3095213	0.18	+	CHG	ONT
7	3095236	3095237	0.41	+	CHG	ONT
7	3095245	3095246	0.84	+	CHG	ONT
7	3095252	3095253	0.39	+	CHG	ONT
7	3095314	3095315	0.45	+	CHG	ONT
7	3095319	3095320	0.91	+	CHG	ONT
7	3095323	3095324	0.91	+	CHG	ONT
7	3095334	3095335	0.61	+	CHG	ONT
7	3095353	3095354	0.91	+	CHG	ONT
7	3095454	3095455	0.7	+	CHG	ONT
7	3095459	3095460	0.47	+	CHG	ONT
7	3095482	3095483	0.86	+	CHG	ONT
7	3095487	3095488	0.98	+	CHG	ONT
7	3095494	3095495	0.67	+	CHG	ONT
7	3095498	3095499	1	+	CHG	ONT
7	3095526	3095527	0.95	+	CHG	ONT
7	3095536	3095537	0.91	+	CHG	ONT
7	3095552	3095553	0.37	+	CHG	ONT
7	3095569	3095570	0.07	+	CHG	ONT
7	3095626	3095627	0.91	+	CHG	ONT
7	3095652	3095653	0.95	+	CHG	ONT
7	3095705	3095706	0.07	+	CHG	ONT
7	3095708	3095709	0.52	+	CHG	ONT
7	3095740	3095741	0.33	+	CHG	ONT
7	3095753	3095754	0.26	+	CHG	ONT
7	3095759	3095760	0.83	+	CHG	ONT
7	3095796	3095797	0.85	+	CHG	ONT
7	3095799	3095800	0.83	+	CHG	ONT
7	3095814	3095815	0.98	+	CHG	ONT
7	3095873	3095874	0.08	+	CHG	ONT
7	3095876	3095877	0.52	+	CHG	ONT
7	3095880	3095881	0.95	+	CHG	ONT
7	3095897	3095898	0.15	+	CHG	ONT
7	3095919	3095920	0.02	+	CHG	ONT
7	3095935	3095936	0.72	+	CHG	ONT
7	3095947	3095948	0.88	+	CHG	ONT
7	3095961	3095962	0.85	+	CHG	ONT
7	3095978	3095979	0.98	+	CHG	ONT
7	3096033	3096034	0.88	+	CHG	ONT
7	3096036	3096037	0.92	+	CHG	ONT
7	3096044	3096045	0.92	+	CHG	ONT
7	3096055	3096056	0.92	+	CHG	ONT
7	3096058	3096059	0.85	+	CHG	ONT
7	3096087	3096088	0.83	+	CHG	ONT
7	3096090	3096091	0.86	+	CHG	ONT
7	3096101	3096102	0	+	CHG	ONT
7	3096111	3096112	0.86	+	CHG	ONT
7	3096158	3096159	0.5	+	CHG	ONT
7	3096166	3096167	0.62	+	CHG	ONT
7	3096174	3096175	0.93	+	CHG	ONT
7	3096226	3096227	0.31	+	CHG	ONT
7	3096238	3096239	0.02	+	CHG	ONT
7	3096305	3096306	1	+	CHG	ONT
7	3096309	3096310	0.86	+	CHG	ONT
7	3096339	3096340	0.38	+	CHG	ONT
7	3096369	3096370	0.93	+	CHG	ONT
7	3096402	3096403	0.93	+	CHG	ONT
7	3096411	3096412	0.77	+	CHG	ONT
7	3096450	3096451	0.77	+	CHG	ONT
7	3096479	3096480	0.72	+	CHG	ONT
7	3096491	3096492	0.33	+	CHG	ONT
7	3096508	3096509	0.93	+	CHG	ONT
7	3096554	3096555	0.74	+	CHG	ONT
7	3096586	3096587	0.88	+	CHG	ONT
7	3096589	3096590	0.86	+	CHG	ONT
7	3096640	3096641	0.09	+	CHG	ONT
7	3096687	3096688	0.19	+	CHG	ONT
7	3096726	3096727	0.86	+	CHG	ONT
7	3096739	3096740	0.77	+	CHG	ONT
7	3096750	3096751	0.7	+	CHG	ONT
7	3096756	3096757	0.98	+	CHG	ONT
7	3096762	3096763	0.98	+	CHG	ONT
7	3096779	3096780	0.56	+	CHG	ONT
7	3096797	3096798	0.86	+	CHG	ONT
7	3096858	3096859	0.3	+	CHG	ONT
7	3096940	3096941	0.02	+	CHG	ONT
7	3096964	3096965	0.88	+	CHG	ONT
7	3096974	3096975	0.26	+	CHG	ONT
7	3096996	3096997	0.4	+	CHG	ONT
7	3097002	3097003	0.42	+	CHG	ONT
7	3097027	3097028	0.86	+	CHG	ONT
7	3097034	3097035	0.95	+	CHG	ONT
7	3097060	3097061	0.72	+	CHG	ONT
7	3097066	3097067	0.91	+	CHG	ONT
7	3097072	3097073	0.93	+	CHG	ONT
7	3097109	3097110	0.98	+	CHG	ONT
7	3097129	3097130	0.63	+	CHG	ONT
7	3097138	3097139	0.98	+	CHG	ONT
7	3097176	3097177	0.98	+	CHG	ONT
7	3097189	3097190	0.95	+	CHG	ONT
7	3097200	3097201	0.74	+	CHG	ONT
7	3097210	3097211	0.79	+	CHG	ONT
7	3097225	3097226	0.95	+	CHG	ONT
7	3097248	3097249	0.23	+	CHG	ONT
7	3097291	3097292	0.95	+	CHG	ONT
7	3097320	3097321	0.76	+	CHG	ONT
7	3097330	3097331	0.98	+	CHG	ONT
7	3097354	3097355	0.1	+	CHG	ONT
7	3097382	3097383	0.93	+	CHG	ONT
7	3097389	3097390	0	+	CHG	ONT
7	3097401	3097402	0.93	+	CHG	ONT
7	3097405	3097406	0.88	+	CHG	ONT
7	3097411	3097412	0.98	+	CHG	ONT
7	3097423	3097424	0.98	+	CHG	ONT
7	3097455	3097456	0.79	+	CHG	ONT
7	3097467	3097468	0.57	+	CHG	ONT
7	3097510	3097511	0.74	+	CHG	ONT
7	3097518	3097519	1	+	CHG	ONT
7	3097529	3097530	0.4	+	CHG	ONT
7	3097545	3097546	0.88	+	CHG	ONT
7	3097562	3097563	0.93	+	CHG	ONT
7	3097599	3097600	0.21	+	CHG	ONT
7	3097667	3097668	0.24	+	CHG	ONT
7	3097672	3097673	0.76	+	CHG	ONT
7	3097716	3097717	0.81	+	CHG	ONT
7	3097751	3097752	0.76	+	CHG	ONT
7	3097790	3097791	0.93	+	CHG	ONT
7	3097804	3097805	0.98	+	CHG	ONT
7	3097813	3097814	0.86	+	CHG	ONT
7	3097824	3097825	0.38	+	CHG	ONT
7	3097837	3097838	0.86	+	CHG	ONT
7	3097844	3097845	0.88	+	CHG	ONT
7	3097856	3097857	0.74	+	CHG	ONT
7	3097859	3097860	0.88	+	CHG	ONT
7	3097879	3097880	0.88	+	CHG	ONT
7	3097898	3097899	0.4	+	CHG	ONT
7	3097932	3097933	0.98	+	CHG	ONT
7	3097962	3097963	0.88	+	CHG	ONT
7	3097972	3097973	0.24	+	CHG	ONT
7	3097978	3097979	1	+	CHG	ONT
7	3097983	3097984	0.98	+	CHG	ONT
7	3097993	3097994	0.95	+	CHG	ONT
7	3097997	3097998	0.98	+	CHG	ONT
7	3098028	3098029	0.9	+	CHG	ONT
7	3098031	3098032	0.88	+	CHG	ONT
7	3098038	3098039	0.83	+	CHG	ONT
7	3098072	3098073	0.93	+	CHG	ONT
7	3098153	3098154	0.95	+	CHG	ONT
7	3098162	3098163	0.68	+	CHG	ONT
7	3098172	3098173	0.27	+	CHG	ONT
7	3098262	3098263	0.73	+	CHG	ONT
7	3098265	3098266	0.9	+	CHG	ONT
7	3098343	3098344	0.85	+	CHG	ONT
7	3098346	3098347	0.8	+	CHG	ONT
7	3098367	3098368	0.29	+	CHG	ONT
7	3098376	3098377	0.46	+	CHG	ONT
7	3098380	3098381	1	+	CHG	ONT
7	3098400	3098401	0.95	+	CHG	ONT
7	3098454	3098455	0.65	+	CHG	ONT
7	3098473	3098474	0.52	+	CHG	ONT
7	3098499	3098500	0.78	+	CHG	ONT
7	3098556	3098557	0.72	+	CHG	ONT
7	3098564	3098565	0.7	+	CHG	ONT
7	3098583	3098584	1	+	CHG	ONT
7	3098609	3098610	0.6	+	CHG	ONT
7	3098619	3098620	0.98	+	CHG	ONT
7	3098635	3098636	0.28	+	CHG	ONT
7	3098652	3098653	0.65	+	CHG	ONT
7	3098665	3098666	0.98	+	CHG	ONT
7	3098669	3098670	0.2	+	CHG	ONT
7	3098691	3098692	0.85	+	CHG	ONT
7	3098746	3098747	0.79	+	CHG	ONT
7	3098789	3098790	0.85	+	CHG	ONT
7	3098810	3098811	0.92	+	CHG	ONT
7	3098835	3098836	0.95	+	CHG	ONT
7	3098848	3098849	0.95	+	CHG	ONT
7	3098857	3098858	0.05	+	CHG	ONT
7	3098862	3098863	0.72	+	CHG	ONT
7	3098880	3098881	1	+	CHG	ONT
7	3098889	3098890	0.74	+	CHG	ONT
7	3098916	3098917	0.87	+	CHG	ONT
7	3098932	3098933	1	+	CHG	ONT
7	3098947	3098948	0.62	+	CHG	ONT
7	3098952	3098953	0.72	+	CHG	ONT
7	3098965	3098966	0.3	+	CHG	ONT
7	3098974	3098975	0.8	+	CHG	ONT
7	3099011	3099012	0.08	+	CHG	ONT
7	3099014	3099015	0.25	+	CHG	ONT
7	3099054	3099055	0.48	+	CHG	ONT
7	3099057	3099058	0.62	+	CHG	ONT
7	3099068	3099069	0.38	+	CHG	ONT
7	3099115	3099116	0.52	+	CHG	ONT
7	3099133	3099134	0.92	+	CHG	ONT
7	3099138	3099139	0.68	+	CHG	ONT
7	3099145	3099146	0.92	+	CHG	ONT
7	3099244	3099245	0.9	+	CHG	ONT
7	3099282	3099283	0.93	+	CHG	ONT
7	3099327	3099328	0.37	+	CHG	ONT
7	3099333	3099334	0.63	+	CHG	ONT
7	3099356	3099357	0.98	+	CHG	ONT
7	3099363	3099364	0.32	+	CHG	ONT
7	3099367	3099368	0.93	+	CHG	ONT
7	3099435	3099436	0.9	+	CHG	ONT
7	3099440	3099441	0.98	+	CHG	ONT
7	3099455	3099456	0.46	+	CHG	ONT
7	3099464	3099465	0.1	+	CHG	ONT
7	3099549	3099550	0.85	+	CHG	ONT
7	3099559	3099560	0.24	+	CHG	ONT
7	3099584	3099585	0.49	+	CHG	ONT
7	3099592	3099593	0.9	+	CHG	ONT
7	3099623	3099624	0.71	+	CHG	ONT
7	3099732	3099733	0.1	+	CHG	ONT
7	3099744	3099745	0.98	+	CHG	ONT
7	3099780	3099781	0.95	+	CHG	ONT
7	3099783	3099784	1	+	CHG	ONT
7	3099800	3099801	0.32	+	CHG	ONT
7	3099836	3099837	0.27	+	CHG	ONT
7	3099855	3099856	0.88	+	CHG	ONT
7	3099869	3099870	0.24	+	CHG	ONT
7	3099873	3099874	0.71	+	CHG	ONT
7	3099892	3099893	0.85	+	CHG	ONT
7	3099909	3099910	0.59	+	CHG	ONT
7	3099917	3099918	0.15	+	CHG	ONT
7	3099942	3099943	0.88	+	CHG	ONT
7	3099966	3099967	0.51	+	CHG	ONT
7	3099976	3099977	0.76	+	CHG	ONT
7	3100030	3100031	0.07	+	CHG	ONT
7	3100074	3100075	0.8	+	CHG	ONT
7	3100078	3100079	0.1	+	CHG	ONT
7	3100094	3100095	0.88	+	CHG	ONT
7	3100100	3100101	0.93	+	CHG	ONT
7	3100113	3100114	0.85	+	CHG	ONT
7	3100119	3100120	0.98	+	CHG	ONT
7	3100127	3100128	0.88	+	CHG	ONT
7	3100171	3100172	0.51	+	CHG	ONT
7	3100175	3100176	0.85	+	CHG	ONT
7	3100179	3100180	0.98	+	CHG	ONT
7	3100209	3100210	0.95	+	CHG	ONT
7	3100215	3100216	0.24	+	CHG	ONT
7	3100221	3100222	0.07	+	CHG	ONT
7	3100240	3100241	0.95	+	CHG	ONT
7	3100323	3100324	0.02	+	CHG	ONT
7	3100330	3100331	0.76	+	CHG	ONT
7	3100350	3100351	0.17	+	CHG	ONT
7	3100372	3100373	0.83	+	CHG	ONT
7	3100376	3100377	0.31	+	CHG	ONT
7	3100401	3100402	0.88	+	CHG	ONT
7	3100431	3100432	0.9	+	CHG	ONT
7	3100447	3100448	0.33	+	CHG	ONT
7	3100459	3100460	0.86	+	CHG	ONT
7	3100462	3100463	0.76	+	CHG	ONT
7	3100471	3100472	0.33	+	CHG	ONT
7	3100477	3100478	0.12	+	CHG	ONT
7	3100510	3100511	0.98	+	CHG	ONT
7	3100535	3100536	0.95	+	CHG	ONT
7	3100554	3100555	0.45	+	CHG	ONT
7	3100616	3100617	0.45	+	CHG	ONT
7	3100683	3100684	1	+	CHG	ONT
7	3100712	3100713	0.62	+	CHG	ONT
7	3100726	3100727	0.9	+	CHG	ONT
7	3100729	3100730	0.71	+	CHG	ONT
7	3100734	3100735	0.64	+	CHG	ONT
7	3100743	3100744	0.33	+	CHG	ONT
7	3100748	3100749	0.5	+	CHG	ONT
7	3100769	3100770	0.17	+	CHG	ONT
7	3100778	3100779	0.93	+	CHG	ONT
7	3100806	3100807	0.14	+	CHG	ONT
7	3100813	3100814	0.14	+	CHG	ONT
7	3100839	3100840	0.95	+	CHG	ONT
7	3100857	3100858	0.09	+	CHG	ONT
7	3100882	3100883	1	+	CHG	ONT
7	3100887	3100888	0.07	+	CHG	ONT
7	3100909	3100910	0.86	+	CHG	ONT
7	3100914	3100915	0.88	+	CHG	ONT
7	3100944	3100945	0.6	+	CHG	ONT
7	3100959	3100960	0.21	+	CHG	ONT
7	3100992	3100993	0.33	+	CHG	ONT
7	3100995	3100996	0.28	+	CHG	ONT
7	3101019	3101020	0.19	+	CHG	ONT
7	3101026	3101027	0.21	+	CHG	ONT
7	3101037	3101038	0.6	+	CHG	ONT
7	3101041	3101042	0.93	+	CHG	ONT
7	3101046	3101047	0.86	+	CHG	ONT
7	3101052	3101053	0.47	+	CHG	ONT
7	3101075	3101076	0.33	+	CHG	ONT
7	3101102	3101103	0.86	+	CHG	ONT
7	3101105	3101106	0.47	+	CHG	ONT
7	3101110	3101111	0.21	+	CHG	ONT
7	3101119	3101120	0.91	+	CHG	ONT
7	3101123	3101124	0.91	+	CHG	ONT
7	3101150	3101151	0.72	+	CHG	ONT
7	3101171	3101172	0.98	+	CHG	ONT
7	3101204	3101205	0.95	+	CHG	ONT
7	3101216	3101217	0.95	+	CHG	ONT
7	3101301	3101302	0.7	+	CHG	ONT
7	3101307	3101308	0.93	+	CHG	ONT
7	3101341	3101342	0.93	+	CHG	ONT
7	3101345	3101346	0.88	+	CHG	ONT
7	3101357	3101358	0.05	+	CHG	ONT
7	3101360	3101361	0.21	+	CHG	ONT
7	3101397	3101398	0.21	+	CHG	ONT
7	3101419	3101420	0.95	+	CHG	ONT
7	3101448	3101449	0.36	+	CHG	ONT
7	3101494	3101495	0.95	+	CHG	ONT
7	3101505	3101506	0.71	+	CHG	ONT
7	3101514	3101515	0.14	+	CHG	ONT
7	3101526	3101527	0.95	+	CHG	ONT
7	3101563	3101564	0.33	+	CHG	ONT
7	3101571	3101572	0.93	+	CHG	ONT
7	3101602	3101603	0.95	+	CHG	ONT
7	3101609	3101610	0.93	+	CHG	ONT
7	3101626	3101627	0.28	+	CHG	ONT
7	3101667	3101668	0.93	+	CHG	ONT
7	3101672	3101673	0.12	+	CHG	ONT
7	3101696	3101697	0.26	+	CHG	ONT
7	3101723	3101724	0.98	+	CHG	ONT
7	3101746	3101747	0.42	+	CHG	ONT
7	3102053	3102054	0.67	+	CHG	ONT
7	3102317	3102318	0.86	+	CHG	ONT
7	3102321	3102322	0.88	+	CHG	ONT
7	3102330	3102331	0.44	+	CHG	ONT
7	3102335	3102336	0.74	+	CHG	ONT
7	3102347	3102348	0.77	+	CHG	ONT
7	3102564	3102565	0.81	+	CHG	ONT
7	3102606	3102607	0.71	+	CHG	ONT
7	3102627	3102628	0.93	+	CHG	ONT
7	3102669	3102670	0.83	+	CHG	ONT
7	3102690	3102691	0.71	+	CHG	ONT
7	3102784	3102785	0.59	+	CHG	ONT
7	3102913	3102914	0.57	+	CHG	ONT
7	3103015	3103016	0.49	+	CHG	ONT
7	3103081	3103082	0.18	+	CHG	ONT
7	3103089	3103090	0.2	+	CHG	ONT
7	3103286	3103287	0.32	+	CHG	ONT
7	3103416	3103417	0.19	+	CHG	ONT
7	3103432	3103433	0	+	CHG	ONT
7	3103450	3103451	0	+	CHG	ONT
7	3103468	3103469	0.02	+	CHG	ONT
7	3103477	3103478	0	+	CHG	ONT
7	3103482	3103483	0	+	CHG	ONT
7	3103497	3103498	0	+	CHG	ONT
7	3103515	3103516	0	+	CHG	ONT
7	3103531	3103532	0	+	CHG	ONT
7	3103552	3103553	0	+	CHG	ONT
7	3103565	3103566	0	+	CHG	ONT
7	3103570	3103571	0	+	CHG	ONT
7	3103588	3103589	0	+	CHG	ONT
7	3103592	3103593	0	+	CHG	ONT
7	3103601	3103602	0	+	CHG	ONT
7	3103604	3103605	0	+	CHG	ONT
7	3103613	3103614	0	+	CHG	ONT
7	3103622	3103623	0	+	CHG	ONT
7	3103628	3103629	0	+	CHG	ONT
7	3103642	3103643	0	+	CHG	ONT
7	3103649	3103650	0	+	CHG	ONT
7	3103672	3103673	0	+	CHG	ONT
7	3103686	3103687	0	+	CHG	ONT
7	3103698	3103699	0	+	CHG	ONT
7	3103718	3103719	0	+	CHG	ONT
7	3103722	3103723	0	+	CHG	ONT
7	3103742	3103743	0	+	CHG	ONT
7	3103756	3103757	0	+	CHG	ONT
7	3103780	3103781	0	+	CHG	ONT
7	3103792	3103793	0	+	CHG	ONT
7	3103808	3103809	0.02	+	CHG	ONT
7	3103822	3103823	0	+	CHG	ONT
7	3103826	3103827	0	+	CHG	ONT
7	3103834	3103835	0	+	CHG	ONT
7	3103839	3103840	0	+	CHG	ONT
7	3103843	3103844	0.02	+	CHG	ONT
7	3103848	3103849	0	+	CHG	ONT
7	3103857	3103858	0	+	CHG	ONT
7	3103865	3103866	0	+	CHG	ONT
7	3103872	3103873	0	+	CHG	ONT
7	3103883	3103884	0	+	CHG	ONT
7	3103892	3103893	0	+	CHG	ONT
7	3103906	3103907	0	+	CHG	ONT
7	3103912	3103913	0.05	+	CHG	ONT
7	3103931	3103932	0	+	CHG	ONT
7	3103951	3103952	0	+	CHG	ONT
7	3103968	3103969	0	+	CHG	ONT
7	3103986	3103987	0	+	CHG	ONT
7	3103992	3103993	0	+	CHG	ONT
7	3103997	3103998	0.05	+	CHG	ONT
7	3104004	3104005	0.02	+	CHG	ONT
7	3104021	3104022	0	+	CHG	ONT
7	3104060	3104061	0	+	CHG	ONT
7	3104064	3104065	0	+	CHG	ONT
7	3104067	3104068	0	+	CHG	ONT
7	3104070	3104071	0	+	CHG	ONT
7	3104076	3104077	0.02	+	CHG	ONT
7	3104099	3104100	0	+	CHG	ONT
7	3104110	3104111	0	+	CHG	ONT
7	3104119	3104120	0	+	CHG	ONT
7	3104126	3104127	0	+	CHG	ONT
7	3104143	3104144	0	+	CHG	ONT
7	3104151	3104152	0	+	CHG	ONT
7	3104162	3104163	0	+	CHG	ONT
7	3104169	3104170	0	+	CHG	ONT
7	3104178	3104179	0	+	CHG	ONT
7	3104201	3104202	0	+	CHG	ONT
7	3104228	3104229	0	+	CHG	ONT
7	3104255	3104256	0	+	CHG	ONT
7	3104277	3104278	0.02	+	CHG	ONT
7	3104333	3104334	0.1	+	CHG	ONT
7	3104368	3104369	0.22	+	CHG	ONT
7	3104414	3104415	0.63	+	CHG	ONT
7	3104442	3104443	0.37	+	CHG	ONT
7	3104454	3104455	0.66	+	CHG	ONT
7	3104511	3104512	0.56	+	CHG	ONT
7	3104516	3104517	0.05	+	CHG	ONT
7	3104560	3104561	0	+	CHG	ONT
7	3104563	3104564	0.1	+	CHG	ONT
7	3104586	3104587	0	+	CHG	ONT
7	3104601	3104602	0.2	+	CHG	ONT
7	3104610	3104611	0.59	+	CHG	ONT
7	3104642	3104643	0.15	+	CHG	ONT
7	3104656	3104657	0.05	+	CHG	ONT
7	3104680	3104681	0.56	+	CHG	ONT
7	3104704	3104705	0.17	+	CHG	ONT
7	3104730	3104731	0.43	+	CHG	ONT
7	3104741	3104742	0.21	+	CHG	ONT
7	3104819	3104820	0	+	CHG	ONT
7	3104859	3104860	0	+	CHG	ONT
7	3104864	3104865	0	+	CHG	ONT
7	3104871	3104872	0	+	CHG	ONT
7	3104934	3104935	0	+	CHG	ONT
7	3104949	3104950	0	+	CHG	ONT
7	3104971	3104972	0	+	CHG	ONT
7	3104990	3104991	0	+	CHG	ONT
7	3089992	3089993	0	+	CHH	ONT
7	3089994	3089995	0	+	CHH	ONT
7	3090012	3090013	0	+	CHH	ONT
7	3090019	3090020	0	+	CHH	ONT
7	3090020	3090021	0	+	CHH	ONT
7	3090040	3090041	0	+	CHH	ONT
7	3090045	3090046	0	+	CHH	ONT
7	3090065	3090066	0	+	CHH	ONT
7	3090066	3090067	0	+	CHH	ONT
7	3090067	3090068	0	+	CHH	ONT
7	3090071	3090072	0	+	CHH	ONT
7	3090072	3090073	0	+	CHH	ONT
7	3090078	3090079	0	+	CHH	ONT
7	3090084	3090085	0	+	CHH	ONT
7	3090087	3090088	0	+	CHH	ONT
7	3090094	3090095	0	+	CHH	ONT
7	3090095	3090096	0	+	CHH	ONT
7	3090102	3090103	0	+	CHH	ONT
7	3090104	3090105	0	+	CHH	ONT
7	3090108	3090109	0	+	CHH	ONT
7	3090113	3090114	0	+	CHH	ONT
7	3090117	3090118	0	+	CHH	ONT
7	3090132	3090133	0	+	CHH	ONT
7	3090136	3090137	0	+	CHH	ONT
7	3090141	3090142	0	+	CHH	ONT
7	3090149	3090150	0	+	CHH	ONT
7	3090160	3090161	0	+	CHH	ONT
7	3090170	3090171	0	+	CHH	ONT
7	3090178	3090179	0	+	CHH	ONT
7	3090180	3090181	0	+	CHH	ONT
7	3090181	3090182	0	+	CHH	ONT
7	3090199	3090200	0	+	CHH	ONT
7	3090206	3090207	0	+	CHH	ONT
7	3090208	3090209	0	+	CHH	ONT
7	3090216	3090217	0	+	CHH	ONT
7	3090228	3090229	0	+	CHH	ONT
7	3090229	3090230	0	+	CHH	ONT
7	3090242	3090243	0	+	CHH	ONT
7	3090245	3090246	0	+	CHH	ONT
7	3090255	3090256	0	+	CHH	ONT
7	3090256	3090257	0	+	CHH	ONT
7	3090298	3090299	0	+	CHH	ONT
7	3090301	3090302	0	+	CHH	ONT
7	3090307	3090308	0	+	CHH	ONT
7	3090310	3090311	0	+	CHH	ONT
7	3090322	3090323	0	+	CHH	ONT
7	3090331	3090332	0	+	CHH	ONT
7	3090344	3090345	0	+	CHH	ONT
7	3090349	3090350	0.02	+	CHH	ONT
7	3090352	3090353	0.02	+	CHH	ONT
7	3090357	3090358	0	+	CHH	ONT
7	3090370	3090371	0.07	+	CHH	ONT
7	3090381	3090382	0.14	+	CHH	ONT
7	3090400	3090401	0.05	+	CHH	ONT
7	3090404	3090405	0.07	+	CHH	ONT
7	3090408	3090409	0.07	+	CHH	ONT
7	3090433	3090434	0.12	+	CHH	ONT
7	3090456	3090457	0.02	+	CHH	ONT
7	3090457	3090458	0.02	+	CHH	ONT
7	3090460	3090461	0.1	+	CHH	ONT
7	3090478	3090479	0.07	+	CHH	ONT
7	3090479	3090480	0.07	+	CHH	ONT
7	3090480	3090481	0.19	+	CHH	ONT
7	3090483	3090484	0.05	+	CHH	ONT
7	3090485	3090486	0.06	+	CHH	ONT
7	3090545	3090546	0	+	CHH	ONT
7	3090551	3090552	0	+	CHH	ONT
7	3090552	3090553	0	+	CHH	ONT
7	3090553	3090554	0	+	CHH	ONT
7	3090554	3090555	0.03	+	CHH	ONT
7	3090563	3090564	0	+	CHH	ONT
7	3090569	3090570	0	+	CHH	ONT
7	3090570	3090571	0	+	CHH	ONT
7	3090571	3090572	0	+	CHH	ONT
7	3090572	3090573	0.19	+	CHH	ONT
7	3090573	3090574	0.19	+	CHH	ONT
7	3090574	3090575	0	+	CHH	ONT
7	3090601	3090602	0.02	+	CHH	ONT
7	3090612	3090613	0.02	+	CHH	ONT
7	3090619	3090620	0.02	+	CHH	ONT
7	3090620	3090621	0	+	CHH	ONT
7	3090663	3090664	0.02	+	CHH	ONT
7	3090669	3090670	0	+	CHH	ONT
7	3090681	3090682	0	+	CHH	ONT
7	3090682	3090683	0	+	CHH	ONT
7	3090689	3090690	0	+	CHH	ONT
7	3090691	3090692	0	+	CHH	ONT
7	3090703	3090704	0	+	CHH	ONT
7	3090707	3090708	0	+	CHH	ONT
7	3090729	3090730	0.05	+	CHH	ONT
7	3090733	3090734	0.02	+	CHH	ONT
7	3090736	3090737	0	+	CHH	ONT
7	3090746	3090747	0	+	CHH	ONT
7	3090752	3090753	0	+	CHH	ONT
7	3090753	3090754	0	+	CHH	ONT
7	3090765	3090766	0	+	CHH	ONT
7	3090766	3090767	0	+	CHH	ONT
7	3090789	3090790	0.02	+	CHH	ONT
7	3090790	3090791	0.02	+	CHH	ONT
7	3090791	3090792	0.02	+	CHH	ONT
7	3090797	3090798	0.02	+	CHH	ONT
7	3090799	3090800	0.02	+	CHH	ONT
7	3090800	3090801	0.02	+	CHH	ONT
7	3090808	3090809	0	+	CHH	ONT
7	3090809	3090810	0	+	CHH	ONT
7	3090810	3090811	0	+	CHH	ONT
7	3090817	3090818	0.05	+	CHH	ONT
7	3090818	3090819	0.05	+	CHH	ONT
7	3090830	3090831	0.02	+	CHH	ONT
7	3090831	3090832	0.02	+	CHH	ONT
7	3090834	3090835	0	+	CHH	ONT
7	3090839	3090840	0	+	CHH	ONT
7	3090840	3090841	0	+	CHH	ONT
7	3090843	3090844	0	+	CHH	ONT
7	3090845	3090846	0.07	+	CHH	ONT
7	3090865	3090866	0	+	CHH	ONT
7	3090868	3090869	0	+	CHH	ONT
7	3090872	3090873	0	+	CHH	ONT
7	3090874	3090875	0	+	CHH	ONT
7	3090877	3090878	0.02	+	CHH	ONT
7	3090881	3090882	0	+	CHH	ONT
7	3090882	3090883	0.02	+	CHH	ONT
7	3090932	3090933	0.02	+	CHH	ONT
7	3090945	3090946	0.02	+	CHH	ONT
7	3090947	3090948	0.02	+	CHH	ONT
7	3090948	3090949	0.03	+	CHH	ONT
7	3090962	3090963	0	+	CHH	ONT
7	3090963	3090964	0	+	CHH	ONT
7	3090964	3090965	0	+	CHH	ONT
7	3090965	3090966	0.02	+	CHH	ONT
7	3090966	3090967	0.07	+	CHH	ONT
7	3090969	3090970	0	+	CHH	ONT
7	3090985	3090986	0	+	CHH	ONT
7	3090989	3090990	0	+	CHH	ONT
7	3090994	3090995	0	+	CHH	ONT
7	3091009	3091010	0	+	CHH	ONT
7	3091020	3091021	0	+	CHH	ONT
7	3091022	3091023	0	+	CHH	ONT
7	3091030	3091031	0	+	CHH	ONT
7	3091040	3091041	0	+	CHH	ONT
7	3091046	3091047	0	+	CHH	ONT
7	3091048	3091049	0	+	CHH	ONT
7	3091057	3091058	0.05	+	CHH	ONT
7	3091058	3091059	0.11	+	CHH	ONT
7	3091067	3091068	0	+	CHH	ONT
7	3091071	3091072	0	+	CHH	ONT
7	3091082	3091083	0	+	CHH	ONT
7	3091090	3091091	0	+	CHH	ONT
7	3091091	3091092	0	+	CHH	ONT
7	3091093	3091094	0.02	+	CHH	ONT
7	3091118	3091119	0	+	CHH	ONT
7	3091120	3091121	0	+	CHH	ONT
7	3091122	3091123	0.05	+	CHH	ONT
7	3091132	3091133	0	+	CHH	ONT
7	3091142	3091143	0	+	CHH	ONT
7	3091144	3091145	0.02	+	CHH	ONT
7	3091146	3091147	0	+	CHH	ONT
7	3091155	3091156	0	+	CHH	ONT
7	3091171	3091172	0	+	CHH	ONT
7	3091173	3091174	0.05	+	CHH	ONT
7	3091183	3091184	0	+	CHH	ONT
7	3091184	3091185	0	+	CHH	ONT
7	3091185	3091186	0	+	CHH	ONT
7	3091188	3091189	0	+	CHH	ONT
7	3091221	3091222	0	+	CHH	ONT
7	3091228	3091229	0	+	CHH	ONT
7	3091229	3091230	0.02	+	CHH	ONT
7	3091234	3091235	0	+	CHH	ONT
7	3091235	3091236	0	+	CHH	ONT
7	3091240	3091241	0	+	CHH	ONT
7	3091247	3091248	0	+	CHH	ONT
7	3091248	3091249	0	+	CHH	ONT
7	3091260	3091261	0	+	CHH	ONT
7	3091271	3091272	0	+	CHH	ONT
7	3091272	3091273	0.09	+	CHH	ONT
7	3091283	3091284	0.03	+	CHH	ONT
7	3091295	3091296	0.05	+	CHH	ONT
7	3091300	3091301	0	+	CHH	ONT
7	3091303	3091304	0.07	+	CHH	ONT
7	3091304	3091305	0.07	+	CHH	ONT
7	3091305	3091306	0.15	+	CHH	ONT
7	3091313	3091314	0	+	CHH	ONT
7	3091314	3091315	0.06	+	CHH	ONT
7	3091315	3091316	0.23	+	CHH	ONT
7	3091322	3091323	0.02	+	CHH	ONT
7	3091331	3091332	0	+	CHH	ONT
7	3091332	3091333	0	+	CHH	ONT
7	3091341	3091342	0	+	CHH	ONT
7	3091345	3091346	0	+	CHH	ONT
7	3091354	3091355	0	+	CHH	ONT
7	3091361	3091362	0	+	CHH	ONT
7	3091362	3091363	0	+	CHH	ONT
7	3091374	3091375	0	+	CHH	ONT
7	3091376	3091377	0	+	CHH	ONT
7	3091377	3091378	0.02	+	CHH	ONT
7	3091389	3091390	0	+	CHH	ONT
7	3091394	3091395	0	+	CHH	ONT
7	3091402	3091403	0	+	CHH	ONT
7	3091403	3091404	0	+	CHH	ONT
7	3091421	3091422	0.03	+	CHH	ONT
7	3091435	3091436	0.02	+	CHH	ONT
7	3091441	3091442	0	+	CHH	ONT
7	3091448	3091449	0	+	CHH	ONT
7	3091451	3091452	0	+	CHH	ONT
7	3091463	3091464	0	+	CHH	ONT
7	3091473	3091474	0	+	CHH	ONT
7	3091474	3091475	0	+	CHH	ONT
7	3091479	3091480	0	+	CHH	ONT
7	3091488	3091489	0	+	CHH	ONT
7	3091489	3091490	0	+	CHH	ONT
7	3091495	3091496	0.02	+	CHH	ONT
7	3091496	3091497	0.02	+	CHH	ONT
7	3091497	3091498	0.19	+	CHH	ONT
7	3091505	3091506	0	+	CHH	ONT
7	3091507	3091508	0.02	+	CHH	ONT
7	3091514	3091515	0	+	CHH	ONT
7	3091515	3091516	0	+	CHH	ONT
7	3091553	3091554	0	+	CHH	ONT
7	3091554	3091555	0	+	CHH	ONT
7	3091559	3091560	0	+	CHH	ONT
7	3091560	3091561	0.05	+	CHH	ONT
7	3091561	3091562	0.13	+	CHH	ONT
7	3091567	3091568	0	+	CHH	ONT
7	3091569	3091570	0	+	CHH	ONT
7	3091570	3091571	0	+	CHH	ONT
7	3091578	3091579	0	+	CHH	ONT
7	3091579	3091580	0	+	CHH	ONT
7	3091580	3091581	0	+	CHH	ONT
7	3091601	3091602	0	+	CHH	ONT
7	3091602	3091603	0.03	+	CHH	ONT
7	3091611	3091612	0	+	CHH	ONT
7	3091617	3091618	0	+	CHH	ONT
7	3091620	3091621	0.08	+	CHH	ONT
7	3091621	3091622	0	+	CHH	ONT
7	3091631	3091632	0	+	CHH	ONT
7	3091633	3091634	0	+	CHH	ONT
7	3091637	3091638	0	+	CHH	ONT
7	3091638	3091639	0	+	CHH	ONT
7	3091644	3091645	0	+	CHH	ONT
7	3091645	3091646	0	+	CHH	ONT
7	3091646	3091647	0	+	CHH	ONT
7	3091647	3091648	0.48	+	CHH	ONT
7	3091649	3091650	0	+	CHH	ONT
7	3091651	3091652	0.06	+	CHH	ONT
7	3091652	3091653	0	+	CHH	ONT
7	3091656	3091657	0.14	+	CHH	ONT
7	3091682	3091683	0.07	+	CHH	ONT
7	3091690	3091691	0	+	CHH	ONT
7	3091695	3091696	0.02	+	CHH	ONT
7	3091701	3091702	0	+	CHH	ONT
7	3091702	3091703	0	+	CHH	ONT
7	3091707	3091708	0	+	CHH	ONT
7	3091708	3091709	0.02	+	CHH	ONT
7	3091710	3091711	0.02	+	CHH	ONT
7	3091711	3091712	0	+	CHH	ONT
7	3091723	3091724	0.02	+	CHH	ONT
7	3091726	3091727	0	+	CHH	ONT
7	3091732	3091733	0	+	CHH	ONT
7	3091733	3091734	0	+	CHH	ONT
7	3091736	3091737	0	+	CHH	ONT
7	3091744	3091745	0.02	+	CHH	ONT
7	3091745	3091746	0.03	+	CHH	ONT
7	3091750	3091751	0.03	+	CHH	ONT
7	3091751	3091752	0	+	CHH	ONT
7	3091753	3091754	0.25	+	CHH	ONT
7	3091757	3091758	0.02	+	CHH	ONT
7	3091758	3091759	0.05	+	CHH	ONT
7	3091759	3091760	0.07	+	CHH	ONT
7	3091761	3091762	0.2	+	CHH	ONT
7	3091763	3091764	0	+	CHH	ONT
7	3091764	3091765	0	+	CHH	ONT
7	3091766	3091767	0.42	+	CHH	ONT
7	3091768	3091769	0	+	CHH	ONT
7	3091769	3091770	0	+	CHH	ONT
7	3091770	3091771	0	+	CHH	ONT
7	3091774	3091775	0	+	CHH	ONT
7	3091775	3091776	0	+	CHH	ONT
7	3091778	3091779	0.1	+	CHH	ONT
7	3091779	3091780	0	+	CHH	ONT
7	3091780	3091781	0	+	CHH	ONT
7	3091787	3091788	0	+	CHH	ONT
7	3091795	3091796	0	+	CHH	ONT
7	3091797	3091798	0	+	CHH	ONT
7	3091833	3091834	0	+	CHH	ONT
7	3091842	3091843	0	+	CHH	ONT
7	3091843	3091844	0.07	+	CHH	ONT
7	3091852	3091853	0	+	CHH	ONT
7	3091853	3091854	0.05	+	CHH	ONT
7	3091876	3091877	0	+	CHH	ONT
7	3091894	3091895	0	+	CHH	ONT
7	3091903	3091904	0	+	CHH	ONT
7	3091905	3091906	0.2	+	CHH	ONT
7	3091906	3091907	0	+	CHH	ONT
7	3091910	3091911	0	+	CHH	ONT
7	3091911	3091912	0	+	CHH	ONT
7	3091920	3091921	0.12	+	CHH	ONT
7	3091933	3091934	0	+	CHH	ONT
7	3091939	3091940	0	+	CHH	ONT
7	3091953	3091954	0	+	CHH	ONT
7	3091958	3091959	0	+	CHH	ONT
7	3091967	3091968	0	+	CHH	ONT
7	3091969	3091970	0	+	CHH	ONT
7	3091983	3091984	0	+	CHH	ONT
7	3091986	3091987	0.03	+	CHH	ONT
7	3091990	3091991	0	+	CHH	ONT
7	3091995	3091996	0	+	CHH	ONT
7	3091998	3091999	0.21	+	CHH	ONT
7	3092007	3092008	0	+	CHH	ONT
7	3092012	3092013	0.02	+	CHH	ONT
7	3092014	3092015	0.39	+	CHH	ONT
7	3092021	3092022	0	+	CHH	ONT
7	3092022	3092023	0	+	CHH	ONT
7	3092024	3092025	0.1	+	CHH	ONT
7	3092043	3092044	0	+	CHH	ONT
7	3092052	3092053	0.02	+	CHH	ONT
7	3092064	3092065	0	+	CHH	ONT
7	3092068	3092069	0	+	CHH	ONT
7	3092071	3092072	0.02	+	CHH	ONT
7	3092073	3092074	0	+	CHH	ONT
7	3092074	3092075	0.05	+	CHH	ONT
7	3092079	3092080	0	+	CHH	ONT
7	3092087	3092088	0	+	CHH	ONT
7	3092088	3092089	0	+	CHH	ONT
7	3092095	3092096	0	+	CHH	ONT
7	3092102	3092103	0	+	CHH	ONT
7	3092103	3092104	0.02	+	CHH	ONT
7	3092109	3092110	0	+	CHH	ONT
7	3092112	3092113	0	+	CHH	ONT
7	3092113	3092114	0	+	CHH	ONT
7	3092117	3092118	0	+	CHH	ONT
7	3092126	3092127	0	+	CHH	ONT
7	3092127	3092128	0	+	CHH	ONT
7	3092139	3092140	0	+	CHH	ONT
7	3092143	3092144	0	+	CHH	ONT
7	3092144	3092145	0	+	CHH	ONT
7	3092146	3092147	0.07	+	CHH	ONT
7	3092148	3092149	0	+	CHH	ONT
7	3092153	3092154	0.02	+	CHH	ONT
7	3092154	3092155	0.02	+	CHH	ONT
7	3092155	3092156	0.03	+	CHH	ONT
7	3092169	3092170	0	+	CHH	ONT
7	3092172	3092173	0.02	+	CHH	ONT
7	3092175	3092176	0.1	+	CHH	ONT
7	3092176	3092177	0	+	CHH	ONT
7	3092178	3092179	0.17	+	CHH	ONT
7	3092182	3092183	0	+	CHH	ONT
7	3092183	3092184	0	+	CHH	ONT
7	3092184	3092185	0.05	+	CHH	ONT
7	3092185	3092186	0.15	+	CHH	ONT
7	3092188	3092189	0	+	CHH	ONT
7	3092189	3092190	0.05	+	CHH	ONT
7	3092193	3092194	0	+	CHH	ONT
7	3092199	3092200	0	+	CHH	ONT
7	3092229	3092230	0	+	CHH	ONT
7	3092230	3092231	0	+	CHH	ONT
7	3092233	3092234	0	+	CHH	ONT
7	3092243	3092244	0	+	CHH	ONT
7	3092250	3092251	0	+	CHH	ONT
7	3092251	3092252	0	+	CHH	ONT
7	3092262	3092263	0	+	CHH	ONT
7	3092269	3092270	0	+	CHH	ONT
7	3092270	3092271	0	+	CHH	ONT
7	3092271	3092272	0	+	CHH	ONT
7	3092274	3092275	0.09	+	CHH	ONT
7	3092279	3092280	0	+	CHH	ONT
7	3092286	3092287	0.02	+	CHH	ONT
7	3092296	3092297	0	+	CHH	ONT
7	3092300	3092301	0	+	CHH	ONT
7	3092310	3092311	0	+	CHH	ONT
7	3092323	3092324	0	+	CHH	ONT
7	3092329	3092330	0	+	CHH	ONT
7	3092333	3092334	0.02	+	CHH	ONT
7	3092335	3092336	0.03	+	CHH	ONT
7	3092338	3092339	0	+	CHH	ONT
7	3092346	3092347	0	+	CHH	ONT
7	3092348	3092349	0	+	CHH	ONT
7	3092353	3092354	0	+	CHH	ONT
7	3092356	3092357	0.08	+	CHH	ONT
7	3092357	3092358	0	+	CHH	ONT
7	3092359	3092360	0.08	+	CHH	ONT
7	3092367	3092368	0	+	CHH	ONT
7	3092368	3092369	0	+	CHH	ONT
7	3092375	3092376	0	+	CHH	ONT
7	3092382	3092383	0	+	CHH	ONT
7	3092384	3092385	0	+	CHH	ONT
7	3092386	3092387	0	+	CHH	ONT
7	3092389	3092390	0.09	+	CHH	ONT
7	3092390	3092391	0.21	+	CHH	ONT
7	3092410	3092411	0	+	CHH	ONT
7	3092414	3092415	0	+	CHH	ONT
7	3092415	3092416	0	+	CHH	ONT
7	3092443	3092444	0.02	+	CHH	ONT
7	3092452	3092453	0.02	+	CHH	ONT
7	3092457	3092458	0	+	CHH	ONT
7	3092475	3092476	0.07	+	CHH	ONT
7	3092477	3092478	0	+	CHH	ONT
7	3092482	3092483	0	+	CHH	ONT
7	3092484	3092485	0	+	CHH	ONT
7	3092487	3092488	0	+	CHH	ONT
7	3092490	3092491	0.07	+	CHH	ONT
7	3092500	3092501	0.05	+	CHH	ONT
7	3092506	3092507	0	+	CHH	ONT
7	3092507	3092508	0.12	+	CHH	ONT
7	3092511	3092512	0.1	+	CHH	ONT
7	3092522	3092523	0	+	CHH	ONT
7	3092526	3092527	0	+	CHH	ONT
7	3092531	3092532	0	+	CHH	ONT
7	3092547	3092548	0	+	CHH	ONT
7	3092551	3092552	0	+	CHH	ONT
7	3092557	3092558	0	+	CHH	ONT
7	3092558	3092559	0	+	CHH	ONT
7	3092559	3092560	0.16	+	CHH	ONT
7	3092572	3092573	0.02	+	CHH	ONT
7	3092579	3092580	0	+	CHH	ONT
7	3092580	3092581	0	+	CHH	ONT
7	3092589	3092590	0	+	CHH	ONT
7	3092595	3092596	0	+	CHH	ONT
7	3092619	3092620	0	+	CHH	ONT
7	3092622	3092623	0	+	CHH	ONT
7	3092624	3092625	0	+	CHH	ONT
7	3092630	3092631	0	+	CHH	ONT
7	3092643	3092644	0	+	CHH	ONT
7	3092646	3092647	0.02	+	CHH	ONT
7	3092648	3092649	0	+	CHH	ONT
7	3092650	3092651	0	+	CHH	ONT
7	3092653	3092654	0.02	+	CHH	ONT
7	3092659	3092660	0	+	CHH	ONT
7	3092668	3092669	0	+	CHH	ONT
7	3092669	3092670	0	+	CHH	ONT
7	3092678	3092679	0.02	+	CHH	ONT
7	3092682	3092683	0.05	+	CHH	ONT
7	3092689	3092690	0	+	CHH	ONT
7	3092690	3092691	0	+	CHH	ONT
7	3092692	3092693	0.64	+	CHH	ONT
7	3092693	3092694	0.11	+	CHH	ONT
7	3092703	3092704	0	+	CHH	ONT
7	3092712	3092713	0	+	CHH	ONT
7	3092713	3092714	0	+	CHH	ONT
7	3092714	3092715	0	+	CHH	ONT
7	3092716	3092717	0.23	+	CHH	ONT
7	3092732	3092733	0	+	CHH	ONT
7	3092743	3092744	0	+	CHH	ONT
7	3092746	3092747	0	+	CHH	ONT
7	3092759	3092760	0.05	+	CHH	ONT
7	3092763	3092764	0	+	CHH	ONT
7	3092772	3092773	0	+	CHH	ONT
7	3092775	3092776	0.02	+	CHH	ONT
7	3092791	3092792	0	+	CHH	ONT
7	3092808	3092809	0	+	CHH	ONT
7	3092809	3092810	0	+	CHH	ONT
7	3092811	3092812	0	+	CHH	ONT
7	3092816	3092817	0	+	CHH	ONT
7	3092818	3092819	0	+	CHH	ONT
7	3092830	3092831	0.06	+	CHH	ONT
7	3092832	3092833	0.1	+	CHH	ONT
7	3092833	3092834	0	+	CHH	ONT
7	3092837	3092838	0.02	+	CHH	ONT
7	3092838	3092839	0.03	+	CHH	ONT
7	3092841	3092842	0	+	CHH	ONT
7	3092843	3092844	0	+	CHH	ONT
7	3092848	3092849	0	+	CHH	ONT
7	3092865	3092866	0	+	CHH	ONT
7	3092866	3092867	0	+	CHH	ONT
7	3092877	3092878	0	+	CHH	ONT
7	3092886	3092887	0.55	+	CHH	ONT
7	3092889	3092890	0	+	CHH	ONT
7	3092890	3092891	0	+	CHH	ONT
7	3092896	3092897	0	+	CHH	ONT
7	3092897	3092898	0	+	CHH	ONT
7	3092899	3092900	0	+	CHH	ONT
7	3092900	3092901	0	+	CHH	ONT
7	3092913	3092914	0.18	+	CHH	ONT
7	3092922	3092923	0	+	CHH	ONT
7	3092923	3092924	0	+	CHH	ONT
7	3092927	3092928	0.03	+	CHH	ONT
7	3092943	3092944	0	+	CHH	ONT
7	3092987	3092988	0	+	CHH	ONT
7	3092991	3092992	0	+	CHH	ONT
7	3092992	3092993	0.22	+	CHH	ONT
7	3093000	3093001	0	+	CHH	ONT
7	3093001	3093002	0	+	CHH	ONT
7	3093002	3093003	0	+	CHH	ONT
7	3093003	3093004	0	+	CHH	ONT
7	3093004	3093005	0.13	+	CHH	ONT
7	3093011	3093012	0	+	CHH	ONT
7	3093013	3093014	0	+	CHH	ONT
7	3093014	3093015	0	+	CHH	ONT
7	3093018	3093019	0	+	CHH	ONT
7	3093019	3093020	0	+	CHH	ONT
7	3093048	3093049	0	+	CHH	ONT
7	3093049	3093050	0	+	CHH	ONT
7	3093061	3093062	0	+	CHH	ONT
7	3093064	3093065	0	+	CHH	ONT
7	3093067	3093068	0.03	+	CHH	ONT
7	3093080	3093081	0.09	+	CHH	ONT
[truncated: 1,818 more rows]

## Sheet: Fig. 3c
Source Data of Fig. 3c The number of cytosines detected by Nanopore sequencing only in the genome of A. thaliana. Chromosomes are binned into 200,000-bp (base pair) windows.
chrom	start	end	NO. cytosines	motif
chr1	0	200000	5	CG
chr1	200000	400000	25	CG
chr1	400000	600000	1	CG
chr1	600000	800000	0	CG
chr1	800000	1000000	3	CG
chr1	1000000	1200000	0	CG
chr1	1200000	1400000	0	CG
chr1	1400000	1600000	262	CG
chr1	1600000	1800000	2	CG
chr1	1800000	2000000	8	CG
chr1	2000000	2200000	3	CG
chr1	2200000	2400000	38	CG
chr1	2400000	2600000	52	CG
chr1	2600000	2800000	703	CG
chr1	2800000	3000000	20	CG
chr1	3000000	3200000	7	CG
chr1	3200000	3400000	5	CG
chr1	3400000	3600000	8	CG
chr1	3600000	3800000	221	CG
chr1	3800000	4000000	2	CG
chr1	4000000	4200000	11	CG
chr1	4200000	4400000	0	CG
chr1	4400000	4600000	3	CG
chr1	4600000	4800000	0	CG
chr1	4800000	5000000	0	CG
chr1	5000000	5200000	1	CG
chr1	5200000	5400000	0	CG
chr1	5400000	5600000	46	CG
chr1	5600000	5800000	15	CG
chr1	5800000	6000000	0	CG
chr1	6000000	6200000	401	CG
chr1	6200000	6400000	370	CG
chr1	6400000	6600000	4	CG
chr1	6600000	6800000	3	CG
chr1	6800000	7000000	0	CG
chr1	7000000	7200000	2	CG
chr1	7200000	7400000	747	CG
chr1	7400000	7600000	14	CG
chr1	7600000	7800000	37	CG
chr1	7800000	8000000	13	CG
chr1	8000000	8200000	0	CG
chr1	8200000	8400000	5	CG
chr1	8400000	8600000	35	CG
chr1	8600000	8800000	1481	CG
chr1	8800000	9000000	2234	CG
chr1	9000000	9200000	120	CG
chr1	9200000	9400000	0	CG
chr1	9400000	9600000	82	CG
chr1	9600000	9800000	152	CG
chr1	9800000	10000000	10	CG
chr1	10000000	10200000	0	CG
chr1	10200000	10400000	53	CG
chr1	10400000	10600000	1	CG
chr1	10600000	10800000	3	CG
chr1	10800000	11000000	0	CG
chr1	11000000	11200000	98	CG
chr1	11200000	11400000	0	CG
chr1	11400000	11600000	14	CG
chr1	11600000	11800000	166	CG
chr1	11800000	12000000	7	CG
chr1	12000000	12200000	184	CG
chr1	12200000	12400000	0	CG
chr1	12400000	12600000	1	CG
chr1	12600000	12800000	1617	CG
chr1	12800000	13000000	110	CG
chr1	13000000	13200000	26	CG
chr1	13200000	13400000	10	CG
chr1	13400000	13600000	15	CG
chr1	13600000	13800000	21	CG
chr1	13800000	14000000	180	CG
chr1	14000000	14200000	0	CG
chr1	14200000	14400000	1874	CG
chr1	14400000	14600000	1449	CG
chr1	14600000	14800000	290	CG
chr1	14800000	15000000	2249	CG
chr1	15000000	15200000	884	CG
chr1	15200000	15400000	6212	CG
chr1	15400000	15600000	541	CG
chr1	15600000	15800000	2	CG
chr1	15800000	16000000	181	CG
chr1	16000000	16200000	7	CG
chr1	16200000	16400000	177	CG
chr1	16400000	16600000	18	CG
chr1	16600000	16800000	5	CG
chr1	16800000	17000000	13	CG
chr1	17000000	17200000	289	CG
chr1	17200000	17400000	28	CG
chr1	17400000	17600000	17	CG
chr1	17600000	17800000	0	CG
chr1	17800000	18000000	5	CG
chr1	18000000	18200000	42	CG
chr1	18200000	18400000	7	CG
chr1	18400000	18600000	0	CG
chr1	18600000	18800000	0	CG
chr1	18800000	19000000	0	CG
chr1	19000000	19200000	2	CG
chr1	19200000	19400000	4	CG
chr1	19400000	19600000	6	CG
chr1	19600000	19800000	4	CG
chr1	19800000	20000000	2	CG
chr1	20000000	20200000	1019	CG
chr1	20200000	20400000	0	CG
chr1	20400000	20600000	10	CG
chr1	20600000	20800000	4	CG
chr1	20800000	21000000	55	CG
chr1	21000000	21200000	15	CG
chr1	21200000	21400000	1567	CG
chr1	21400000	21600000	138	CG
chr1	21600000	21800000	1233	CG
chr1	21800000	22000000	1951	CG
chr1	22000000	22200000	16	CG
chr1	22200000	22400000	11	CG
chr1	22400000	22600000	1	CG
chr1	22600000	22800000	4	CG
chr1	22800000	23000000	4	CG
chr1	23000000	23200000	91	CG
chr1	23200000	23400000	72	CG
chr1	23400000	23600000	80	CG
chr1	23600000	23800000	0	CG
chr1	23800000	24000000	3	CG
chr1	24000000	24200000	0	CG
chr1	24200000	24400000	95	CG
chr1	24400000	24600000	117	CG
chr1	24600000	24800000	0	CG
chr1	24800000	25000000	0	CG
chr1	25000000	25200000	0	CG
chr1	25200000	25400000	46	CG
chr1	25400000	25600000	6	CG
chr1	25600000	25800000	14	CG
chr1	25800000	26000000	22	CG
chr1	26000000	26200000	0	CG
chr1	26200000	26400000	0	CG
chr1	26400000	26600000	12	CG
chr1	26600000	26800000	0	CG
chr1	26800000	27000000	0	CG
chr1	27000000	27200000	49	CG
chr1	27200000	27400000	3	CG
chr1	27400000	27600000	2	CG
chr1	27600000	27800000	0	CG
chr1	27800000	28000000	3	CG
chr1	28000000	28200000	0	CG
chr1	28200000	28400000	11	CG
chr1	28400000	28600000	0	CG
chr1	28600000	28800000	19	CG
chr1	28800000	29000000	41	CG
chr1	29000000	29200000	15	CG
chr1	29200000	29400000	9	CG
chr1	29400000	29600000	0	CG
chr1	29600000	29800000	0	CG
chr1	29800000	30000000	0	CG
chr1	30000000	30200000	0	CG
chr1	30200000	30400000	4	CG
chr1	30400000	30427671	1	CG
chr2	0	200000	829	CG
chr2	200000	400000	0	CG
chr2	400000	600000	6	CG
chr2	600000	800000	27	CG
chr2	800000	1000000	85	CG
chr2	1000000	1200000	0	CG
chr2	1200000	1400000	0	CG
chr2	1400000	1600000	3	CG
chr2	1600000	1800000	22	CG
chr2	1800000	2000000	264	CG
chr2	2000000	2200000	35	CG
chr2	2200000	2400000	13	CG
chr2	2400000	2600000	38	CG
chr2	2600000	2800000	7	CG
chr2	2800000	3000000	21	CG
chr2	3000000	3200000	2	CG
chr2	3200000	3400000	8645	CG
chr2	3400000	3600000	5996	CG
chr2	3600000	3800000	15	CG
chr2	3800000	4000000	0	CG
chr2	4000000	4200000	0	CG
chr2	4200000	4400000	1	CG
chr2	4400000	4600000	3	CG
chr2	4600000	4800000	14	CG
chr2	4800000	5000000	288	CG
chr2	5000000	5200000	0	CG
chr2	5200000	5400000	855	CG
chr2	5400000	5600000	98	CG
chr2	5600000	5800000	1	CG
chr2	5800000	6000000	17	CG
chr2	6000000	6200000	12	CG
chr2	6200000	6400000	9	CG
chr2	6400000	6600000	41	CG
chr2	6600000	6800000	73	CG
chr2	6800000	7000000	17	CG
chr2	7000000	7200000	0	CG
chr2	7200000	7400000	0	CG
chr2	7400000	7600000	0	CG
chr2	7600000	7800000	1	CG
chr2	7800000	8000000	5	CG
chr2	8000000	8200000	28	CG
chr2	8200000	8400000	5	CG
chr2	8400000	8600000	0	CG
chr2	8600000	8800000	1	CG
chr2	8800000	9000000	3	CG
chr2	9000000	9200000	13	CG
chr2	9200000	9400000	1	CG
chr2	9400000	9600000	2	CG
chr2	9600000	9800000	3	CG
chr2	9800000	10000000	5	CG
chr2	10000000	10200000	28	CG
chr2	10200000	10400000	8	CG
chr2	10400000	10600000	1	CG
chr2	10600000	10800000	6	CG
chr2	10800000	11000000	247	CG
chr2	11000000	11200000	0	CG
chr2	11200000	11400000	0	CG
chr2	11400000	11600000	1	CG
chr2	11600000	11800000	2	CG
chr2	11800000	12000000	0	CG
chr2	12000000	12200000	0	CG
chr2	12200000	12400000	0	CG
chr2	12400000	12600000	676	CG
chr2	12600000	12800000	0	CG
chr2	12800000	13000000	2	CG
chr2	13000000	13200000	12	CG
chr2	13200000	13400000	5	CG
chr2	13400000	13600000	176	CG
chr2	13600000	13800000	0	CG
chr2	13800000	14000000	1	CG
chr2	14000000	14200000	3	CG
chr2	14200000	14400000	0	CG
chr2	14400000	14600000	1	CG
chr2	14600000	14800000	0	CG
chr2	14800000	15000000	0	CG
chr2	15000000	15200000	21	CG
chr2	15200000	15400000	4	CG
chr2	15400000	15600000	21	CG
chr2	15600000	15800000	2	CG
chr2	15800000	16000000	7	CG
chr2	16000000	16200000	40	CG
chr2	16200000	16400000	6	CG
chr2	16400000	16600000	5	CG
chr2	16600000	16800000	6	CG
chr2	16800000	17000000	1	CG
chr2	17000000	17200000	7	CG
chr2	17200000	17400000	27	CG
chr2	17400000	17600000	2	CG
chr2	17600000	17800000	8	CG
chr2	17800000	18000000	9	CG
chr2	18000000	18200000	7	CG
chr2	18200000	18400000	11	CG
chr2	18400000	18600000	1	CG
chr2	18600000	18800000	2	CG
chr2	18800000	19000000	0	CG
chr2	19000000	19200000	31	CG
chr2	19200000	19400000	26	CG
chr2	19400000	19600000	9	CG
chr2	19600000	19698289	0	CG
chr3	0	200000	0	CG
chr3	200000	400000	1	CG
chr3	400000	600000	1	CG
chr3	600000	800000	1	CG
chr3	800000	1000000	38	CG
chr3	1000000	1200000	31	CG
chr3	1200000	1400000	0	CG
chr3	1400000	1600000	6	CG
chr3	1600000	1800000	4	CG
chr3	1800000	2000000	11	CG
chr3	2000000	2200000	12	CG
chr3	2200000	2400000	52	CG
chr3	2400000	2600000	15	CG
chr3	2600000	2800000	13	CG
chr3	2800000	3000000	420	CG
chr3	3000000	3200000	11	CG
chr3	3200000	3400000	7	CG
chr3	3400000	3600000	0	CG
chr3	3600000	3800000	4	CG
chr3	3800000	4000000	130	CG
chr3	4000000	4200000	0	CG
chr3	4200000	4400000	0	CG
chr3	4400000	4600000	3	CG
chr3	4600000	4800000	43	CG
chr3	4800000	5000000	0	CG
chr3	5000000	5200000	1	CG
chr3	5200000	5400000	0	CG
chr3	5400000	5600000	0	CG
chr3	5600000	5800000	2	CG
chr3	5800000	6000000	24	CG
chr3	6000000	6200000	111	CG
chr3	6200000	6400000	2	CG
chr3	6400000	6600000	8	CG
chr3	6600000	6800000	18	CG
chr3	6800000	7000000	0	CG
chr3	7000000	7200000	3	CG
chr3	7200000	7400000	19	CG
chr3	7400000	7600000	0	CG
chr3	7600000	7800000	225	CG
chr3	7800000	8000000	322	CG
chr3	8000000	8200000	22	CG
chr3	8200000	8400000	4	CG
chr3	8400000	8600000	41	CG
chr3	8600000	8800000	1	CG
chr3	8800000	9000000	82	CG
chr3	9000000	9200000	300	CG
chr3	9200000	9400000	7	CG
chr3	9400000	9600000	666	CG
chr3	9600000	9800000	764	CG
chr3	9800000	10000000	0	CG
chr3	10000000	10200000	13	CG
chr3	10200000	10400000	3	CG
chr3	10400000	10600000	646	CG
chr3	10600000	10800000	11	CG
chr3	10800000	11000000	13	CG
chr3	11000000	11200000	5	CG
chr3	11200000	11400000	11	CG
chr3	11400000	11600000	4	CG
chr3	11600000	11800000	0	CG
chr3	11800000	12000000	164	CG
chr3	12000000	12200000	7	CG
chr3	12200000	12400000	76	CG
chr3	12400000	12600000	18	CG
chr3	12600000	12800000	68	CG
chr3	12800000	13000000	1	CG
chr3	13000000	13200000	1	CG
chr3	13200000	13400000	11	CG
chr3	13400000	13600000	1	CG
chr3	13600000	13800000	612	CG
chr3	13800000	14000000	5	CG
chr3	14000000	14200000	690	CG
chr3	14200000	14400000	115	CG
chr3	14400000	14600000	0	CG
chr3	14600000	14800000	0	CG
chr3	14800000	15000000	2	CG
chr3	15000000	15200000	2	CG
chr3	15200000	15400000	3	CG
chr3	15400000	15600000	199	CG
chr3	15600000	15800000	40	CG
chr3	15800000	16000000	0	CG
chr3	16000000	16200000	3	CG
chr3	16200000	16400000	1	CG
chr3	16400000	16600000	1	CG
chr3	16600000	16800000	6	CG
chr3	16800000	17000000	1	CG
chr3	17000000	17200000	0	CG
chr3	17200000	17400000	1	CG
chr3	17400000	17600000	43	CG
chr3	17600000	17800000	32	CG
chr3	17800000	18000000	0	CG
chr3	18000000	18200000	0	CG
chr3	18200000	18400000	1	CG
chr3	18400000	18600000	0	CG
chr3	18600000	18800000	11	CG
chr3	18800000	19000000	0	CG
chr3	19000000	19200000	15	CG
chr3	19200000	19400000	20	CG
chr3	19400000	19600000	5	CG
chr3	19600000	19800000	0	CG
chr3	19800000	20000000	2	CG
chr3	20000000	20200000	0	CG
chr3	20200000	20400000	54	CG
chr3	20400000	20600000	358	CG
chr3	20600000	20800000	0	CG
chr3	20800000	21000000	0	CG
chr3	21000000	21200000	6	CG
chr3	21200000	21400000	13	CG
chr3	21400000	21600000	2	CG
chr3	21600000	21800000	0	CG
chr3	21800000	22000000	0	CG
chr3	22000000	22200000	43	CG
chr3	22200000	22400000	191	CG
chr3	22400000	22600000	870	CG
chr3	22600000	22800000	229	CG
chr3	22800000	23000000	1	CG
chr3	23000000	23200000	72	CG
chr3	23200000	23400000	3	CG
chr3	23400000	23459830	6	CG
chr4	0	200000	0	CG
chr4	200000	400000	0	CG
chr4	400000	600000	1	CG
chr4	600000	800000	9	CG
chr4	800000	1000000	53	CG
chr4	1000000	1200000	6	CG
chr4	1200000	1400000	15	CG
chr4	1400000	1600000	9	CG
chr4	1600000	1800000	77	CG
chr4	1800000	2000000	44	CG
chr4	2000000	2200000	0	CG
chr4	2200000	2400000	7	CG
chr4	2400000	2600000	0	CG
chr4	2600000	2800000	16	CG
chr4	2800000	3000000	111	CG
chr4	3000000	3200000	96	CG
chr4	3200000	3400000	373	CG
chr4	3400000	3600000	0	CG
chr4	3600000	3800000	104	CG
chr4	3800000	4000000	196	CG
chr4	4000000	4200000	30	CG
chr4	4200000	4400000	3	CG
chr4	4400000	4600000	99	CG
chr4	4600000	4800000	3	CG
chr4	4800000	5000000	1	CG
chr4	5000000	5200000	0	CG
chr4	5200000	5400000	88	CG
chr4	5400000	5600000	233	CG
chr4	5600000	5800000	1	CG
chr4	5800000	6000000	1163	CG
chr4	6000000	6200000	6	CG
chr4	6200000	6400000	15	CG
chr4	6400000	6600000	10	CG
chr4	6600000	6800000	1	CG
chr4	6800000	7000000	16	CG
chr4	7000000	7200000	19	CG
chr4	7200000	7400000	1	CG
chr4	7400000	7600000	22	CG
chr4	7600000	7800000	125	CG
chr4	7800000	8000000	11	CG
chr4	8000000	8200000	1	CG
chr4	8200000	8400000	7	CG
chr4	8400000	8600000	0	CG
chr4	8600000	8800000	29	CG
chr4	8800000	9000000	8	CG
chr4	9000000	9200000	172	CG
chr4	9200000	9400000	116	CG
chr4	9400000	9600000	216	CG
chr4	9600000	9800000	4	CG
chr4	9800000	10000000	1	CG
chr4	10000000	10200000	6	CG
chr4	10200000	10400000	19	CG
chr4	10400000	10600000	205	CG
chr4	10600000	10800000	0	CG
chr4	10800000	11000000	18	CG
chr4	11000000	11200000	3303	CG
chr4	11200000	11400000	0	CG
chr4	11400000	11600000	3	CG
chr4	11600000	11800000	60	CG
chr4	11800000	12000000	74	CG
chr4	12000000	12200000	29	CG
chr4	12200000	12400000	6	CG
chr4	12400000	12600000	1	CG
chr4	12600000	12800000	5	CG
chr4	12800000	13000000	5	CG
chr4	13000000	13200000	2	CG
chr4	13200000	13400000	3	CG
chr4	13400000	13600000	0	CG
chr4	13600000	13800000	78	CG
chr4	13800000	14000000	2	CG
chr4	14000000	14200000	0	CG
chr4	14200000	14400000	27	CG
chr4	14400000	14600000	0	CG
chr4	14600000	14800000	3	CG
chr4	14800000	15000000	1	CG
chr4	15000000	15200000	0	CG
chr4	15200000	15400000	1	CG
chr4	15400000	15600000	66	CG
chr4	15600000	15800000	12	CG
chr4	15800000	16000000	4	CG
chr4	16000000	16200000	0	CG
chr4	16200000	16400000	20	CG
chr4	16400000	16600000	0	CG
chr4	16600000	16800000	16	CG
chr4	16800000	17000000	0	CG
chr4	17000000	17200000	9	CG
chr4	17200000	17400000	11	CG
chr4	17400000	17600000	0	CG
chr4	17600000	17800000	4	CG
chr4	17800000	18000000	3	CG
chr4	18000000	18200000	9	CG
chr4	18200000	18400000	4	CG
chr4	18400000	18585056	0	CG
chr5	0	200000	31	CG
chr5	200000	400000	6	CG
chr5	400000	600000	0	CG
chr5	600000	800000	3	CG
chr5	800000	1000000	2	CG
chr5	1000000	1200000	2	CG
chr5	1200000	1400000	0	CG
chr5	1400000	1600000	3	CG
chr5	1600000	1800000	0	CG
chr5	1800000	2000000	2	CG
chr5	2000000	2200000	16	CG
chr5	2200000	2400000	2	CG
chr5	2400000	2600000	68	CG
chr5	2600000	2800000	7	CG
chr5	2800000	3000000	41	CG
chr5	3000000	3200000	10	CG
chr5	3200000	3400000	51	CG
chr5	3400000	3600000	0	CG
chr5	3600000	3800000	2	CG
chr5	3800000	4000000	7	CG
chr5	4000000	4200000	9	CG
chr5	4200000	4400000	104	CG
chr5	4400000	4600000	0	CG
chr5	4600000	4800000	90	CG
chr5	4800000	5000000	2	CG
chr5	5000000	5200000	18	CG
chr5	5200000	5400000	6	CG
chr5	5400000	5600000	2	CG
chr5	5600000	5800000	241	CG
chr5	5800000	6000000	5	CG
chr5	6000000	6200000	0	CG
chr5	6200000	6400000	8	CG
chr5	6400000	6600000	0	CG
chr5	6600000	6800000	155	CG
chr5	6800000	7000000	0	CG
chr5	7000000	7200000	0	CG
chr5	7200000	7400000	0	CG
chr5	7400000	7600000	2	CG
chr5	7600000	7800000	4	CG
chr5	7800000	8000000	10	CG
chr5	8000000	8200000	0	CG
chr5	8200000	8400000	11	CG
chr5	8400000	8600000	5	CG
chr5	8600000	8800000	27	CG
chr5	8800000	9000000	118	CG
chr5	9000000	9200000	9	CG
chr5	9200000	9400000	26	CG
chr5	9400000	9600000	4	CG
chr5	9600000	9800000	1	CG
chr5	9800000	10000000	6	CG
chr5	10000000	10200000	477	CG
chr5	10200000	10400000	1415	CG
chr5	10400000	10600000	77	CG
chr5	10600000	10800000	2	CG
chr5	10800000	11000000	2	CG
chr5	11000000	11200000	40	CG
chr5	11200000	11400000	585	CG
chr5	11400000	11600000	0	CG
chr5	11600000	11800000	768	CG
chr5	11800000	12000000	1119	CG
chr5	12000000	12200000	29	CG
chr5	12200000	12400000	1	CG
chr5	12400000	12600000	7	CG
chr5	12600000	12800000	299	CG
chr5	12800000	13000000	2846	CG
chr5	13000000	13200000	4	CG
chr5	13200000	13400000	117	CG
chr5	13400000	13600000	40	CG
chr5	13600000	13800000	2	CG
chr5	13800000	14000000	24	CG
chr5	14000000	14200000	14	CG
chr5	14200000	14400000	1411	CG
chr5	14400000	14600000	3733	CG
chr5	14600000	14800000	0	CG
chr5	14800000	15000000	24	CG
chr5	15000000	15200000	2	CG
chr5	15200000	15400000	40	CG
chr5	15400000	15600000	8	CG
chr5	15600000	15800000	816	CG
chr5	15800000	16000000	0	CG
chr5	16000000	16200000	8	CG
chr5	16200000	16400000	4	CG
chr5	16400000	16600000	3	CG
chr5	16600000	16800000	1	CG
chr5	16800000	17000000	1	CG
chr5	17000000	17200000	13	CG
chr5	17200000	17400000	16	CG
chr5	17400000	17600000	3	CG
chr5	17600000	17800000	2	CG
chr5	17800000	18000000	34	CG
chr5	18000000	18200000	783	CG
chr5	18200000	18400000	3	CG
chr5	18400000	18600000	172	CG
chr5	18600000	18800000	0	CG
chr5	18800000	19000000	180	CG
chr5	19000000	19200000	0	CG
chr5	19200000	19400000	4	CG
chr5	19400000	19600000	7	CG
chr5	19600000	19800000	0	CG
chr5	19800000	20000000	4	CG
chr5	20000000	20200000	3	CG
chr5	20200000	20400000	0	CG
chr5	20400000	20600000	1439	CG
chr5	20600000	20800000	1268	CG
chr5	20800000	21000000	0	CG
chr5	21000000	21200000	6	CG
chr5	21200000	21400000	0	CG
chr5	21400000	21600000	1	CG
chr5	21600000	21800000	0	CG
chr5	21800000	22000000	5	CG
chr5	22000000	22200000	51	CG
chr5	22200000	22400000	4	CG
chr5	22400000	22600000	8	CG
chr5	22600000	22800000	185	CG
chr5	22800000	23000000	14	CG
chr5	23000000	23200000	5	CG
chr5	23200000	23400000	0	CG
chr5	23400000	23600000	23	CG
chr5	23600000	23800000	2	CG
chr5	23800000	24000000	0	CG
chr5	24000000	24200000	12	CG
chr5	24200000	24400000	28	CG
chr5	24400000	24600000	1	CG
chr5	24600000	24800000	0	CG
chr5	24800000	25000000	3	CG
chr5	25000000	25200000	3	CG
chr5	25200000	25400000	5	CG
chr5	25400000	25600000	16	CG
chr5	25600000	25800000	2	CG
chr5	25800000	26000000	13	CG
chr5	26000000	26200000	0	CG
chr5	26200000	26400000	10	CG
chr5	26400000	26600000	11	CG
chr5	26600000	26800000	0	CG
chr5	26800000	26975502	13	CG
chr1	0	200000	0	CHG
chr1	200000	400000	21	CHG
chr1	400000	600000	0	CHG
chr1	600000	800000	0	CHG
chr1	800000	1000000	3	CHG
chr1	1000000	1200000	0	CHG
chr1	1200000	1400000	0	CHG
chr1	1400000	1600000	329	CHG
chr1	1600000	1800000	0	CHG
chr1	1800000	2000000	7	CHG
chr1	2000000	2200000	3	CHG
chr1	2200000	2400000	47	CHG
chr1	2400000	2600000	113	CHG
chr1	2600000	2800000	736	CHG
chr1	2800000	3000000	16	CHG
chr1	3000000	3200000	8	CHG
chr1	3200000	3400000	2	CHG
chr1	3400000	3600000	7	CHG
chr1	3600000	3800000	76	CHG
chr1	3800000	4000000	2	CHG
chr1	4000000	4200000	17	CHG
chr1	4200000	4400000	0	CHG
chr1	4400000	4600000	2	CHG
chr1	4600000	4800000	1	CHG
chr1	4800000	5000000	0	CHG
chr1	5000000	5200000	1	CHG
chr1	5200000	5400000	0	CHG
chr1	5400000	5600000	43	CHG
chr1	5600000	5800000	47	CHG
chr1	5800000	6000000	3	CHG
chr1	6000000	6200000	343	CHG
chr1	6200000	6400000	348	CHG
chr1	6400000	6600000	4	CHG
chr1	6600000	6800000	1	CHG
chr1	6800000	7000000	1	CHG
chr1	7000000	7200000	2	CHG
chr1	7200000	7400000	720	CHG
chr1	7400000	7600000	11	CHG
chr1	7600000	7800000	18	CHG
chr1	7800000	8000000	25	CHG
chr1	8000000	8200000	0	CHG
chr1	8200000	8400000	3	CHG
chr1	8400000	8600000	49	CHG
chr1	8600000	8800000	1568	CHG
chr1	8800000	9000000	2210	CHG
chr1	9000000	9200000	122	CHG
chr1	9200000	9400000	0	CHG
chr1	9400000	9600000	136	CHG
chr1	9600000	9800000	162	CHG
chr1	9800000	10000000	12	CHG
chr1	10000000	10200000	0	CHG
chr1	10200000	10400000	103	CHG
chr1	10400000	10600000	0	CHG
chr1	10600000	10800000	2	CHG
chr1	10800000	11000000	3	CHG
chr1	11000000	11200000	145	CHG
chr1	11200000	11400000	0	CHG
chr1	11400000	11600000	20	CHG
chr1	11600000	11800000	218	CHG
chr1	11800000	12000000	20	CHG
chr1	12000000	12200000	132	CHG
chr1	12200000	12400000	0	CHG
chr1	12400000	12600000	0	CHG
chr1	12600000	12800000	1727	CHG
chr1	12800000	13000000	99	CHG
chr1	13000000	13200000	33	CHG
chr1	13200000	13400000	8	CHG
chr1	13400000	13600000	21	CHG
chr1	13600000	13800000	27	CHG
chr1	13800000	14000000	283	CHG
chr1	14000000	14200000	0	CHG
chr1	14200000	14400000	2324	CHG
chr1	14400000	14600000	1512	CHG
chr1	14600000	14800000	586	CHG
chr1	14800000	15000000	3147	CHG
chr1	15000000	15200000	834	CHG
chr1	15200000	15400000	4968	CHG
chr1	15400000	15600000	833	CHG
chr1	15600000	15800000	3	CHG
chr1	15800000	16000000	327	CHG
chr1	16000000	16200000	6	CHG
chr1	16200000	16400000	151	CHG
chr1	16400000	16600000	16	CHG
chr1	16600000	16800000	2	CHG
chr1	16800000	17000000	10	CHG
chr1	17000000	17200000	253	CHG
chr1	17200000	17400000	19	CHG
chr1	17400000	17600000	23	CHG
chr1	17600000	17800000	1	CHG
chr1	17800000	18000000	2	CHG
chr1	18000000	18200000	16	CHG
chr1	18200000	18400000	13	CHG
chr1	18400000	18600000	1	CHG
chr1	18600000	18800000	0	CHG
chr1	18800000	19000000	0	CHG
chr1	19000000	19200000	1	CHG
chr1	19200000	19400000	7	CHG
chr1	19400000	19600000	9	CHG
chr1	19600000	19800000	8	CHG
chr1	19800000	20000000	2	CHG
chr1	20000000	20200000	1006	CHG
chr1	20200000	20400000	2	CHG
chr1	20400000	20600000	3	CHG
chr1	20600000	20800000	4	CHG
chr1	20800000	21000000	129	CHG
chr1	21000000	21200000	12	CHG
chr1	21200000	21400000	1245	CHG
chr1	21400000	21600000	43	CHG
chr1	21600000	21800000	1314	CHG
chr1	21800000	22000000	2067	CHG
chr1	22000000	22200000	2	CHG
chr1	22200000	22400000	5	CHG
chr1	22400000	22600000	0	CHG
chr1	22600000	22800000	7	CHG
chr1	22800000	23000000	12	CHG
chr1	23000000	23200000	124	CHG
chr1	23200000	23400000	91	CHG
chr1	23400000	23600000	106	CHG
chr1	23600000	23800000	0	CHG
chr1	23800000	24000000	1	CHG
chr1	24000000	24200000	1	CHG
chr1	24200000	24400000	120	CHG
chr1	24400000	24600000	270	CHG
chr1	24600000	24800000	0	CHG
chr1	24800000	25000000	0	CHG
chr1	25000000	25200000	0	CHG
chr1	25200000	25400000	39	CHG
chr1	25400000	25600000	5	CHG
chr1	25600000	25800000	19	CHG
chr1	25800000	26000000	33	CHG
chr1	26000000	26200000	0	CHG
chr1	26200000	26400000	0	CHG
chr1	26400000	26600000	17	CHG
chr1	26600000	26800000	0	CHG
chr1	26800000	27000000	0	CHG
chr1	27000000	27200000	86	CHG
chr1	27200000	27400000	0	CHG
chr1	27400000	27600000	3	CHG
chr1	27600000	27800000	0	CHG
chr1	27800000	28000000	5	CHG
chr1	28000000	28200000	1	CHG
chr1	28200000	28400000	14	CHG
chr1	28400000	28600000	1	CHG
chr1	28600000	28800000	44	CHG
chr1	28800000	29000000	67	CHG
chr1	29000000	29200000	9	CHG
chr1	29200000	29400000	16	CHG
chr1	29400000	29600000	0	CHG
chr1	29600000	29800000	0	CHG
chr1	29800000	30000000	0	CHG
chr1	30000000	30200000	0	CHG
chr1	30200000	30400000	5	CHG
chr1	30400000	30427671	1	CHG
chr2	0	200000	668	CHG
chr2	200000	400000	0	CHG
chr2	400000	600000	18	CHG
chr2	600000	800000	37	CHG
chr2	800000	1000000	85	CHG
chr2	1000000	1200000	2	CHG
chr2	1200000	1400000	0	CHG
chr2	1400000	1600000	0	CHG
chr2	1600000	1800000	16	CHG
chr2	1800000	2000000	465	CHG
chr2	2000000	2200000	38	CHG
chr2	2200000	2400000	11	CHG
chr2	2400000	2600000	74	CHG
chr2	2600000	2800000	5	CHG
chr2	2800000	3000000	43	CHG
chr2	3000000	3200000	3	CHG
chr2	3200000	3400000	8597	CHG
chr2	3400000	3600000	5672	CHG
chr2	3600000	3800000	11	CHG
chr2	3800000	4000000	0	CHG
chr2	4000000	4200000	0	CHG
chr2	4200000	4400000	0	CHG
chr2	4400000	4600000	0	CHG
chr2	4600000	4800000	26	CHG
chr2	4800000	5000000	254	CHG
chr2	5000000	5200000	0	CHG
chr2	5200000	5400000	1016	CHG
chr2	5400000	5600000	155	CHG
chr2	5600000	5800000	0	CHG
chr2	5800000	6000000	46	CHG
chr2	6000000	6200000	12	CHG
chr2	6200000	6400000	15	CHG
chr2	6400000	6600000	61	CHG
chr2	6600000	6800000	81	CHG
chr2	6800000	7000000	29	CHG
chr2	7000000	7200000	0	CHG
chr2	7200000	7400000	0	CHG
chr2	7400000	7600000	0	CHG
chr2	7600000	7800000	3	CHG
chr2	7800000	8000000	10	CHG
chr2	8000000	8200000	13	CHG
chr2	8200000	8400000	3	CHG
chr2	8400000	8600000	0	CHG
chr2	8600000	8800000	5	CHG
chr2	8800000	9000000	1	CHG
chr2	9000000	9200000	15	CHG
chr2	9200000	9400000	2	CHG
chr2	9400000	9600000	4	CHG
chr2	9600000	9800000	4	CHG
chr2	9800000	10000000	7	CHG
chr2	10000000	10200000	33	CHG
chr2	10200000	10400000	9	CHG
chr2	10400000	10600000	0	CHG
chr2	10600000	10800000	6	CHG
chr2	10800000	11000000	230	CHG
chr2	11000000	11200000	0	CHG
chr2	11200000	11400000	0	CHG
chr2	11400000	11600000	0	CHG
chr2	11600000	11800000	3	CHG
chr2	11800000	12000000	3	CHG
chr2	12000000	12200000	2	CHG
chr2	12200000	12400000	0	CHG
chr2	12400000	12600000	665	CHG
chr2	12600000	12800000	0	CHG
chr2	12800000	13000000	1	CHG
chr2	13000000	13200000	14	CHG
chr2	13200000	13400000	5	CHG
chr2	13400000	13600000	175	CHG
chr2	13600000	13800000	0	CHG
chr2	13800000	14000000	3	CHG
chr2	14000000	14200000	1	CHG
chr2	14200000	14400000	0	CHG
chr2	14400000	14600000	6	CHG
chr2	14600000	14800000	0	CHG
chr2	14800000	15000000	2	CHG
chr2	15000000	15200000	29	CHG
chr2	15200000	15400000	4	CHG
chr2	15400000	15600000	12	CHG
chr2	15600000	15800000	1	CHG
chr2	15800000	16000000	8	CHG
chr2	16000000	16200000	16	CHG
chr2	16200000	16400000	4	CHG
chr2	16400000	16600000	4	CHG
chr2	16600000	16800000	8	CHG
chr2	16800000	17000000	0	CHG
chr2	17000000	17200000	12	CHG
chr2	17200000	17400000	29	CHG
chr2	17400000	17600000	2	CHG
chr2	17600000	17800000	8	CHG
chr2	17800000	18000000	12	CHG
chr2	18000000	18200000	6	CHG
chr2	18200000	18400000	10	CHG
chr2	18400000	18600000	2	CHG
chr2	18600000	18800000	5	CHG
chr2	18800000	19000000	0	CHG
chr2	19000000	19200000	33	CHG
chr2	19200000	19400000	35	CHG
chr2	19400000	19600000	7	CHG
chr2	19600000	19698289	0	CHG
chr3	0	200000	0	CHG
chr3	200000	400000	0	CHG
chr3	400000	600000	1	CHG
chr3	600000	800000	0	CHG
chr3	800000	1000000	37	CHG
chr3	1000000	1200000	31	CHG
chr3	1200000	1400000	3	CHG
chr3	1400000	1600000	16	CHG
chr3	1600000	1800000	5	CHG
chr3	1800000	2000000	7	CHG
chr3	2000000	2200000	9	CHG
chr3	2200000	2400000	53	CHG
chr3	2400000	2600000	9	CHG
chr3	2600000	2800000	36	CHG
chr3	2800000	3000000	601	CHG
chr3	3000000	3200000	15	CHG
chr3	3200000	3400000	5	CHG
chr3	3400000	3600000	0	CHG
chr3	3600000	3800000	12	CHG
chr3	3800000	4000000	214	CHG
chr3	4000000	4200000	0	CHG
chr3	4200000	4400000	0	CHG
chr3	4400000	4600000	4	CHG
chr3	4600000	4800000	41	CHG
chr3	4800000	5000000	0	CHG
chr3	5000000	5200000	0	CHG
chr3	5200000	5400000	1	CHG
chr3	5400000	5600000	0	CHG
chr3	5600000	5800000	0	CHG
chr3	5800000	6000000	37	CHG
chr3	6000000	6200000	210	CHG
chr3	6200000	6400000	1	CHG
chr3	6400000	6600000	18	CHG
chr3	6600000	6800000	20	CHG
chr3	6800000	7000000	0	CHG
chr3	7000000	7200000	8	CHG
chr3	7200000	7400000	12	CHG
chr3	7400000	7600000	0	CHG
chr3	7600000	7800000	178	CHG
chr3	7800000	8000000	340	CHG
chr3	8000000	8200000	43	CHG
chr3	8200000	8400000	3	CHG
chr3	8400000	8600000	42	CHG
chr3	8600000	8800000	7	CHG
chr3	8800000	9000000	97	CHG
chr3	9000000	9200000	650	CHG
chr3	9200000	9400000	6	CHG
chr3	9400000	9600000	631	CHG
chr3	9600000	9800000	797	CHG
chr3	9800000	10000000	0	CHG
chr3	10000000	10200000	24	CHG
chr3	10200000	10400000	1	CHG
chr3	10400000	10600000	561	CHG
chr3	10600000	10800000	11	CHG
chr3	10800000	11000000	14	CHG
chr3	11000000	11200000	5	CHG
chr3	11200000	11400000	18	CHG
chr3	11400000	11600000	5	CHG
chr3	11600000	11800000	0	CHG
chr3	11800000	12000000	100	CHG
chr3	12000000	12200000	6	CHG
chr3	12200000	12400000	74	CHG
chr3	12400000	12600000	20	CHG
chr3	12600000	12800000	57	CHG
chr3	12800000	13000000	2	CHG
chr3	13000000	13200000	0	CHG
chr3	13200000	13400000	8	CHG
chr3	13400000	13600000	1	CHG
chr3	13600000	13800000	800	CHG
chr3	13800000	14000000	2	CHG
chr3	14000000	14200000	851	CHG
chr3	14200000	14400000	68	CHG
chr3	14400000	14600000	0	CHG
chr3	14600000	14800000	3	CHG
chr3	14800000	15000000	4	CHG
chr3	15000000	15200000	1	CHG
chr3	15200000	15400000	4	CHG
chr3	15400000	15600000	129	CHG
chr3	15600000	15800000	40	CHG
chr3	15800000	16000000	0	CHG
chr3	16000000	16200000	1	CHG
chr3	16200000	16400000	1	CHG
chr3	16400000	16600000	2	CHG
chr3	16600000	16800000	4	CHG
chr3	16800000	17000000	0	CHG
chr3	17000000	17200000	0	CHG
chr3	17200000	17400000	0	CHG
chr3	17400000	17600000	56	CHG
chr3	17600000	17800000	71	CHG
chr3	17800000	18000000	0	CHG
chr3	18000000	18200000	0	CHG
chr3	18200000	18400000	4	CHG
chr3	18400000	18600000	0	CHG
chr3	18600000	18800000	4	CHG
chr3	18800000	19000000	1	CHG
chr3	19000000	19200000	22	CHG
chr3	19200000	19400000	10	CHG
chr3	19400000	19600000	6	CHG
chr3	19600000	19800000	0	CHG
chr3	19800000	20000000	3	CHG
chr3	20000000	20200000	0	CHG
chr3	20200000	20400000	49	CHG
chr3	20400000	20600000	594	CHG
chr3	20600000	20800000	2	CHG
chr3	20800000	21000000	1	CHG
chr3	21000000	21200000	11	CHG
chr3	21200000	21400000	18	CHG
chr3	21400000	21600000	1	CHG
chr3	21600000	21800000	0	CHG
chr3	21800000	22000000	0	CHG
chr3	22000000	22200000	14	CHG
chr3	22200000	22400000	241	CHG
chr3	22400000	22600000	901	CHG
chr3	22600000	22800000	106	CHG
chr3	22800000	23000000	0	CHG
chr3	23000000	23200000	112	CHG
chr3	23200000	23400000	5	CHG
chr3	23400000	23459830	10	CHG
chr4	0	200000	0	CHG
chr4	200000	400000	0	CHG
chr4	400000	600000	0	CHG
chr4	600000	800000	7	CHG
chr4	800000	1000000	64	CHG
chr4	1000000	1200000	17	CHG
chr4	1200000	1400000	13	CHG
chr4	1400000	1600000	2	CHG
chr4	1600000	1800000	52	CHG
chr4	1800000	2000000	56	CHG
chr4	2000000	2200000	0	CHG
chr4	2200000	2400000	6	CHG
chr4	2400000	2600000	0	CHG
chr4	2600000	2800000	13	CHG
chr4	2800000	3000000	95	CHG
chr4	3000000	3200000	27	CHG
chr4	3200000	3400000	342	CHG
chr4	3400000	3600000	1	CHG
chr4	3600000	3800000	173	CHG
chr4	3800000	4000000	154	CHG
chr4	4000000	4200000	9	CHG
chr4	4200000	4400000	2	CHG
chr4	4400000	4600000	90	CHG
chr4	4600000	4800000	2	CHG
chr4	4800000	5000000	1	CHG
chr4	5000000	5200000	0	CHG
chr4	5200000	5400000	78	CHG
chr4	5400000	5600000	139	CHG
chr4	5600000	5800000	0	CHG
chr4	5800000	6000000	1453	CHG
chr4	6000000	6200000	5	CHG
chr4	6200000	6400000	39	CHG
chr4	6400000	6600000	12	CHG
chr4	6600000	6800000	3	CHG
chr4	6800000	7000000	20	CHG
chr4	7000000	7200000	20	CHG
chr4	7200000	7400000	0	CHG
chr4	7400000	7600000	33	CHG
chr4	7600000	7800000	133	CHG
chr4	7800000	8000000	9	CHG
chr4	8000000	8200000	0	CHG
chr4	8200000	8400000	6	CHG
chr4	8400000	8600000	5	CHG
chr4	8600000	8800000	36	CHG
chr4	8800000	9000000	6	CHG
chr4	9000000	9200000	458	CHG
chr4	9200000	9400000	118	CHG
chr4	9400000	9600000	273	CHG
chr4	9600000	9800000	4	CHG
chr4	9800000	10000000	1	CHG
chr4	10000000	10200000	6	CHG
chr4	10200000	10400000	17	CHG
chr4	10400000	10600000	242	CHG
chr4	10600000	10800000	0	CHG
chr4	10800000	11000000	12	CHG
chr4	11000000	11200000	2622	CHG
chr4	11200000	11400000	0	CHG
chr4	11400000	11600000	0	CHG
chr4	11600000	11800000	72	CHG
chr4	11800000	12000000	45	CHG
chr4	12000000	12200000	12	CHG
chr4	12200000	12400000	4	CHG
chr4	12400000	12600000	4	CHG
chr4	12600000	12800000	3	CHG
chr4	12800000	13000000	5	CHG
chr4	13000000	13200000	5	CHG
chr4	13200000	13400000	0	CHG
chr4	13400000	13600000	2	CHG
chr4	13600000	13800000	179	CHG
chr4	13800000	14000000	1	CHG
chr4	14000000	14200000	0	CHG
chr4	14200000	14400000	42	CHG
chr4	14400000	14600000	0	CHG
chr4	14600000	14800000	3	CHG
chr4	14800000	15000000	3	CHG
chr4	15000000	15200000	0	CHG
chr4	15200000	15400000	0	CHG
chr4	15400000	15600000	109	CHG
chr4	15600000	15800000	15	CHG
chr4	15800000	16000000	2	CHG
chr4	16000000	16200000	1	CHG
chr4	16200000	16400000	27	CHG
chr4	16400000	16600000	0	CHG
chr4	16600000	16800000	7	CHG
chr4	16800000	17000000	0	CHG
chr4	17000000	17200000	9	CHG
chr4	17200000	17400000	12	CHG
chr4	17400000	17600000	0	CHG
chr4	17600000	17800000	1	CHG
chr4	17800000	18000000	8	CHG
chr4	18000000	18200000	9	CHG
chr4	18200000	18400000	9	CHG
chr4	18400000	18585056	3	CHG
chr5	0	200000	26	CHG
chr5	200000	400000	11	CHG
chr5	400000	600000	0	CHG
chr5	600000	800000	2	CHG
chr5	800000	1000000	1	CHG
chr5	1000000	1200000	1	CHG
chr5	1200000	1400000	4	CHG
chr5	1400000	1600000	4	CHG
chr5	1600000	1800000	0	CHG
chr5	1800000	2000000	8	CHG
chr5	2000000	2200000	14	CHG
chr5	2200000	2400000	2	CHG
chr5	2400000	2600000	53	CHG
chr5	2600000	2800000	7	CHG
chr5	2800000	3000000	69	CHG
chr5	3000000	3200000	6	CHG
chr5	3200000	3400000	85	CHG
chr5	3400000	3600000	0	CHG
chr5	3600000	3800000	2	CHG
chr5	3800000	4000000	5	CHG
chr5	4000000	4200000	3	CHG
chr5	4200000	4400000	38	CHG
chr5	4400000	4600000	0	CHG
chr5	4600000	4800000	140	CHG
chr5	4800000	5000000	2	CHG
chr5	5000000	5200000	15	CHG
chr5	5200000	5400000	4	CHG
chr5	5400000	5600000	1	CHG
chr5	5600000	5800000	233	CHG
chr5	5800000	6000000	3	CHG
chr5	6000000	6200000	0	CHG
chr5	6200000	6400000	11	CHG
chr5	6400000	6600000	2	CHG
chr5	6600000	6800000	112	CHG
chr5	6800000	7000000	1	CHG
chr5	7000000	7200000	0	CHG
chr5	7200000	7400000	0	CHG
chr5	7400000	7600000	5	CHG
chr5	7600000	7800000	5	CHG
chr5	7800000	8000000	18	CHG
chr5	8000000	8200000	0	CHG
chr5	8200000	8400000	8	CHG
chr5	8400000	8600000	6	CHG
chr5	8600000	8800000	34	CHG
chr5	8800000	9000000	184	CHG
chr5	9000000	9200000	6	CHG
chr5	9200000	9400000	22	CHG
chr5	9400000	9600000	8	CHG
chr5	9600000	9800000	1	CHG
chr5	9800000	10000000	6	CHG
chr5	10000000	10200000	236	CHG
chr5	10200000	10400000	1486	CHG
chr5	10400000	10600000	80	CHG
chr5	10600000	10800000	3	CHG
chr5	10800000	11000000	0	CHG
chr5	11000000	11200000	64	CHG
chr5	11200000	11400000	346	CHG
chr5	11400000	11600000	0	CHG
chr5	11600000	11800000	732	CHG
chr5	11800000	12000000	975	CHG
chr5	12000000	12200000	32	CHG
chr5	12200000	12400000	0	CHG
chr5	12400000	12600000	2	CHG
chr5	12600000	12800000	194	CHG
chr5	12800000	13000000	1740	CHG
chr5	13000000	13200000	4	CHG
chr5	13200000	13400000	136	CHG
chr5	13400000	13600000	57	CHG
chr5	13600000	13800000	1	CHG
chr5	13800000	14000000	26	CHG
chr5	14000000	14200000	41	CHG
chr5	14200000	14400000	1041	CHG
chr5	14400000	14600000	4050	CHG
chr5	14600000	14800000	0	CHG
chr5	14800000	15000000	17	CHG
chr5	15000000	15200000	3	CHG
chr5	15200000	15400000	41	CHG
chr5	15400000	15600000	16	CHG
chr5	15600000	15800000	731	CHG
chr5	15800000	16000000	0	CHG
chr5	16000000	16200000	10	CHG
chr5	16200000	16400000	5	CHG
chr5	16400000	16600000	10	CHG
chr5	16600000	16800000	2	CHG
chr5	16800000	17000000	4	CHG
chr5	17000000	17200000	15	CHG
chr5	17200000	17400000	18	CHG
chr5	17400000	17600000	1	CHG
chr5	17600000	17800000	2	CHG
chr5	17800000	18000000	46	CHG
chr5	18000000	18200000	798	CHG
chr5	18200000	18400000	4	CHG
chr5	18400000	18600000	229	CHG
chr5	18600000	18800000	0	CHG
chr5	18800000	19000000	240	CHG
chr5	19000000	19200000	1	CHG
chr5	19200000	19400000	4	CHG
chr5	19400000	19600000	10	CHG
chr5	19600000	19800000	1	CHG
chr5	19800000	20000000	4	CHG
chr5	20000000	20200000	6	CHG
chr5	20200000	20400000	1	CHG
chr5	20400000	20600000	1534	CHG
chr5	20600000	20800000	1323	CHG
chr5	20800000	21000000	0	CHG
chr5	21000000	21200000	10	CHG
chr5	21200000	21400000	0	CHG
chr5	21400000	21600000	1	CHG
chr5	21600000	21800000	1	CHG
chr5	21800000	22000000	2	CHG
chr5	22000000	22200000	60	CHG
chr5	22200000	22400000	3	CHG
chr5	22400000	22600000	11	CHG
chr5	22600000	22800000	162	CHG
chr5	22800000	23000000	13	CHG
chr5	23000000	23200000	16	CHG
chr5	23200000	23400000	2	CHG
chr5	23400000	23600000	26	CHG
chr5	23600000	23800000	5	CHG
chr5	23800000	24000000	0	CHG
chr5	24000000	24200000	4	CHG
chr5	24200000	24400000	14	CHG
chr5	24400000	24600000	0	CHG
chr5	24600000	24800000	1	CHG
chr5	24800000	25000000	2	CHG
chr5	25000000	25200000	4	CHG
chr5	25200000	25400000	2	CHG
chr5	25400000	25600000	6	CHG
chr5	25600000	25800000	0	CHG
chr5	25800000	26000000	10	CHG
chr5	26000000	26200000	0	CHG
chr5	26200000	26400000	11	CHG
chr5	26400000	26600000	8	CHG
chr5	26600000	26800000	0	CHG
chr5	26800000	26975502	9	CHG
chr1	0	200000	57	CHH
chr1	200000	400000	226	CHH
chr1	400000	600000	10	CHH
chr1	600000	800000	23	CHH
chr1	800000	1000000	26	CHH
chr1	1000000	1200000	22	CHH
chr1	1200000	1400000	3	CHH
chr1	1400000	1600000	1312	CHH
chr1	1600000	1800000	52	CHH
chr1	1800000	2000000	41	CHH
chr1	2000000	2200000	24	CHH
chr1	2200000	2400000	289	CHH
chr1	2400000	2600000	619	CHH
chr1	2600000	2800000	3048	CHH
chr1	2800000	3000000	55	CHH
chr1	3000000	3200000	39	CHH
chr1	3200000	3400000	58	CHH
chr1	3400000	3600000	84	CHH
chr1	3600000	3800000	1374	CHH
chr1	3800000	4000000	27	CHH
chr1	4000000	4200000	108	CHH
chr1	4200000	4400000	17	CHH
chr1	4400000	4600000	21	CHH
chr1	4600000	4800000	13	CHH
chr1	4800000	5000000	1	CHH
chr1	5000000	5200000	40	CHH
chr1	5200000	5400000	2	CHH
chr1	5400000	5600000	238	CHH
chr1	5600000	5800000	184	CHH
chr1	5800000	6000000	1	CHH
chr1	6000000	6200000	1471	CHH
chr1	6200000	6400000	1433	CHH
chr1	6400000	6600000	51	CHH
chr1	6600000	6800000	25	CHH
chr1	6800000	7000000	7	CHH
chr1	7000000	7200000	90	CHH
chr1	7200000	7400000	3210	CHH
chr1	7400000	7600000	124	CHH
chr1	7600000	7800000	237	CHH
chr1	7800000	8000000	110	CHH
chr1	8000000	8200000	1	CHH
chr1	8200000	8400000	90	CHH
chr1	8400000	8600000	316	CHH
chr1	8600000	8800000	6911	CHH
chr1	8800000	9000000	9208	CHH
chr1	9000000	9200000	683	CHH
chr1	9200000	9400000	3	CHH
chr1	9400000	9600000	475	CHH
chr1	9600000	9800000	587	CHH
chr1	9800000	10000000	107	CHH
chr1	10000000	10200000	0	CHH
chr1	10200000	10400000	362	CHH
chr1	10400000	10600000	2	CHH
chr1	10600000	10800000	67	CHH
chr1	10800000	11000000	5	CHH
chr1	11000000	11200000	551	CHH
chr1	11200000	11400000	2	CHH
chr1	11400000	11600000	251	CHH
chr1	11600000	11800000	1172	CHH
chr1	11800000	12000000	103	CHH
chr1	12000000	12200000	628	CHH
chr1	12200000	12400000	0	CHH
chr1	12400000	12600000	4	CHH
chr1	12600000	12800000	9870	CHH
chr1	12800000	13000000	716	CHH
chr1	13000000	13200000	178	CHH
chr1	13200000	13400000	136	CHH
chr1	13400000	13600000	212	CHH
chr1	13600000	13800000	141	CHH
chr1	13800000	14000000	1110	CHH
chr1	14000000	14200000	1	CHH
chr1	14200000	14400000	13189	CHH
chr1	14400000	14600000	9049	CHH
chr1	14600000	14800000	4740	CHH
chr1	14800000	15000000	20415	CHH
chr1	15000000	15200000	9348	CHH
chr1	15200000	15400000	36692	CHH
chr1	15400000	15600000	3959	CHH
chr1	15600000	15800000	30	CHH
chr1	15800000	16000000	1120	CHH
chr1	16000000	16200000	44	CHH
chr1	16200000	16400000	1576	CHH
chr1	16400000	16600000	206	CHH
chr1	16600000	16800000	20	CHH
chr1	16800000	17000000	143	CHH
chr1	17000000	17200000	1298	CHH
chr1	17200000	17400000	216	CHH
chr1	17400000	17600000	224	CHH
chr1	17600000	17800000	42	CHH
chr1	17800000	18000000	60	CHH
chr1	18000000	18200000	290	CHH
chr1	18200000	18400000	119	CHH
chr1	18400000	18600000	78	CHH
chr1	18600000	18800000	0	CHH
chr1	18800000	19000000	18	CHH
chr1	19000000	19200000	25	CHH
chr1	19200000	19400000	30	CHH
chr1	19400000	19600000	37	CHH
chr1	19600000	19800000	56	CHH
chr1	19800000	20000000	14	CHH
chr1	20000000	20200000	5921	CHH
chr1	20200000	20400000	21	CHH
chr1	20400000	20600000	47	CHH
chr1	20600000	20800000	97	CHH
chr1	20800000	21000000	684	CHH
chr1	21000000	21200000	13	CHH
chr1	21200000	21400000	7336	CHH
chr1	21400000	21600000	684	CHH
chr1	21600000	21800000	8623	CHH
chr1	21800000	22000000	12640	CHH
chr1	22000000	22200000	133	CHH
chr1	22200000	22400000	77	CHH
chr1	22400000	22600000	6	CHH
chr1	22600000	22800000	55	CHH
chr1	22800000	23000000	35	CHH
chr1	23000000	23200000	624	CHH
chr1	23200000	23400000	370	CHH
chr1	23400000	23600000	493	CHH
chr1	23600000	23800000	0	CHH
chr1	23800000	24000000	58	CHH
chr1	24000000	24200000	6	CHH
chr1	24200000	24400000	485	CHH
chr1	24400000	24600000	837	CHH
chr1	24600000	24800000	0	CHH
chr1	24800000	25000000	4	CHH
chr1	25000000	25200000	2	CHH
chr1	25200000	25400000	212	CHH
chr1	25400000	25600000	45	CHH
chr1	25600000	25800000	178	CHH
chr1	25800000	26000000	171	CHH
chr1	26000000	26200000	33	CHH
chr1	26200000	26400000	0	CHH
chr1	26400000	26600000	51	CHH
chr1	26600000	26800000	0	CHH
chr1	26800000	27000000	1	CHH
chr1	27000000	27200000	385	CHH
chr1	27200000	27400000	26	CHH
chr1	27400000	27600000	18	CHH
chr1	27600000	27800000	9	CHH
chr1	27800000	28000000	91	CHH
chr1	28000000	28200000	26	CHH
chr1	28200000	28400000	155	CHH
chr1	28400000	28600000	13	CHH
chr1	28600000	28800000	188	CHH
chr1	28800000	29000000	468	CHH
chr1	29000000	29200000	72	CHH
chr1	29200000	29400000	148	CHH
chr1	29400000	29600000	6	CHH
chr1	29600000	29800000	1	CHH
chr1	29800000	30000000	0	CHH
chr1	30000000	30200000	4	CHH
chr1	30200000	30400000	75	CHH
chr1	30400000	30427671	14	CHH
chr2	0	200000	2438	CHH
chr2	200000	400000	0	CHH
chr2	400000	600000	133	CHH
chr2	600000	800000	255	CHH
chr2	800000	1000000	835	CHH
chr2	1000000	1200000	9	CHH
chr2	1200000	1400000	0	CHH
chr2	1400000	1600000	6	CHH
chr2	1600000	1800000	143	CHH
chr2	1800000	2000000	1653	CHH
chr2	2000000	2200000	210	CHH
chr2	2200000	2400000	113	CHH
chr2	2400000	2600000	299	CHH
chr2	2600000	2800000	16	CHH
chr2	2800000	3000000	172	CHH
chr2	3000000	3200000	18	CHH
chr2	3200000	3400000	36058	CHH
chr2	3400000	3600000	23846	CHH
chr2	3600000	3800000	85	CHH
chr2	3800000	4000000	1	CHH
chr2	4000000	4200000	9	CHH
chr2	4200000	4400000	1	CHH
chr2	4400000	4600000	1	CHH
chr2	4600000	4800000	118	CHH
chr2	4800000	5000000	1274	CHH
chr2	5000000	5200000	8	CHH
chr2	5200000	5400000	3977	CHH
chr2	5400000	5600000	626	CHH
chr2	5600000	5800000	12	CHH
chr2	5800000	6000000	237	CHH
chr2	6000000	6200000	49	CHH
chr2	6200000	6400000	107	CHH
chr2	6400000	6600000	303	CHH
chr2	6600000	6800000	569	CHH
chr2	6800000	7000000	160	CHH
chr2	7000000	7200000	58	CHH
chr2	7200000	7400000	0	CHH
chr2	7400000	7600000	2	CHH
chr2	7600000	7800000	18	CHH
chr2	7800000	8000000	70	CHH
chr2	8000000	8200000	357	CHH
chr2	8200000	8400000	64	CHH
chr2	8400000	8600000	0	CHH
chr2	8600000	8800000	50	CHH
chr2	8800000	9000000	37	CHH
chr2	9000000	9200000	66	CHH
chr2	9200000	9400000	29	CHH
chr2	9400000	9600000	41	CHH
chr2	9600000	9800000	45	CHH
chr2	9800000	10000000	61	CHH
chr2	10000000	10200000	214	CHH
chr2	10200000	10400000	60	CHH
chr2	10400000	10600000	0	CHH
chr2	10600000	10800000	205	CHH
chr2	10800000	11000000	1067	CHH
chr2	11000000	11200000	9	CHH
chr2	11200000	11400000	0	CHH
chr2	11400000	11600000	7	CHH
chr2	11600000	11800000	31	CHH
chr2	11800000	12000000	13	CHH
chr2	12000000	12200000	82	CHH
chr2	12200000	12400000	15	CHH
chr2	12400000	12600000	2774	CHH
chr2	12600000	12800000	6	CHH
chr2	12800000	13000000	20	CHH
chr2	13000000	13200000	177	CHH
chr2	13200000	13400000	55	CHH
chr2	13400000	13600000	854	CHH
chr2	13600000	13800000	0	CHH
chr2	13800000	14000000	58	CHH
chr2	14000000	14200000	43	CHH
chr2	14200000	14400000	29	CHH
chr2	14400000	14600000	16	CHH
chr2	14600000	14800000	0	CHH
chr2	14800000	15000000	21	CHH
chr2	15000000	15200000	242	CHH
chr2	15200000	15400000	39	CHH
chr2	15400000	15600000	95	CHH
chr2	15600000	15800000	69	CHH
chr2	15800000	16000000	124	CHH
chr2	16000000	16200000	139	CHH
chr2	16200000	16400000	55	CHH
chr2	16400000	16600000	105	CHH
chr2	16600000	16800000	70	CHH
chr2	16800000	17000000	0	CHH
chr2	17000000	17200000	86	CHH
chr2	17200000	17400000	111	CHH
chr2	17400000	17600000	6	CHH
chr2	17600000	17800000	63	CHH
chr2	17800000	18000000	108	CHH
chr2	18000000	18200000	70	CHH
chr2	18200000	18400000	43	CHH
chr2	18400000	18600000	26	CHH
chr2	18600000	18800000	77	CHH
chr2	18800000	19000000	0	CHH
chr2	19000000	19200000	135	CHH
chr2	19200000	19400000	108	CHH
chr2	19400000	19600000	70	CHH
chr2	19600000	19698289	4	CHH
chr3	0	200000	12	CHH
chr3	200000	400000	8	CHH
chr3	400000	600000	15	CHH
chr3	600000	800000	3	CHH
chr3	800000	1000000	188	CHH
chr3	1000000	1200000	145	CHH
chr3	1200000	1400000	17	CHH
chr3	1400000	1600000	141	CHH
chr3	1600000	1800000	41	CHH
chr3	1800000	2000000	128	CHH
chr3	2000000	2200000	82	CHH
chr3	2200000	2400000	271	CHH
chr3	2400000	2600000	70	CHH
chr3	2600000	2800000	158	CHH
chr3	2800000	3000000	2131	CHH
chr3	3000000	3200000	77	CHH
chr3	3200000	3400000	45	CHH
chr3	3400000	3600000	0	CHH
chr3	3600000	3800000	50	CHH
chr3	3800000	4000000	761	CHH
chr3	4000000	4200000	11	CHH
chr3	4200000	4400000	28	CHH
chr3	4400000	4600000	10	CHH
chr3	4600000	4800000	313	CHH
chr3	4800000	5000000	0	CHH
chr3	5000000	5200000	21	CHH
chr3	5200000	5400000	16	CHH
chr3	5400000	5600000	0	CHH
chr3	5600000	5800000	18	CHH
chr3	5800000	6000000	284	CHH
chr3	6000000	6200000	718	CHH
chr3	6200000	6400000	3	CHH
chr3	6400000	6600000	152	CHH
chr3	6600000	6800000	97	CHH
chr3	6800000	7000000	2	CHH
chr3	7000000	7200000	111	CHH
chr3	7200000	7400000	78	CHH
chr3	7400000	7600000	10	CHH
chr3	7600000	7800000	1121	CHH
chr3	7800000	8000000	1662	CHH
chr3	8000000	8200000	343	CHH
chr3	8200000	8400000	26	CHH
chr3	8400000	8600000	336	CHH
chr3	8600000	8800000	84	CHH
chr3	8800000	9000000	629	CHH
chr3	9000000	9200000	2293	CHH
chr3	9200000	9400000	41	CHH
chr3	9400000	9600000	4054	CHH
chr3	9600000	9800000	3297	CHH
chr3	9800000	10000000	6	CHH
chr3	10000000	10200000	141	CHH
chr3	10200000	10400000	8	CHH
chr3	10400000	10600000	3122	CHH
chr3	10600000	10800000	178	CHH
chr3	10800000	11000000	148	CHH
chr3	11000000	11200000	112	CHH
chr3	11200000	11400000	52	CHH
chr3	11400000	11600000	55	CHH
chr3	11600000	11800000	0	CHH
chr3	11800000	12000000	1015	CHH
chr3	12000000	12200000	78	CHH
chr3	12200000	12400000	391	CHH
chr3	12400000	12600000	41	CHH
chr3	12600000	12800000	204	CHH
chr3	12800000	13000000	62	CHH
chr3	13000000	13200000	0	CHH
chr3	13200000	13400000	25	CHH
chr3	13400000	13600000	43	CHH
chr3	13600000	13800000	3588	CHH
chr3	13800000	14000000	12	CHH
chr3	14000000	14200000	3878	CHH
chr3	14200000	14400000	144	CHH
chr3	14400000	14600000	1	CHH
chr3	14600000	14800000	6	CHH
chr3	14800000	15000000	12	CHH
chr3	15000000	15200000	0	CHH
chr3	15200000	15400000	11	CHH
chr3	15400000	15600000	1057	CHH
chr3	15600000	15800000	227	CHH
chr3	15800000	16000000	4	CHH
chr3	16000000	16200000	45	CHH
chr3	16200000	16400000	25	CHH
chr3	16400000	16600000	7	CHH
chr3	16600000	16800000	17	CHH
chr3	16800000	17000000	1	CHH
chr3	17000000	17200000	4	CHH
chr3	17200000	17400000	10	CHH
chr3	17400000	17600000	314	CHH
chr3	17600000	17800000	160	CHH
chr3	17800000	18000000	2	CHH
chr3	18000000	18200000	6	CHH
chr3	18200000	18400000	33	CHH
chr3	18400000	18600000	17	CHH
chr3	18600000	18800000	81	CHH
chr3	18800000	19000000	1	CHH
chr3	19000000	19200000	175	CHH
chr3	19200000	19400000	122	CHH
chr3	19400000	19600000	78	CHH
chr3	19600000	19800000	0	CHH
chr3	19800000	20000000	20	CHH
chr3	20000000	20200000	9	CHH
chr3	20200000	20400000	431	CHH
chr3	20400000	20600000	1791	CHH
chr3	20600000	20800000	17	CHH
chr3	20800000	21000000	20	CHH
chr3	21000000	21200000	94	CHH
chr3	21200000	21400000	187	CHH
chr3	21400000	21600000	40	CHH
chr3	21600000	21800000	1	CHH
chr3	21800000	22000000	14	CHH
chr3	22000000	22200000	229	CHH
chr3	22200000	22400000	1173	CHH
chr3	22400000	22600000	4547	CHH
chr3	22600000	22800000	1365	CHH
chr3	22800000	23000000	9	CHH
chr3	23000000	23200000	421	CHH
chr3	23200000	23400000	46	CHH
chr3	23400000	23459830	113	CHH
chr4	0	200000	9	CHH
chr4	200000	400000	1	CHH
chr4	400000	600000	1	CHH
chr4	600000	800000	73	CHH
chr4	800000	1000000	497	CHH
chr4	1000000	1200000	117	CHH
chr4	1200000	1400000	88	CHH
chr4	1400000	1600000	27	CHH
chr4	1600000	1800000	404	CHH
chr4	1800000	2000000	234	CHH
chr4	2000000	2200000	1	CHH
chr4	2200000	2400000	35	CHH
chr4	2400000	2600000	0	CHH
chr4	2600000	2800000	135	CHH
chr4	2800000	3000000	1330	CHH
chr4	3000000	3200000	276	CHH
chr4	3200000	3400000	4315	CHH
chr4	3400000	3600000	13	CHH
chr4	3600000	3800000	940	CHH
chr4	3800000	4000000	1667	CHH
chr4	4000000	4200000	224	CHH
chr4	4200000	4400000	29	CHH
chr4	4400000	4600000	755	CHH
chr4	4600000	4800000	8	CHH
chr4	4800000	5000000	5	CHH
chr4	5000000	5200000	0	CHH
chr4	5200000	5400000	955	CHH
chr4	5400000	5600000	578	CHH
chr4	5600000	5800000	1	CHH
chr4	5800000	6000000	6464	CHH
chr4	6000000	6200000	36	CHH
chr4	6200000	6400000	294	CHH
chr4	6400000	6600000	67	CHH
chr4	6600000	6800000	50	CHH
chr4	6800000	7000000	103	CHH
chr4	7000000	7200000	95	CHH
chr4	7200000	7400000	9	CHH
chr4	7400000	7600000	241	CHH
chr4	7600000	7800000	752	CHH
chr4	7800000	8000000	82	CHH
chr4	8000000	8200000	49	CHH
chr4	8200000	8400000	56	CHH
chr4	8400000	8600000	30	CHH
chr4	8600000	8800000	204	CHH
chr4	8800000	9000000	44	CHH
chr4	9000000	9200000	1785	CHH
chr4	9200000	9400000	554	CHH
chr4	9400000	9600000	1509	CHH
chr4	9600000	9800000	37	CHH
chr4	9800000	10000000	21	CHH
chr4	10000000	10200000	24	CHH
chr4	10200000	10400000	238	CHH
chr4	10400000	10600000	1416	CHH
chr4	10600000	10800000	2	CHH
chr4	10800000	11000000	129	CHH
chr4	11000000	11200000	12052	CHH
chr4	11200000	11400000	2	CHH
chr4	11400000	11600000	2	CHH
chr4	11600000	11800000	469	CHH
chr4	11800000	12000000	479	CHH
chr4	12000000	12200000	102	CHH
chr4	12200000	12400000	27	CHH
chr4	12400000	12600000	57	CHH
chr4	12600000	12800000	52	CHH
chr4	12800000	13000000	81	CHH
chr4	13000000	13200000	33	CHH
chr4	13200000	13400000	16	CHH
chr4	13400000	13600000	1	CHH
chr4	13600000	13800000	525	CHH
chr4	13800000	14000000	37	CHH
chr4	14000000	14200000	4	CHH
chr4	14200000	14400000	291	CHH
chr4	14400000	14600000	1	CHH
chr4	14600000	14800000	25	CHH
chr4	14800000	15000000	45	CHH
chr4	15000000	15200000	1	CHH
chr4	15200000	15400000	1	CHH
chr4	15400000	15600000	512	CHH
chr4	15600000	15800000	112	CHH
chr4	15800000	16000000	83	CHH
chr4	16000000	16200000	24	CHH
chr4	16200000	16400000	126	CHH
chr4	16400000	16600000	3	CHH
chr4	16600000	16800000	62	CHH
chr4	16800000	17000000	2	CHH
chr4	17000000	17200000	96	CHH
chr4	17200000	17400000	168	CHH
chr4	17400000	17600000	0	CHH
chr4	17600000	17800000	40	CHH
chr4	17800000	18000000	41	CHH
chr4	18000000	18200000	102	CHH
chr4	18200000	18400000	54	CHH
chr4	18400000	18585056	11	CHH
chr5	0	200000	163	CHH
chr5	200000	400000	114	CHH
chr5	400000	600000	1	CHH
chr5	600000	800000	49	CHH
chr5	800000	1000000	24	CHH
chr5	1000000	1200000	35	CHH
chr5	1200000	1400000	17	CHH
chr5	1400000	1600000	48	CHH
chr5	1600000	1800000	15	CHH
chr5	1800000	2000000	26	CHH
chr5	2000000	2200000	252	CHH
chr5	2200000	2400000	23	CHH
chr5	2400000	2600000	273	CHH
chr5	2600000	2800000	62	CHH
chr5	2800000	3000000	305	CHH
chr5	3000000	3200000	85	CHH
chr5	3200000	3400000	358	CHH
chr5	3400000	3600000	7	CHH
chr5	3600000	3800000	47	CHH
chr5	3800000	4000000	32	CHH
chr5	4000000	4200000	62	CHH
chr5	4200000	4400000	536	CHH
chr5	4400000	4600000	5	CHH
chr5	4600000	4800000	544	CHH
chr5	4800000	5000000	4	CHH
chr5	5000000	5200000	169	CHH
chr5	5200000	5400000	79	CHH
chr5	5400000	5600000	39	CHH
chr5	5600000	5800000	1155	CHH
chr5	5800000	6000000	79	CHH
chr5	6000000	6200000	0	CHH
chr5	6200000	6400000	95	CHH
chr5	6400000	6600000	24	CHH
chr5	6600000	6800000	977	CHH
chr5	6800000	7000000	28	CHH
chr5	7000000	7200000	0	CHH
chr5	7200000	7400000	8	CHH
chr5	7400000	7600000	29	CHH
chr5	7600000	7800000	67	CHH
chr5	7800000	8000000	86	CHH
chr5	8000000	8200000	0	CHH
chr5	8200000	8400000	73	CHH
chr5	8400000	8600000	130	CHH
chr5	8600000	8800000	166	CHH
chr5	8800000	9000000	701	CHH
chr5	9000000	9200000	80	CHH
chr5	9200000	9400000	201	CHH
chr5	9400000	9600000	54	CHH
chr5	9600000	9800000	98	CHH
chr5	9800000	10000000	48	CHH
chr5	10000000	10200000	879	CHH
chr5	10200000	10400000	6566	CHH
chr5	10400000	10600000	268	CHH
chr5	10600000	10800000	97	CHH
chr5	10800000	11000000	14	CHH
chr5	11000000	11200000	276	CHH
chr5	11200000	11400000	2082	CHH
chr5	11400000	11600000	0	CHH
chr5	11600000	11800000	5079	CHH
chr5	11800000	12000000	5457	CHH
chr5	12000000	12200000	150	CHH
chr5	12200000	12400000	1	CHH
chr5	12400000	12600000	22	CHH
chr5	12600000	12800000	1048	CHH
chr5	12800000	13000000	13691	CHH
chr5	13000000	13200000	26	CHH
chr5	13200000	13400000	646	CHH
chr5	13400000	13600000	275	CHH
chr5	13600000	13800000	14	CHH
chr5	13800000	14000000	207	CHH
chr5	14000000	14200000	183	CHH
chr5	14200000	14400000	8132	CHH
chr5	14400000	14600000	24690	CHH
chr5	14600000	14800000	13	CHH
chr5	14800000	15000000	91	CHH
chr5	15000000	15200000	24	CHH
chr5	15200000	15400000	455	CHH
chr5	15400000	15600000	150	CHH
chr5	15600000	15800000	4337	CHH
chr5	15800000	16000000	2	CHH
chr5	16000000	16200000	72	CHH
chr5	16200000	16400000	27	CHH
chr5	16400000	16600000	85	CHH
chr5	16600000	16800000	4	CHH
chr5	16800000	17000000	24	CHH
chr5	17000000	17200000	82	CHH
chr5	17200000	17400000	166	CHH
chr5	17400000	17600000	10	CHH
chr5	17600000	17800000	22	CHH
chr5	17800000	18000000	273	CHH
chr5	18000000	18200000	3228	CHH
chr5	18200000	18400000	25	CHH
chr5	18400000	18600000	1286	CHH
chr5	18600000	18800000	1	CHH
chr5	18800000	19000000	1438	CHH
chr5	19000000	19200000	26	CHH
chr5	19200000	19400000	44	CHH
chr5	19400000	19600000	85	CHH
chr5	19600000	19800000	0	CHH
chr5	19800000	20000000	106	CHH
chr5	20000000	20200000	68	CHH
chr5	20200000	20400000	27	CHH
chr5	20400000	20600000	8998	CHH
chr5	20600000	20800000	7740	CHH
chr5	20800000	21000000	0	CHH
chr5	21000000	21200000	161	CHH
chr5	21200000	21400000	0	CHH
chr5	21400000	21600000	20	CHH
chr5	21600000	21800000	3	CHH
chr5	21800000	22000000	29	CHH
chr5	22000000	22200000	312	CHH
chr5	22200000	22400000	94	CHH
chr5	22400000	22600000	134	CHH
chr5	22600000	22800000	860	CHH
chr5	22800000	23000000	110	CHH
chr5	23000000	23200000	95	CHH
chr5	23200000	23400000	29	CHH
chr5	23400000	23600000	245	CHH
chr5	23600000	23800000	73	CHH
chr5	23800000	24000000	4	CHH
chr5	24000000	24200000	137	CHH
chr5	24200000	24400000	132	CHH
chr5	24400000	24600000	3	CHH
chr5	24600000	24800000	28	CHH
chr5	24800000	25000000	46	CHH
chr5	25000000	25200000	37	CHH
chr5	25200000	25400000	55	CHH
chr5	25400000	25600000	129	CHH
chr5	25600000	25800000	11	CHH
chr5	25800000	26000000	77	CHH
chr5	26000000	26200000	0	CHH
chr5	26200000	26400000	105	CHH
chr5	26400000	26600000	71	CHH
chr5	26600000	26800000	6	CHH
chr5	26800000	26975502	145	CHH

## Sheet: Fig.3d
Source Data of Fig. 3d The number of cytosines detected by Nanopore sequencing only in the genome of O. sativa (sample1). Chromosomes are binned into 200,000-bp (base pair) windows.
chrom	start	end	NO. cytosines	motif
1	0	200000	2045	CpG
1	200000	400000	578	CpG
1	400000	600000	843	CpG
1	600000	800000	1779	CpG
1	800000	1000000	3161	CpG
1	1000000	1200000	292	CpG
1	1200000	1400000	1932	CpG
1	1400000	1600000	1228	CpG
1	1600000	1800000	252	CpG
1	1800000	2000000	132	CpG
1	2000000	2200000	1502	CpG
1	2200000	2400000	1281	CpG
1	2400000	2600000	577	CpG
1	2600000	2800000	105	CpG
1	2800000	3000000	892	CpG
1	3000000	3200000	344	CpG
1	3200000	3400000	280	CpG
1	3400000	3600000	66	CpG
1	3600000	3800000	615	CpG
1	3800000	4000000	214	CpG
1	4000000	4200000	209	CpG
1	4200000	4400000	712	CpG
1	4400000	4600000	692	CpG
1	4600000	4800000	1685	CpG
1	4800000	5000000	992	CpG
1	5000000	5200000	343	CpG
1	5200000	5400000	308	CpG
1	5400000	5600000	259	CpG
1	5600000	5800000	309	CpG
1	5800000	6000000	159	CpG
1	6000000	6200000	421	CpG
1	6200000	6400000	293	CpG
1	6400000	6600000	600	CpG
1	6600000	6800000	1077	CpG
1	6800000	7000000	579	CpG
1	7000000	7200000	125	CpG
1	7200000	7400000	165	CpG
1	7400000	7600000	198	CpG
1	7600000	7800000	420	CpG
1	7800000	8000000	604	CpG
1	8000000	8200000	598	CpG
1	8200000	8400000	668	CpG
1	8400000	8600000	749	CpG
1	8600000	8800000	2467	CpG
1	8800000	9000000	2243	CpG
1	9000000	9200000	485	CpG
1	9200000	9400000	383	CpG
1	9400000	9600000	942	CpG
1	9600000	9800000	194	CpG
1	9800000	10000000	265	CpG
1	10000000	10200000	843	CpG
1	10200000	10400000	1112	CpG
1	10400000	10600000	643	CpG
1	10600000	10800000	1224	CpG
1	10800000	11000000	459	CpG
1	11000000	11200000	513	CpG
1	11200000	11400000	753	CpG
1	11400000	11600000	846	CpG
1	11600000	11800000	276	CpG
1	11800000	12000000	754	CpG
1	12000000	12200000	883	CpG
1	12200000	12400000	1167	CpG
1	12400000	12600000	2325	CpG
1	12600000	12800000	2697	CpG
1	12800000	13000000	2976	CpG
1	13000000	13200000	2257	CpG
1	13200000	13400000	161	CpG
1	13400000	13600000	536	CpG
1	13600000	13800000	1826	CpG
1	13800000	14000000	2433	CpG
1	14000000	14200000	703	CpG
1	14200000	14400000	634	CpG
1	14400000	14600000	724	CpG
1	14600000	14800000	1024	CpG
1	14800000	15000000	638	CpG
1	15000000	15200000	2209	CpG
1	15200000	15400000	664	CpG
1	15400000	15600000	430	CpG
1	15600000	15800000	2790	CpG
1	15800000	16000000	392	CpG
1	16000000	16200000	720	CpG
1	16200000	16400000	834	CpG
1	16400000	16600000	291	CpG
1	16600000	16800000	2411	CpG
1	16800000	17000000	2897	CpG
1	17000000	17200000	243	CpG
1	17200000	17400000	448	CpG
1	17400000	17600000	577	CpG
1	17600000	17800000	843	CpG
1	17800000	18000000	191	CpG
1	18000000	18200000	178	CpG
1	18200000	18400000	1316	CpG
1	18400000	18600000	993	CpG
1	18600000	18800000	207	CpG
1	18800000	19000000	289	CpG
1	19000000	19200000	104	CpG
1	19200000	19400000	366	CpG
1	19400000	19600000	4228	CpG
1	19600000	19800000	3859	CpG
1	19800000	20000000	2063	CpG
1	20000000	20200000	2352	CpG
1	20200000	20400000	751	CpG
1	20400000	20600000	419	CpG
1	20600000	20800000	2517	CpG
1	20800000	21000000	1637	CpG
1	21000000	21200000	1535	CpG
1	21200000	21400000	4976	CpG
1	21400000	21600000	2222	CpG
1	21600000	21800000	1248	CpG
1	21800000	22000000	265	CpG
1	22000000	22200000	309	CpG
1	22200000	22400000	1131	CpG
1	22400000	22600000	558	CpG
1	22600000	22800000	631	CpG
1	22800000	23000000	201	CpG
1	23000000	23200000	1527	CpG
1	23200000	23400000	678	CpG
1	23400000	23600000	1550	CpG
1	23600000	23800000	578	CpG
1	23800000	24000000	315	CpG
1	24000000	24200000	146	CpG
1	24200000	24400000	91	CpG
1	24400000	24600000	157	CpG
1	24600000	24800000	154	CpG
1	24800000	25000000	154	CpG
1	25000000	25200000	674	CpG
1	25200000	25400000	367	CpG
1	25400000	25600000	513	CpG
1	25600000	25800000	1026	CpG
1	25800000	26000000	2412	CpG
1	26000000	26200000	434	CpG
1	26200000	26400000	1910	CpG
1	26400000	26600000	1722	CpG
1	26600000	26800000	1346	CpG
1	26800000	27000000	4579	CpG
1	27000000	27200000	652	CpG
1	27200000	27400000	385	CpG
1	27400000	27600000	2636	CpG
1	27600000	27800000	201	CpG
1	27800000	28000000	328	CpG
1	28000000	28200000	784	CpG
1	28200000	28400000	267	CpG
1	28400000	28600000	395	CpG
1	28600000	28800000	622	CpG
1	28800000	29000000	603	CpG
1	29000000	29200000	865	CpG
1	29200000	29400000	2139	CpG
1	29400000	29600000	692	CpG
1	29600000	29800000	217	CpG
1	29800000	30000000	246	CpG
1	30000000	30200000	228	CpG
1	30200000	30400000	194	CpG
1	30400000	30600000	1035	CpG
1	30600000	30800000	303	CpG
1	30800000	31000000	157	CpG
1	31000000	31200000	1217	CpG
1	31200000	31400000	194	CpG
1	31400000	31600000	647	CpG
1	31600000	31800000	384	CpG
1	31800000	32000000	215	CpG
1	32000000	32200000	212	CpG
1	32200000	32400000	733	CpG
1	32400000	32600000	248	CpG
1	32600000	32800000	107	CpG
1	32800000	33000000	787	CpG
1	33000000	33200000	4135	CpG
1	33200000	33400000	247	CpG
1	33400000	33600000	2408	CpG
1	33600000	33800000	421	CpG
1	33800000	34000000	1588	CpG
1	34000000	34200000	546	CpG
1	34200000	34400000	2222	CpG
1	34400000	34600000	365	CpG
1	34600000	34800000	483	CpG
1	34800000	35000000	934	CpG
1	35000000	35200000	999	CpG
1	35200000	35400000	2760	CpG
1	35400000	35600000	1350	CpG
1	35600000	35800000	557	CpG
1	35800000	36000000	375	CpG
1	36000000	36200000	169	CpG
1	36200000	36400000	374	CpG
1	36400000	36600000	1302	CpG
1	36600000	36800000	413	CpG
1	36800000	37000000	1466	CpG
1	37000000	37200000	132	CpG
1	37200000	37400000	1872	CpG
1	37400000	37600000	775	CpG
1	37600000	37800000	210	CpG
1	37800000	38000000	161	CpG
1	38000000	38200000	194	CpG
1	38200000	38400000	336	CpG
1	38400000	38600000	89	CpG
1	38600000	38800000	112	CpG
1	38800000	39000000	951	CpG
1	39000000	39200000	136	CpG
1	39200000	39400000	66	CpG
1	39400000	39600000	781	CpG
1	39600000	39800000	424	CpG
1	39800000	40000000	260	CpG
1	40000000	40200000	420	CpG
1	40200000	40400000	177	CpG
1	40400000	40600000	179	CpG
1	40600000	40800000	65	CpG
1	40800000	41000000	183	CpG
1	41000000	41200000	283	CpG
1	41200000	41400000	186	CpG
1	41400000	41600000	5842	CpG
1	41600000	41800000	1720	CpG
1	41800000	42000000	1524	CpG
1	42000000	42200000	133	CpG
1	42200000	42400000	177	CpG
1	42400000	42600000	2067	CpG
1	42600000	42800000	308	CpG
1	42800000	43000000	3175	CpG
1	43000000	43200000	1198	CpG
1	43200000	43270923	553	CpG
10	0	200000	717	CpG
10	200000	400000	363	CpG
10	400000	600000	495	CpG
10	600000	800000	339	CpG
10	800000	1000000	663	CpG
10	1000000	1200000	1289	CpG
10	1200000	1400000	757	CpG
10	1400000	1600000	1331	CpG
10	1600000	1800000	814	CpG
10	1800000	2000000	565	CpG
10	2000000	2200000	476	CpG
10	2200000	2400000	438	CpG
10	2400000	2600000	801	CpG
10	2600000	2800000	1186	CpG
10	2800000	3000000	670	CpG
10	3000000	3200000	236	CpG
10	3200000	3400000	2462	CpG
10	3400000	3600000	590	CpG
10	3600000	3800000	198	CpG
10	3800000	4000000	301	CpG
10	4000000	4200000	6609	CpG
10	4200000	4400000	844	CpG
10	4400000	4600000	952	CpG
10	4600000	4800000	169	CpG
10	4800000	5000000	2660	CpG
10	5000000	5200000	1636	CpG
10	5200000	5400000	944	CpG
10	5400000	5600000	697	CpG
10	5600000	5800000	1097	CpG
10	5800000	6000000	3374	CpG
10	6000000	6200000	1618	CpG
10	6200000	6400000	2041	CpG
10	6400000	6600000	1499	CpG
10	6600000	6800000	4191	CpG
10	6800000	7000000	582	CpG
10	7000000	7200000	6326	CpG
10	7200000	7400000	1648	CpG
10	7400000	7600000	164	CpG
10	7600000	7800000	2233	CpG
10	7800000	8000000	959	CpG
10	8000000	8200000	138	CpG
10	8200000	8400000	6221	CpG
10	8400000	8600000	3500	CpG
10	8600000	8800000	4684	CpG
10	8800000	9000000	1634	CpG
10	9000000	9200000	1256	CpG
10	9200000	9400000	1259	CpG
10	9400000	9600000	2069	CpG
10	9600000	9800000	937	CpG
10	9800000	10000000	1023	CpG
10	10000000	10200000	2086	CpG
10	10200000	10400000	242	CpG
10	10400000	10600000	145	CpG
10	10600000	10800000	735	CpG
10	10800000	11000000	3513	CpG
10	11000000	11200000	226	CpG
10	11200000	11400000	257	CpG
10	11400000	11600000	205	CpG
10	11600000	11800000	1065	CpG
10	11800000	12000000	569	CpG
10	12000000	12200000	852	CpG
10	12200000	12400000	213	CpG
10	12400000	12600000	1706	CpG
10	12600000	12800000	1981	CpG
10	12800000	13000000	152	CpG
10	13000000	13200000	173	CpG
10	13200000	13400000	302	CpG
10	13400000	13600000	1120	CpG
10	13600000	13800000	268	CpG
10	13800000	14000000	252	CpG
10	14000000	14200000	1024	CpG
10	14200000	14400000	1116	CpG
10	14400000	14600000	54	CpG
10	14600000	14800000	122	CpG
10	14800000	15000000	1371	CpG
10	15000000	15200000	2275	CpG
10	15200000	15400000	994	CpG
10	15400000	15600000	1600	CpG
10	15600000	15800000	1191	CpG
10	15800000	16000000	841	CpG
10	16000000	16200000	219	CpG
10	16200000	16400000	397	CpG
10	16400000	16600000	2371	CpG
10	16600000	16800000	560	CpG
10	16800000	17000000	1929	CpG
10	17000000	17200000	853	CpG
10	17200000	17400000	526	CpG
10	17400000	17600000	211	CpG
10	17600000	17800000	679	CpG
10	17800000	18000000	160	CpG
10	18000000	18200000	147	CpG
10	18200000	18400000	102	CpG
10	18400000	18600000	145	CpG
10	18600000	18800000	379	CpG
10	18800000	19000000	439	CpG
10	19000000	19200000	421	CpG
10	19200000	19400000	944	CpG
10	19400000	19600000	1207	CpG
10	19600000	19800000	670	CpG
10	19800000	20000000	454	CpG
10	20000000	20200000	446	CpG
10	20200000	20400000	137	CpG
10	20400000	20600000	2562	CpG
10	20600000	20800000	252	CpG
10	20800000	21000000	224	CpG
10	21000000	21200000	957	CpG
10	21200000	21400000	213	CpG
10	21400000	21600000	724	CpG
10	21600000	21800000	364	CpG
10	21800000	22000000	240	CpG
10	22000000	22200000	107	CpG
10	22200000	22400000	1051	CpG
10	22400000	22600000	684	CpG
10	22600000	22800000	903	CpG
10	22800000	23000000	952	CpG
10	23000000	23200000	545	CpG
10	23200000	23207287	29	CpG
11	0	200000	4790	CpG
11	200000	400000	1175	CpG
11	400000	600000	509	CpG
11	600000	800000	648	CpG
11	800000	1000000	853	CpG
11	1000000	1200000	918	CpG
11	1200000	1400000	350	CpG
11	1400000	1600000	905	CpG
11	1600000	1800000	1946	CpG
11	1800000	2000000	1043	CpG
11	2000000	2200000	1504	CpG
11	2200000	2400000	407	CpG
11	2400000	2600000	222	CpG
11	2600000	2800000	636	CpG
11	2800000	3000000	1353	CpG
11	3000000	3200000	1720	CpG
11	3200000	3400000	869	CpG
11	3400000	3600000	489	CpG
11	3600000	3800000	295	CpG
11	3800000	4000000	203	CpG
11	4000000	4200000	1578	CpG
11	4200000	4400000	812	CpG
11	4400000	4600000	303	CpG
11	4600000	4800000	4471	CpG
11	4800000	5000000	1147	CpG
11	5000000	5200000	1377	CpG
11	5200000	5400000	444	CpG
11	5400000	5600000	1429	CpG
11	5600000	5800000	1190	CpG
11	5800000	6000000	617	CpG
11	6000000	6200000	999	CpG
11	6200000	6400000	1041	CpG
11	6400000	6600000	351	CpG
11	6600000	6800000	930	CpG
11	6800000	7000000	1176	CpG
11	7000000	7200000	1790	CpG
11	7200000	7400000	1580	CpG
11	7400000	7600000	2239	CpG
11	7600000	7800000	492	CpG
11	7800000	8000000	235	CpG
11	8000000	8200000	492	CpG
11	8200000	8400000	331	CpG
11	8400000	8600000	1040	CpG
11	8600000	8800000	471	CpG
11	8800000	9000000	144	CpG
11	9000000	9200000	123	CpG
11	9200000	9400000	890	CpG
11	9400000	9600000	239	CpG
11	9600000	9800000	596	CpG
11	9800000	10000000	544	CpG
11	10000000	10200000	245	CpG
11	10200000	10400000	593	CpG
11	10400000	10600000	500	CpG
11	10600000	10800000	179	CpG
11	10800000	11000000	767	CpG
11	11000000	11200000	307	CpG
11	11200000	11400000	144	CpG
11	11400000	11600000	458	CpG
11	11600000	11800000	1299	CpG
11	11800000	12000000	774	CpG
11	12000000	12200000	1872	CpG
11	12200000	12400000	1997	CpG
11	12400000	12600000	5711	CpG
11	12600000	12800000	365	CpG
11	12800000	13000000	245	CpG
11	13000000	13200000	70	CpG
11	13200000	13400000	201	CpG
11	13400000	13600000	329	CpG
11	13600000	13800000	430	CpG
11	13800000	14000000	828	CpG
11	14000000	14200000	648	CpG
11	14200000	14400000	1390	CpG
11	14400000	14600000	1537	CpG
11	14600000	14800000	110	CpG
11	14800000	15000000	376	CpG
11	15000000	15200000	499	CpG
11	15200000	15400000	235	CpG
11	15400000	15600000	172	CpG
11	15600000	15800000	218	CpG
11	15800000	16000000	688	CpG
11	16000000	16200000	444	CpG
11	16200000	16400000	202	CpG
11	16400000	16600000	1358	CpG
11	16600000	16800000	507	CpG
11	16800000	17000000	274	CpG
11	17000000	17200000	470	CpG
11	17200000	17400000	130	CpG
11	17400000	17600000	962	CpG
11	17600000	17800000	1337	CpG
11	17800000	18000000	393	CpG
11	18000000	18200000	671	CpG
11	18200000	18400000	1219	CpG
11	18400000	18600000	139	CpG
11	18600000	18800000	579	CpG
11	18800000	19000000	828	CpG
11	19000000	19200000	276	CpG
11	19200000	19400000	480	CpG
11	19400000	19600000	726	CpG
11	19600000	19800000	503	CpG
11	19800000	20000000	278	CpG
11	20000000	20200000	181	CpG
11	20200000	20400000	911	CpG
11	20400000	20600000	579	CpG
11	20600000	20800000	1656	CpG
11	20800000	21000000	469	CpG
11	21000000	21200000	652	CpG
11	21200000	21400000	448	CpG
11	21400000	21600000	879	CpG
11	21600000	21800000	359	CpG
11	21800000	22000000	871	CpG
11	22000000	22200000	1700	CpG
11	22200000	22400000	544	CpG
11	22400000	22600000	1013	CpG
11	22600000	22800000	2472	CpG
11	22800000	23000000	1351	CpG
11	23000000	23200000	949	CpG
11	23200000	23400000	349	CpG
11	23400000	23600000	1816	CpG
11	23600000	23800000	1412	CpG
11	23800000	24000000	624	CpG
11	24000000	24200000	736	CpG
11	24200000	24400000	280	CpG
11	24400000	24600000	1091	CpG
11	24600000	24800000	646	CpG
11	24800000	25000000	353	CpG
11	25000000	25200000	766	CpG
11	25200000	25400000	2106	CpG
11	25400000	25600000	1732	CpG
11	25600000	25800000	1157	CpG
11	25800000	26000000	4243	CpG
11	26000000	26200000	3650	CpG
11	26200000	26400000	3096	CpG
11	26400000	26600000	375	CpG
11	26600000	26800000	1475	CpG
11	26800000	27000000	3005	CpG
11	27000000	27200000	3349	CpG
11	27200000	27400000	696	CpG
11	27400000	27600000	315	CpG
11	27600000	27800000	2768	CpG
11	27800000	28000000	739	CpG
11	28000000	28200000	3061	CpG
11	28200000	28400000	1063	CpG
11	28400000	28600000	3369	CpG
11	28600000	28800000	918	CpG
11	28800000	29000000	182	CpG
11	29000000	29021106	11	CpG
12	0	200000	4602	CpG
12	200000	400000	1037	CpG
12	400000	600000	693	CpG
12	600000	800000	447	CpG
12	800000	1000000	616	CpG
12	1000000	1200000	1020	CpG
12	1200000	1400000	412	CpG
12	1400000	1600000	121	CpG
12	1600000	1800000	1019	CpG
12	1800000	2000000	1150	CpG
12	2000000	2200000	418	CpG
12	2200000	2400000	345	CpG
12	2400000	2600000	1158	CpG
12	2600000	2800000	556	CpG
12	2800000	3000000	166	CpG
12	3000000	3200000	214	CpG
12	3200000	3400000	372	CpG
12	3400000	3600000	250	CpG
12	3600000	3800000	429	CpG
12	3800000	4000000	623	CpG
12	4000000	4200000	746	CpG
12	4200000	4400000	278	CpG
12	4400000	4600000	191	CpG
12	4600000	4800000	194	CpG
12	4800000	5000000	287	CpG
12	5000000	5200000	232	CpG
12	5200000	5400000	1646	CpG
12	5400000	5600000	517	CpG
12	5600000	5800000	418	CpG
12	5800000	6000000	391	CpG
12	6000000	6200000	2348	CpG
12	6200000	6400000	921	CpG
12	6400000	6600000	800	CpG
12	6600000	6800000	2212	CpG
12	6800000	7000000	1779	CpG
12	7000000	7200000	1354	CpG
12	7200000	7400000	330	CpG
12	7400000	7600000	163	CpG
12	7600000	7800000	813	CpG
12	7800000	8000000	1702	CpG
12	8000000	8200000	336	CpG
12	8200000	8400000	291	CpG
12	8400000	8600000	603	CpG
12	8600000	8800000	575	CpG
12	8800000	9000000	488	CpG
12	9000000	9200000	1018	CpG
12	9200000	9400000	165	CpG
12	9400000	9600000	929	CpG
12	9600000	9800000	1171	CpG
12	9800000	10000000	758	CpG
12	10000000	10200000	1558	CpG
12	10200000	10400000	866	CpG
12	10400000	10600000	1006	CpG
12	10600000	10800000	585	CpG
12	10800000	11000000	158	CpG
12	11000000	11200000	693	CpG
12	11200000	11400000	392	CpG
12	11400000	11600000	3389	CpG
12	11600000	11800000	976	CpG
12	11800000	12000000	566	CpG
12	12000000	12200000	504	CpG
12	12200000	12400000	489	CpG
12	12400000	12600000	731	CpG
12	12600000	12800000	571	CpG
12	12800000	13000000	1107	CpG
12	13000000	13200000	1380	CpG
12	13200000	13400000	1072	CpG
12	13400000	13600000	1254	CpG
12	13600000	13800000	156	CpG
12	13800000	14000000	299	CpG
12	14000000	14200000	642	CpG
12	14200000	14400000	347	CpG
12	14400000	14600000	158	CpG
12	14600000	14800000	192	CpG
12	14800000	15000000	584	CpG
12	15000000	15200000	1747	CpG
12	15200000	15400000	1014	CpG
12	15400000	15600000	1209	CpG
12	15600000	15800000	1788	CpG
12	15800000	16000000	1024	CpG
12	16000000	16200000	1611	CpG
12	16200000	16400000	1239	CpG
12	16400000	16600000	885	CpG
12	16600000	16800000	5209	CpG
12	16800000	17000000	5954	CpG
12	17000000	17200000	5959	CpG
12	17200000	17400000	4082	CpG
12	17400000	17600000	1027	CpG
12	17600000	17800000	3310	CpG
12	17800000	18000000	428	CpG
12	18000000	18200000	2131	CpG
12	18200000	18400000	3408	CpG
12	18400000	18600000	2334	CpG
12	18600000	18800000	2285	CpG
12	18800000	19000000	1556	CpG
12	19000000	19200000	2407	CpG
12	19200000	19400000	397	CpG
12	19400000	19600000	326	CpG
12	19600000	19800000	855	CpG
12	19800000	20000000	336	CpG
12	20000000	20200000	943	CpG
12	20200000	20400000	4082	CpG
12	20400000	20600000	8090	CpG
12	20600000	20800000	4471	CpG
12	20800000	21000000	861	CpG
12	21000000	21200000	431	CpG
12	21200000	21400000	3055	CpG
12	21400000	21600000	1620	CpG
12	21600000	21800000	834	CpG
12	21800000	22000000	1396	CpG
12	22000000	22200000	433	CpG
12	22200000	22400000	1020	CpG
12	22400000	22600000	437	CpG
12	22600000	22800000	2682	CpG
12	22800000	23000000	2638	CpG
12	23000000	23200000	234	CpG
12	23200000	23400000	1317	CpG
12	23400000	23600000	705	CpG
12	23600000	23800000	1226	CpG
12	23800000	24000000	397	CpG
12	24000000	24200000	526	CpG
12	24200000	24400000	264	CpG
12	24400000	24600000	1224	CpG
12	24600000	24800000	353	CpG
12	24800000	25000000	297	CpG
12	25000000	25200000	790	CpG
12	25200000	25400000	1536	CpG
12	25400000	25600000	567	CpG
12	25600000	25800000	200	CpG
12	25800000	26000000	311	CpG
12	26000000	26200000	107	CpG
12	26200000	26400000	789	CpG
12	26400000	26600000	515	CpG
12	26600000	26800000	550	CpG
12	26800000	27000000	692	CpG
12	27000000	27200000	261	CpG
12	27200000	27400000	519	CpG
12	27400000	27531856	173	CpG
2	0	200000	505	CpG
2	200000	400000	5415	CpG
2	400000	600000	220	CpG
2	600000	800000	1010	CpG
2	800000	1000000	222	CpG
2	1000000	1200000	73	CpG
2	1200000	1400000	949	CpG
2	1400000	1600000	223	CpG
2	1600000	1800000	255	CpG
2	1800000	2000000	1574	CpG
2	2000000	2200000	528	CpG
2	2200000	2400000	1391	CpG
2	2400000	2600000	1315	CpG
2	2600000	2800000	1100	CpG
2	2800000	3000000	301	CpG
2	3000000	3200000	1559	CpG
2	3200000	3400000	115	CpG
2	3400000	3600000	140	CpG
2	3600000	3800000	648	CpG
2	3800000	4000000	2785	CpG
2	4000000	4200000	534	CpG
2	4200000	4400000	217	CpG
2	4400000	4600000	191	CpG
2	4600000	4800000	665	CpG
2	4800000	5000000	336	CpG
2	5000000	5200000	707	CpG
2	5200000	5400000	145	CpG
2	5400000	5600000	260	CpG
2	5600000	5800000	238	CpG
2	5800000	6000000	138	CpG
2	6000000	6200000	383	CpG
2	6200000	6400000	170	CpG
2	6400000	6600000	299	CpG
2	6600000	6800000	182	CpG
2	6800000	7000000	1499	CpG
2	7000000	7200000	803	CpG
2	7200000	7400000	501	CpG
2	7400000	7600000	126	CpG
2	7600000	7800000	472	CpG
2	7800000	8000000	1371	CpG
2	8000000	8200000	305	CpG
2	8200000	8400000	573	CpG
2	8400000	8600000	1007	CpG
2	8600000	8800000	892	CpG
2	8800000	9000000	454	CpG
2	9000000	9200000	1699	CpG
2	9200000	9400000	4123	CpG
2	9400000	9600000	1299	CpG
2	9600000	9800000	1909	CpG
2	9800000	10000000	827	CpG
2	10000000	10200000	346	CpG
2	10200000	10400000	596	CpG
2	10400000	10600000	788	CpG
2	10600000	10800000	577	CpG
2	10800000	11000000	230	CpG
2	11000000	11200000	314	CpG
2	11200000	11400000	218	CpG
2	11400000	11600000	354	CpG
2	11600000	11800000	334	CpG
2	11800000	12000000	4184	CpG
2	12000000	12200000	363	CpG
2	12200000	12400000	159	CpG
2	12400000	12600000	298	CpG
2	12600000	12800000	251	CpG
2	12800000	13000000	176	CpG
2	13000000	13200000	215	CpG
2	13200000	13400000	655	CpG
2	13400000	13600000	353	CpG
2	13600000	13800000	4926	CpG
2	13800000	14000000	504	CpG
2	14000000	14200000	795	CpG
2	14200000	14400000	1892	CpG
2	14400000	14600000	179	CpG
2	14600000	14800000	275	CpG
2	14800000	15000000	1237	CpG
2	15000000	15200000	327	CpG
2	15200000	15400000	471	CpG
2	15400000	15600000	225	CpG
2	15600000	15800000	596	CpG
2	15800000	16000000	473	CpG
2	16000000	16200000	630	CpG
2	16200000	16400000	971	CpG
2	16400000	16600000	612	CpG
2	16600000	16800000	140	CpG
2	16800000	17000000	908	CpG
2	17000000	17200000	457	CpG
2	17200000	17400000	199	CpG
2	17400000	17600000	298	CpG
2	17600000	17800000	985	CpG
2	17800000	18000000	334	CpG
2	18000000	18200000	312	CpG
2	18200000	18400000	502	CpG
2	18400000	18600000	244	CpG
2	18600000	18800000	753	CpG
2	18800000	19000000	126	CpG
2	19000000	19200000	258	CpG
2	19200000	19400000	234	CpG
2	19400000	19600000	325	CpG
2	19600000	19800000	98	CpG
2	19800000	20000000	374	CpG
2	20000000	20200000	258	CpG
2	20200000	20400000	781	CpG
2	20400000	20600000	2344	CpG
2	20600000	20800000	579	CpG
2	20800000	21000000	81	CpG
2	21000000	21200000	324	CpG
2	21200000	21400000	8068	CpG
2	21400000	21600000	218	CpG
2	21600000	21800000	2551	CpG
2	21800000	22000000	553	CpG
2	22000000	22200000	346	CpG
2	22200000	22400000	401	CpG
2	22400000	22600000	420	CpG
2	22600000	22800000	867	CpG
2	22800000	23000000	1241	CpG
2	23000000	23200000	464	CpG
2	23200000	23400000	6634	CpG
2	23400000	23600000	754	CpG
2	23600000	23800000	1072	CpG
2	23800000	24000000	220	CpG
2	24000000	24200000	126	CpG
2	24200000	24400000	1619	CpG
2	24400000	24600000	1068	CpG
2	24600000	24800000	678	CpG
2	24800000	25000000	277	CpG
2	25000000	25200000	963	CpG
2	25200000	25400000	2048	CpG
2	25400000	25600000	927	CpG
2	25600000	25800000	1546	CpG
2	25800000	26000000	967	CpG
2	26000000	26200000	215	CpG
2	26200000	26400000	768	CpG
2	26400000	26600000	851	CpG
2	26600000	26800000	829	CpG
2	26800000	27000000	1206	CpG
2	27000000	27200000	85	CpG
2	27200000	27400000	630	CpG
2	27400000	27600000	449	CpG
2	27600000	27800000	678	CpG
2	27800000	28000000	811	CpG
2	28000000	28200000	1513	CpG
2	28200000	28400000	179	CpG
2	28400000	28600000	802	CpG
2	28600000	28800000	751	CpG
2	28800000	29000000	231	CpG
2	29000000	29200000	1630	CpG
2	29200000	29400000	160	CpG
2	29400000	29600000	276	CpG
2	29600000	29800000	320	CpG
2	29800000	30000000	57	CpG
2	30000000	30200000	724	CpG
2	30200000	30400000	1446	CpG
2	30400000	30600000	447	CpG
2	30600000	30800000	339	CpG
2	30800000	31000000	186	CpG
2	31000000	31200000	155	CpG
2	31200000	31400000	647	CpG
2	31400000	31600000	902	CpG
2	31600000	31800000	96	CpG
2	31800000	32000000	1341	CpG
2	32000000	32200000	691	CpG
2	32200000	32400000	683	CpG
2	32400000	32600000	113	CpG
2	32600000	32800000	1202	CpG
2	32800000	33000000	469	CpG
2	33000000	33200000	584	CpG
2	33200000	33400000	656	CpG
2	33400000	33600000	294	CpG
2	33600000	33800000	96	CpG
2	33800000	34000000	278	CpG
2	34000000	34200000	4871	CpG
2	34200000	34400000	512	CpG
2	34400000	34600000	568	CpG
2	34600000	34800000	1831	CpG
2	34800000	35000000	624	CpG
2	35000000	35200000	106	CpG
2	35200000	35400000	75	CpG
2	35400000	35600000	186	CpG
2	35600000	35800000	794	CpG
2	35800000	35937250	1024	CpG
3	0	200000	2082	CpG
3	200000	400000	2109	CpG
3	400000	600000	2011	CpG
3	600000	800000	328	CpG
3	800000	1000000	1216	CpG
3	1000000	1200000	105	CpG
3	1200000	1400000	872	CpG
3	1400000	1600000	166	CpG
3	1600000	1800000	88	CpG
3	1800000	2000000	1292	CpG
3	2000000	2200000	55	CpG
3	2200000	2400000	1464	CpG
3	2400000	2600000	337	CpG
3	2600000	2800000	1732	CpG
3	2800000	3000000	438	CpG
3	3000000	3200000	402	CpG
3	3200000	3400000	571	CpG
3	3400000	3600000	2138	CpG
3	3600000	3800000	431	CpG
3	3800000	4000000	192	CpG
3	4000000	4200000	194	CpG
3	4200000	4400000	268	CpG
3	4400000	4600000	126	CpG
3	4600000	4800000	420	CpG
3	4800000	5000000	137	CpG
3	5000000	5200000	241	CpG
3	5200000	5400000	106	CpG
3	5400000	5600000	115	CpG
3	5600000	5800000	150	CpG
3	5800000	6000000	69	CpG
3	6000000	6200000	539	CpG
3	6200000	6400000	245	CpG
3	6400000	6600000	150	CpG
3	6600000	6800000	331	CpG
3	6800000	7000000	145	CpG
3	7000000	7200000	947	CpG
3	7200000	7400000	197	CpG
3	7400000	7600000	1261	CpG
3	7600000	7800000	92	CpG
3	7800000	8000000	300	CpG
3	8000000	8200000	429	CpG
3	8200000	8400000	1173	CpG
3	8400000	8600000	1409	CpG
3	8600000	8800000	175	CpG
3	8800000	9000000	459	CpG
3	9000000	9200000	1175	CpG
3	9200000	9400000	253	CpG
3	9400000	9600000	206	CpG
3	9600000	9800000	234	CpG
3	9800000	10000000	174	CpG
3	10000000	10200000	232	CpG
3	10200000	10400000	157	CpG
3	10400000	10600000	394	CpG
3	10600000	10800000	1476	CpG
3	10800000	11000000	378	CpG
3	11000000	11200000	107	CpG
3	11200000	11400000	219	CpG
3	11400000	11600000	233	CpG
3	11600000	11800000	1795	CpG
3	11800000	12000000	107	CpG
3	12000000	12200000	467	CpG
3	12200000	12400000	407	CpG
3	12400000	12600000	121	CpG
3	12600000	12800000	870	CpG
3	12800000	13000000	354	CpG
3	13000000	13200000	288	CpG
3	13200000	13400000	2339	CpG
3	13400000	13600000	7109	CpG
3	13600000	13800000	918	CpG
3	13800000	14000000	3379	CpG
3	14000000	14200000	358	CpG
3	14200000	14400000	302	CpG
3	14400000	14600000	1520	CpG
3	14600000	14800000	331	CpG
3	14800000	15000000	180	CpG
3	15000000	15200000	1843	CpG
3	15200000	15400000	698	CpG
3	15400000	15600000	321	CpG
3	15600000	15800000	210	CpG
3	15800000	16000000	221	CpG
3	16000000	16200000	612	CpG
3	16200000	16400000	775	CpG
3	16400000	16600000	525	CpG
3	16600000	16800000	110	CpG
3	16800000	17000000	1155	CpG
3	17000000	17200000	637	CpG
3	17200000	17400000	286	CpG
3	17400000	17600000	703	CpG
3	17600000	17800000	563	CpG
3	17800000	18000000	118	CpG
3	18000000	18200000	159	CpG
3	18200000	18400000	5847	CpG
3	18400000	18600000	5455	CpG
3	18600000	18800000	702	CpG
3	18800000	19000000	3146	CpG
3	19000000	19200000	263	CpG
3	19200000	19400000	787	CpG
3	19400000	19600000	574	CpG
3	19600000	19800000	543	CpG
3	19800000	20000000	718	CpG
3	20000000	20200000	242	CpG
3	20200000	20400000	516	CpG
3	20400000	20600000	392	CpG
3	20600000	20800000	303	CpG
3	20800000	21000000	401	CpG
3	21000000	21200000	208	CpG
3	21200000	21400000	459	CpG
3	21400000	21600000	1204	CpG
3	21600000	21800000	268	CpG
3	21800000	22000000	946	CpG
3	22000000	22200000	396	CpG
3	22200000	22400000	86	CpG
3	22400000	22600000	396	CpG
3	22600000	22800000	544	CpG
3	22800000	23000000	316	CpG
3	23000000	23200000	235	CpG
3	23200000	23400000	999	CpG
3	23400000	23600000	115	CpG
3	23600000	23800000	416	CpG
3	23800000	24000000	117	CpG
3	24000000	24200000	476	CpG
3	24200000	24400000	320	CpG
3	24400000	24600000	150	CpG
3	24600000	24800000	970	CpG
3	24800000	25000000	464	CpG
3	25000000	25200000	406	CpG
3	25200000	25400000	215	CpG
3	25400000	25600000	829	CpG
3	25600000	25800000	253	CpG
3	25800000	26000000	172	CpG
3	26000000	26200000	718	CpG
3	26200000	26400000	213	CpG
3	26400000	26600000	1524	CpG
3	26600000	26800000	369	CpG
3	26800000	27000000	321	CpG
3	27000000	27200000	137	CpG
3	27200000	27400000	122	CpG
3	27400000	27600000	378	CpG
3	27600000	27800000	1225	CpG
3	27800000	28000000	288	CpG
3	28000000	28200000	626	CpG
3	28200000	28400000	961	CpG
3	28400000	28600000	412	CpG
3	28600000	28800000	158	CpG
3	28800000	29000000	99	CpG
3	29000000	29200000	165	CpG
3	29200000	29400000	1366	CpG
3	29400000	29600000	78	CpG
3	29600000	29800000	1372	CpG
3	29800000	30000000	559	CpG
3	30000000	30200000	356	CpG
3	30200000	30400000	531	CpG
3	30400000	30600000	394	CpG
3	30600000	30800000	320	CpG
3	30800000	31000000	657	CpG
3	31000000	31200000	1118	CpG
3	31200000	31400000	239	CpG
3	31400000	31600000	195	CpG
3	31600000	31800000	452	CpG
3	31800000	32000000	940	CpG
3	32000000	32200000	133	CpG
3	32200000	32400000	251	CpG
3	32400000	32600000	120	CpG
3	32600000	32800000	670	CpG
3	32800000	33000000	464	CpG
3	33000000	33200000	66	CpG
3	33200000	33400000	54	CpG
3	33400000	33600000	589	CpG
3	33600000	33800000	283	CpG
3	33800000	34000000	1470	CpG
3	34000000	34200000	1690	CpG
3	34200000	34400000	332	CpG
3	34400000	34600000	198	CpG
3	34600000	34800000	397	CpG
3	34800000	35000000	682	CpG
3	35000000	35200000	347	CpG
3	35200000	35400000	775	CpG
3	35400000	35600000	477	CpG
3	35600000	35800000	1152	CpG
3	35800000	36000000	688	CpG
3	36000000	36200000	1660	CpG
3	36200000	36400000	72	CpG
3	36400000	36413819	33	CpG
4	0	200000	431	CpG
4	200000	400000	257	CpG
4	400000	600000	1156	CpG
4	600000	800000	290	CpG
4	800000	1000000	1215	CpG
4	1000000	1200000	3101	CpG
4	1200000	1400000	664	CpG
4	1400000	1600000	1146	CpG
4	1600000	1800000	314	CpG
4	1800000	2000000	1429	CpG
4	2000000	2200000	2021	CpG
4	2200000	2400000	2045	CpG
4	2400000	2600000	4002	CpG
4	2600000	2800000	2379	CpG
4	2800000	3000000	1241	CpG
4	3000000	3200000	1762	CpG
4	3200000	3400000	3435	CpG
4	3400000	3600000	742	CpG
4	3600000	3800000	2733	CpG
4	3800000	4000000	3449	CpG
4	4000000	4200000	2098	CpG
4	4200000	4400000	581	CpG
4	4400000	4600000	463	CpG
4	4600000	4800000	1443	CpG
4	4800000	5000000	2703	CpG
4	5000000	5200000	569	CpG
4	5200000	5400000	2827	CpG
4	5400000	5600000	2643	CpG
4	5600000	5800000	1639	CpG
4	5800000	6000000	1854	CpG
4	6000000	6200000	1593	CpG
4	6200000	6400000	83	CpG
4	6400000	6600000	1090	CpG
4	6600000	6800000	1128	CpG
4	6800000	7000000	1374	CpG
4	7000000	7200000	968	CpG
4	7200000	7400000	527	CpG
4	7400000	7600000	3807	CpG
4	7600000	7800000	4713	CpG
4	7800000	8000000	1856	CpG
4	8000000	8200000	469	CpG
4	8200000	8400000	332	CpG
4	8400000	8600000	1754	CpG
4	8600000	8800000	1740	CpG
4	8800000	9000000	2204	CpG
4	9000000	9200000	6530	CpG
4	9200000	9400000	2374	CpG
4	9400000	9600000	3836	CpG
4	9600000	9800000	2275	CpG
4	9800000	10000000	611	CpG
4	10000000	10200000	2456	CpG
4	10200000	10400000	1728	CpG
4	10400000	10600000	2320	CpG
4	10600000	10800000	393	CpG
4	10800000	11000000	1513	CpG
4	11000000	11200000	3280	CpG
4	11200000	11400000	364	CpG
4	11400000	11600000	1122	CpG
4	11600000	11800000	1913	CpG
4	11800000	12000000	1587	CpG
4	12000000	12200000	3347	CpG
4	12200000	12400000	1542	CpG
4	12400000	12600000	507	CpG
4	12600000	12800000	459	CpG
4	12800000	13000000	372	CpG
4	13000000	13200000	493	CpG
4	13200000	13400000	753	CpG
4	13400000	13600000	722	CpG
4	13600000	13800000	2703	CpG
4	13800000	14000000	1428	CpG
4	14000000	14200000	2611	CpG
4	14200000	14400000	3903	CpG
4	14400000	14600000	1727	CpG
4	14600000	14800000	1814	CpG
4	14800000	15000000	4126	CpG
4	15000000	15200000	2759	CpG
4	15200000	15400000	800	CpG
4	15400000	15600000	4631	CpG
4	15600000	15800000	12126	CpG
4	15800000	16000000	2148	CpG
4	16000000	16200000	1614	CpG
4	16200000	16400000	330	CpG
4	16400000	16600000	469	CpG
4	16600000	16800000	548	CpG
4	16800000	17000000	460	CpG
4	17000000	17200000	1389	CpG
4	17200000	17400000	1390	CpG
4	17400000	17600000	242	CpG
4	17600000	17800000	240	CpG
4	17800000	18000000	1632	CpG
4	18000000	18200000	979	CpG
4	18200000	18400000	879	CpG
4	18400000	18600000	778	CpG
4	18600000	18800000	520	CpG
4	18800000	19000000	1662	CpG
4	19000000	19200000	578	CpG
4	19200000	19400000	198	CpG
4	19400000	19600000	254	CpG
4	19600000	19800000	344	CpG
4	19800000	20000000	210	CpG
4	20000000	20200000	118	CpG
4	20200000	20400000	233	CpG
4	20400000	20600000	123	CpG
4	20600000	20800000	1303	CpG
4	20800000	21000000	443	CpG
4	21000000	21200000	242	CpG
4	21200000	21400000	72	CpG
4	21400000	21600000	796	CpG
4	21600000	21800000	164	CpG
4	21800000	22000000	1447	CpG
4	22000000	22200000	2198	CpG
4	22200000	22400000	376	CpG
4	22400000	22600000	1140	CpG
4	22600000	22800000	3589	CpG
4	22800000	23000000	321	CpG
4	23000000	23200000	319	CpG
4	23200000	23400000	115	CpG
4	23400000	23600000	1012	CpG
4	23600000	23800000	983	CpG
4	23800000	24000000	722	CpG
4	24000000	24200000	219	CpG
4	24200000	24400000	219	CpG
4	24400000	24600000	282	CpG
4	24600000	24800000	1318	CpG
4	24800000	25000000	356	CpG
4	25000000	25200000	111	CpG
4	25200000	25400000	220	CpG
4	25400000	25600000	363	CpG
4	25600000	25800000	487	CpG
4	25800000	26000000	1286	CpG
4	26000000	26200000	1507	CpG
4	26200000	26400000	714	CpG
4	26400000	26600000	435	CpG
4	26600000	26800000	1159	CpG
4	26800000	27000000	1670	CpG
4	27000000	27200000	172	CpG
4	27200000	27400000	1143	CpG
4	27400000	27600000	580	CpG
4	27600000	27800000	113	CpG
4	27800000	28000000	679	CpG
4	28000000	28200000	206	CpG
4	28200000	28400000	1439	CpG
4	28400000	28600000	96	CpG
4	28600000	28800000	1357	CpG
4	28800000	29000000	587	CpG
4	29000000	29200000	246	CpG
4	29200000	29400000	617	CpG
4	29400000	29600000	521	CpG
4	29600000	29800000	2221	CpG
4	29800000	30000000	1864	CpG
4	30000000	30200000	513	CpG
4	30200000	30400000	2218	CpG
4	30400000	30600000	893	CpG
4	30600000	30800000	2205	CpG
4	30800000	31000000	509	CpG
4	31000000	31200000	148	CpG
4	31200000	31400000	1004	CpG
4	31400000	31600000	448	CpG
4	31600000	31800000	537	CpG
4	31800000	32000000	2075	CpG
4	32000000	32200000	2718	CpG
4	32200000	32400000	2929	CpG
4	32400000	32600000	2023	CpG
4	32600000	32800000	503	CpG
4	32800000	33000000	1364	CpG
4	33000000	33200000	405	CpG
4	33200000	33400000	3573	CpG
4	33400000	33600000	385	CpG
4	33600000	33800000	579	CpG
4	33800000	34000000	290	CpG
4	34000000	34200000	963	CpG
4	34200000	34400000	628	CpG
4	34400000	34600000	64	CpG
4	34600000	34800000	694	CpG
4	34800000	35000000	312	CpG
4	35000000	35200000	765	CpG
4	35200000	35400000	1901	CpG
4	35400000	35502694	166	CpG
5	0	200000	1200	CpG
5	200000	400000	1580	CpG
5	400000	600000	518	CpG
5	600000	800000	438	CpG
5	800000	1000000	260	CpG
5	1000000	1200000	310	CpG
5	1200000	1400000	2293	CpG
5	1400000	1600000	722	CpG
5	1600000	1800000	1489	CpG
5	1800000	2000000	663	CpG
5	2000000	2200000	657	CpG
5	2200000	2400000	1541	CpG
5	2400000	2600000	1200	CpG
5	2600000	2800000	836	CpG
5	2800000	3000000	667	CpG
5	3000000	3200000	1194	CpG
5	3200000	3400000	291	CpG
5	3400000	3600000	794	CpG
5	3600000	3800000	1019	CpG
5	3800000	4000000	5626	CpG
5	4000000	4200000	4269	CpG
5	4200000	4400000	2198	CpG
5	4400000	4600000	2484	CpG
5	4600000	4800000	357	CpG
5	4800000	5000000	636	CpG
5	5000000	5200000	4236	CpG
5	5200000	5400000	760	CpG
5	5400000	5600000	1107	CpG
5	5600000	5800000	1232	CpG
5	5800000	6000000	151	CpG
5	6000000	6200000	1104	CpG
5	6200000	6400000	186	CpG
5	6400000	6600000	163	CpG
5	6600000	6800000	272	CpG
5	6800000	7000000	197	CpG
5	7000000	7200000	128	CpG
5	7200000	7400000	315	CpG
5	7400000	7600000	495	CpG
5	7600000	7800000	1158	CpG
5	7800000	8000000	232	CpG
5	8000000	8200000	1894	CpG
5	8200000	8400000	248	CpG
5	8400000	8600000	283	CpG
5	8600000	8800000	1910	CpG
5	8800000	9000000	1063	CpG
5	9000000	9200000	2383	CpG
5	9200000	9400000	794	CpG
5	9400000	9600000	3088	CpG
5	9600000	9800000	5429	CpG
5	9800000	10000000	6479	CpG
5	10000000	10200000	5796	CpG
5	10200000	10400000	2676	CpG
5	10400000	10600000	2081	CpG
5	10600000	10800000	3973	CpG
5	10800000	11000000	326	CpG
5	11000000	11200000	3641	CpG
5	11200000	11400000	3013	CpG
5	11400000	11600000	6416	CpG
5	11600000	11800000	1571	CpG
5	11800000	12000000	5380	CpG
5	12000000	12200000	2657	CpG
5	12200000	12400000	1254	CpG
5	12400000	12600000	7848	CpG
5	12600000	12800000	2049	CpG
5	12800000	13000000	2492	CpG
5	13000000	13200000	3023	CpG
5	13200000	13400000	2875	CpG
5	13400000	13600000	821	CpG
5	13600000	13800000	651	CpG
5	13800000	14000000	187	CpG
5	14000000	14200000	1180	CpG
5	14200000	14400000	930	CpG
5	14400000	14600000	735	CpG
5	14600000	14800000	83	CpG
5	14800000	15000000	619	CpG
5	15000000	15200000	985	CpG
5	15200000	15400000	1910	CpG
5	15400000	15600000	1225	CpG
5	15600000	15800000	2618	CpG
5	15800000	16000000	1196	CpG
5	16000000	16200000	1518	CpG
5	16200000	16400000	197	CpG
5	16400000	16600000	1126	CpG
5	16600000	16800000	371	CpG
5	16800000	17000000	703	CpG
5	17000000	17200000	327	CpG
5	17200000	17400000	451	CpG
5	17400000	17600000	980	CpG
5	17600000	17800000	292	CpG
5	17800000	18000000	696	CpG
5	18000000	18200000	252	CpG
5	18200000	18400000	828	CpG
5	18400000	18600000	186	CpG
5	18600000	18800000	128	CpG
5	18800000	19000000	559	CpG
5	19000000	19200000	387	CpG
5	19200000	19400000	206	CpG
5	19400000	19600000	677	CpG
5	19600000	19800000	764	CpG
5	19800000	20000000	828	CpG
5	20000000	20200000	864	CpG
5	20200000	20400000	742	CpG
5	20400000	20600000	296	CpG
5	20600000	20800000	83	CpG
5	20800000	21000000	138	CpG
5	21000000	21200000	916	CpG
5	21200000	21400000	773	CpG
5	21400000	21600000	1085	CpG
5	21600000	21800000	362	CpG
5	21800000	22000000	1901	CpG
5	22000000	22200000	578	CpG
5	22200000	22400000	338	CpG
5	22400000	22600000	1546	CpG
5	22600000	22800000	502	CpG
5	22800000	23000000	215	CpG
5	23000000	23200000	1089	CpG
5	23200000	23400000	2230	CpG
5	23400000	23600000	191	CpG
5	23600000	23800000	88	CpG
5	23800000	24000000	912	CpG
5	24000000	24200000	149	CpG
5	24200000	24400000	1556	CpG
5	24400000	24600000	371	CpG
5	24600000	24800000	733	CpG
5	24800000	25000000	3069	CpG
5	25000000	25200000	820	CpG
5	25200000	25400000	1531	CpG
5	25400000	25600000	1367	CpG
5	25600000	25800000	350	CpG
5	25800000	26000000	4447	CpG
5	26000000	26200000	1955	CpG
5	26200000	26400000	212	CpG
5	26400000	26600000	1262	CpG
5	26600000	26800000	648	CpG
5	26800000	27000000	115	CpG
5	27000000	27200000	346	CpG
5	27200000	27400000	1144	CpG
5	27400000	27600000	659	CpG
5	27600000	27800000	1028	CpG
5	27800000	28000000	700	CpG
5	28000000	28200000	56	CpG
5	28200000	28400000	76	CpG
5	28400000	28600000	988	CpG
5	28600000	28800000	885	CpG
5	28800000	29000000	516	CpG
5	29000000	29200000	894	CpG
5	29200000	29400000	1112	CpG
5	29400000	29600000	192	CpG
5	29600000	29800000	366	CpG
5	29800000	29958434	2451	CpG
6	0	200000	2203	CpG
6	200000	400000	1612	CpG
6	400000	600000	1134	CpG
6	600000	800000	152	CpG
6	800000	1000000	277	CpG
6	1000000	1200000	2371	CpG
6	1200000	1400000	2619	CpG
6	1400000	1600000	162	CpG
6	1600000	1800000	176	CpG
6	1800000	2000000	58	CpG
6	2000000	2200000	2708	CpG
6	2200000	2400000	1475	CpG
6	2400000	2600000	801	CpG
6	2600000	2800000	898	CpG
6	2800000	3000000	420	CpG
6	3000000	3200000	269	CpG
6	3200000	3400000	979	CpG
6	3400000	3600000	1200	CpG
6	3600000	3800000	1531	CpG
6	3800000	4000000	6721	CpG
6	4000000	4200000	642	CpG
6	4200000	4400000	313	CpG
6	4400000	4600000	2000	CpG
6	4600000	4800000	257	CpG
6	4800000	5000000	4018	CpG
6	5000000	5200000	172	CpG
6	5200000	5400000	130	CpG
6	5400000	5600000	160	CpG
6	5600000	5800000	267	CpG
6	5800000	6000000	321	CpG
6	6000000	6200000	326	CpG
6	6200000	6400000	1253	CpG
6	6400000	6600000	113	CpG
6	6600000	6800000	398	CpG
6	6800000	7000000	286	CpG
6	7000000	7200000	365	CpG
6	7200000	7400000	548	CpG
6	7400000	7600000	375	CpG
6	7600000	7800000	447	CpG
6	7800000	8000000	2723	CpG
6	8000000	8200000	840	CpG
6	8200000	8400000	1148	CpG
6	8400000	8600000	3031	CpG
6	8600000	8800000	833	CpG
6	8800000	9000000	1765	CpG
6	9000000	9200000	3791	CpG
6	9200000	9400000	2648	CpG
6	9400000	9600000	1417	CpG
6	9600000	9800000	3559	CpG
6	9800000	10000000	4147	CpG
6	10000000	10200000	1161	CpG
6	10200000	10400000	6578	CpG
6	10400000	10600000	3075	CpG
6	10600000	10800000	2283	CpG
6	10800000	11000000	2272	CpG
6	11000000	11200000	127	CpG
6	11200000	11400000	300	CpG
6	11400000	11600000	562	CpG
6	11600000	11800000	2087	CpG
6	11800000	12000000	1325	CpG
6	12000000	12200000	1868	CpG
6	12200000	12400000	1492	CpG
6	12400000	12600000	1675	CpG
6	12600000	12800000	402	CpG
6	12800000	13000000	187	CpG
6	13000000	13200000	343	CpG
6	13200000	13400000	368	CpG
6	13400000	13600000	163	CpG
6	13600000	13800000	260	CpG
6	13800000	14000000	337	CpG
6	14000000	14200000	806	CpG
6	14200000	14400000	793	CpG
6	14400000	14600000	566	CpG
6	14600000	14800000	2497	CpG
6	14800000	15000000	902	CpG
6	15000000	15200000	842	CpG
6	15200000	15400000	270	CpG
6	15400000	15600000	645	CpG
6	15600000	15800000	131	CpG
6	15800000	16000000	666	CpG
6	16000000	16200000	329	CpG
6	16200000	16400000	130	CpG
6	16400000	16600000	143	CpG
6	16600000	16800000	905	CpG
6	16800000	17000000	461	CpG
6	17000000	17200000	165	CpG
6	17200000	17400000	136	CpG
6	17400000	17600000	312	CpG
6	17600000	17800000	200	CpG
6	17800000	18000000	104	CpG
6	18000000	18200000	1689	CpG
6	18200000	18400000	6071	CpG
6	18400000	18600000	2643	CpG
6	18600000	18800000	5975	CpG
6	18800000	19000000	2737	CpG
6	19000000	19200000	2364	CpG
6	19200000	19400000	1513	CpG
6	19400000	19600000	1168	CpG
6	19600000	19800000	1636	CpG
6	19800000	20000000	231	CpG
6	20000000	20200000	636	CpG
6	20200000	20400000	818	CpG
6	20400000	20600000	721	CpG
6	20600000	20800000	1381	CpG
6	20800000	21000000	1408	CpG
6	21000000	21200000	247	CpG
6	21200000	21400000	701	CpG
6	21400000	21600000	2377	CpG
6	21600000	21800000	1131	CpG
6	21800000	22000000	2732	CpG
6	22000000	22200000	132	CpG
6	22200000	22400000	1375	CpG
6	22400000	22600000	3022	CpG
6	22600000	22800000	540	CpG
6	22800000	23000000	3514	CpG
6	23000000	23200000	367	CpG
6	23200000	23400000	182	CpG
6	23400000	23600000	735	CpG
6	23600000	23800000	945	CpG
6	23800000	24000000	173	CpG
6	24000000	24200000	2116	CpG
6	24200000	24400000	108	CpG
6	24400000	24600000	613	CpG
6	24600000	24800000	481	CpG
6	24800000	25000000	377	CpG
6	25000000	25200000	854	CpG
6	25200000	25400000	1351	CpG
6	25400000	25600000	1094	CpG
6	25600000	25800000	704	CpG
6	25800000	26000000	2232	CpG
6	26000000	26200000	733	CpG
6	26200000	26400000	410	CpG
6	26400000	26600000	104	CpG
6	26600000	26800000	1041	CpG
6	26800000	27000000	754	CpG
6	27000000	27200000	1105	CpG
6	27200000	27400000	912	CpG
6	27400000	27600000	284	CpG
6	27600000	27800000	376	CpG
6	27800000	28000000	338	CpG
6	28000000	28200000	186	CpG
6	28200000	28400000	98	CpG
6	28400000	28600000	1174	CpG
6	28600000	28800000	814	CpG
6	28800000	29000000	384	CpG
6	29000000	29200000	1954	CpG
6	29200000	29400000	9402	CpG
6	29400000	29600000	295	CpG
6	29600000	29800000	1175	CpG
6	29800000	30000000	530	CpG
6	30000000	30200000	891	CpG
6	30200000	30400000	1694	CpG
6	30400000	30600000	3327	CpG
6	30600000	30800000	9768	CpG
6	30800000	31000000	481	CpG
6	31000000	31200000	219	CpG
6	31200000	31248787	22	CpG
7	0	200000	777	CpG
7	200000	400000	2368	CpG
7	400000	600000	115	CpG
7	600000	800000	182	CpG
7	800000	1000000	437	CpG
7	1000000	1200000	88	CpG
7	1200000	1400000	7658	CpG
7	1400000	1600000	2646	CpG
7	1600000	1800000	515	CpG
7	1800000	2000000	210	CpG
7	2000000	2200000	154	CpG
7	2200000	2400000	190	CpG
7	2400000	2600000	372	CpG
7	2600000	2800000	566	CpG
7	2800000	3000000	1916	CpG
7	3000000	3200000	6656	CpG
7	3200000	3400000	349	CpG
7	3400000	3600000	124	CpG
7	3600000	3800000	105	CpG
7	3800000	4000000	578	CpG
7	4000000	4200000	184	CpG
7	4200000	4400000	256	CpG
7	4400000	4600000	420	CpG
7	4600000	4800000	750	CpG
7	4800000	5000000	547	CpG
7	5000000	5200000	1185	CpG
7	5200000	5400000	1633	CpG
7	5400000	5600000	717	CpG
7	5600000	5800000	209	CpG
7	5800000	6000000	847	CpG
7	6000000	6200000	837	CpG
7	6200000	6400000	731	CpG
7	6400000	6600000	328	CpG
7	6600000	6800000	249	CpG
7	6800000	7000000	121	CpG
7	7000000	7200000	748	CpG
7	7200000	7400000	1019	CpG
7	7400000	7600000	355	CpG
7	7600000	7800000	234	CpG
7	7800000	8000000	1183	CpG
7	8000000	8200000	290	CpG
7	8200000	8400000	584	CpG
7	8400000	8600000	980	CpG
7	8600000	8800000	1147	CpG
7	8800000	9000000	812	CpG
7	9000000	9200000	899	CpG
7	9200000	9400000	673	CpG
7	9400000	9600000	316	CpG
7	9600000	9800000	792	CpG
7	9800000	10000000	1663	CpG
7	10000000	10200000	2637	CpG
7	10200000	10400000	2045	CpG
7	10400000	10600000	1344	CpG
7	10600000	10800000	1756	CpG
7	10800000	11000000	322	CpG
7	11000000	11200000	562	CpG
7	11200000	11400000	855	CpG
7	11400000	11600000	423	CpG
7	11600000	11800000	1223	CpG
7	11800000	12000000	786	CpG
7	12000000	12200000	2346	CpG
7	12200000	12400000	5196	CpG
7	12400000	12600000	1444	CpG
7	12600000	12800000	293	CpG
7	12800000	13000000	170	CpG
7	13000000	13200000	686	CpG
7	13200000	13400000	510	CpG
7	13400000	13600000	733	CpG
7	13600000	13800000	906	CpG
7	13800000	14000000	8765	CpG
7	14000000	14200000	1889	CpG
7	14200000	14400000	1282	CpG
7	14400000	14600000	295	CpG
7	14600000	14800000	187	CpG
7	14800000	15000000	652	CpG
7	15000000	15200000	1004	CpG
7	15200000	15400000	122	CpG
7	15400000	15600000	285	CpG
7	15600000	15800000	126	CpG
7	15800000	16000000	101	CpG
7	16000000	16200000	319	CpG
7	16200000	16400000	195	CpG
7	16400000	16600000	937	CpG
7	16600000	16800000	908	CpG
7	16800000	17000000	189	CpG
7	17000000	17200000	1529	CpG
7	17200000	17400000	316	CpG
7	17400000	17600000	641	CpG
7	17600000	17800000	621	CpG
7	17800000	18000000	2970	CpG
7	18000000	18200000	5870	CpG
7	18200000	18400000	3634	CpG
7	18400000	18600000	257	CpG
7	18600000	18800000	323	CpG
7	18800000	19000000	1219	CpG
7	19000000	19200000	1170	CpG
7	19200000	19400000	528	CpG
7	19400000	19600000	996	CpG
7	19600000	19800000	1790	CpG
7	19800000	20000000	834	CpG
7	20000000	20200000	921	CpG
7	20200000	20400000	4850	CpG
7	20400000	20600000	2126	CpG
7	20600000	20800000	1065	CpG
7	20800000	21000000	2085	CpG
7	21000000	21200000	2496	CpG
7	21200000	21400000	791	CpG
7	21400000	21600000	3017	CpG
7	21600000	21800000	469	CpG
7	21800000	22000000	487	CpG
7	22000000	22200000	450	CpG
7	22200000	22400000	1185	CpG
7	22400000	22600000	1542	CpG
7	22600000	22800000	1315	CpG
7	22800000	23000000	1240	CpG
7	23000000	23200000	1825	CpG
7	23200000	23400000	242	CpG
7	23400000	23600000	410	CpG
7	23600000	23800000	272	CpG
7	23800000	24000000	187	CpG
7	24000000	24200000	650	CpG
7	24200000	24400000	1661	CpG
7	24400000	24600000	1558	CpG
7	24600000	24800000	243	CpG
7	24800000	25000000	4855	CpG
7	25000000	25200000	3056	CpG
7	25200000	25400000	537	CpG
7	25400000	25600000	1280	CpG
7	25600000	25800000	380	CpG
7	25800000	26000000	738	CpG
7	26000000	26200000	509	CpG
7	26200000	26400000	258	CpG
7	26400000	26600000	1960	CpG
7	26600000	26800000	243	CpG
7	26800000	27000000	908	CpG
7	27000000	27200000	474	CpG
7	27200000	27400000	5266	CpG
7	27400000	27600000	1432	CpG
7	27600000	27800000	647	CpG
7	27800000	28000000	248	CpG
7	28000000	28200000	1045	CpG
7	28200000	28400000	100	CpG
7	28400000	28600000	857	CpG
7	28600000	28800000	960	CpG
7	28800000	29000000	332	CpG
7	29000000	29200000	19	CpG
7	29200000	29400000	147	CpG
7	29400000	29600000	96	CpG
7	29600000	29697621	16	CpG
8	0	200000	146	CpG
8	200000	400000	411	CpG
8	400000	600000	149	CpG
8	600000	800000	426	CpG
8	800000	1000000	472	CpG
8	1000000	1200000	660	CpG
8	1200000	1400000	1706	CpG
8	1400000	1600000	1789	CpG
8	1600000	1800000	528	CpG
8	1800000	2000000	3714	CpG
8	2000000	2200000	471	CpG
8	2200000	2400000	991	CpG
8	2400000	2600000	2718	CpG
8	2600000	2800000	3814	CpG
8	2800000	3000000	1633	CpG
8	3000000	3200000	183	CpG
8	3200000	3400000	972	CpG
8	3400000	3600000	680	CpG
8	3600000	3800000	273	CpG
8	3800000	4000000	2940	CpG
8	4000000	4200000	1781	CpG
8	4200000	4400000	218	CpG
8	4400000	4600000	374	CpG
8	4600000	4800000	931	CpG
8	4800000	5000000	2102	CpG
8	5000000	5200000	786	CpG
8	5200000	5400000	1773	CpG
8	5400000	5600000	294	CpG
8	5600000	5800000	191	CpG
8	5800000	6000000	532	CpG
8	6000000	6200000	168	CpG
8	6200000	6400000	506	CpG
8	6400000	6600000	1297	CpG
8	6600000	6800000	3429	CpG
8	6800000	7000000	3037	CpG
8	7000000	7200000	2967	CpG
8	7200000	7400000	1678	CpG
8	7400000	7600000	1330	CpG
8	7600000	7800000	690	CpG
8	7800000	8000000	1475	CpG
8	8000000	8200000	1480	CpG
8	8200000	8400000	320	CpG
8	8400000	8600000	1397	CpG
8	8600000	8800000	2374	CpG
8	8800000	9000000	319	CpG
8	9000000	9200000	1068	CpG
8	9200000	9400000	1870	CpG
8	9400000	9600000	1223	CpG
8	9600000	9800000	466	CpG
8	9800000	10000000	905	CpG
8	10000000	10200000	623	CpG
8	10200000	10400000	518	CpG
8	10400000	10600000	305	CpG
8	10600000	10800000	248	CpG
8	10800000	11000000	241	CpG
8	11000000	11200000	1968	CpG
8	11200000	11400000	1480	CpG
8	11400000	11600000	994	CpG
8	11600000	11800000	1342	CpG
8	11800000	12000000	152	CpG
8	12000000	12200000	1954	CpG
8	12200000	12400000	4090	CpG
8	12400000	12600000	5527	CpG
8	12600000	12800000	1318	CpG
8	12800000	13000000	5077	CpG
8	13000000	13200000	1196	CpG
8	13200000	13400000	2698	CpG
8	13400000	13600000	910	CpG
8	13600000	13800000	2043	CpG
8	13800000	14000000	2352	CpG
8	14000000	14200000	1139	CpG
8	14200000	14400000	1042	CpG
8	14400000	14600000	4656	CpG
8	14600000	14800000	2145	CpG
8	14800000	15000000	3446	CpG
8	15000000	15200000	1877	CpG
8	15200000	15400000	2258	CpG
8	15400000	15600000	1763	CpG
8	15600000	15800000	726	CpG
8	15800000	16000000	1836	CpG
8	16000000	16200000	781	CpG
8	16200000	16400000	315	CpG
8	16400000	16600000	1839	CpG
8	16600000	16800000	1163	CpG
8	16800000	17000000	372	CpG
8	17000000	17200000	1957	CpG
8	17200000	17400000	2624	CpG
8	17400000	17600000	177	CpG
8	17600000	17800000	350	CpG
8	17800000	18000000	1343	CpG
8	18000000	18200000	397	CpG
8	18200000	18400000	378	CpG
8	18400000	18600000	1081	CpG
8	18600000	18800000	336	CpG
8	18800000	19000000	255	CpG
8	19000000	19200000	227	CpG
8	19200000	19400000	848	CpG
8	19400000	19600000	387	CpG
8	19600000	19800000	295	CpG
8	19800000	20000000	1187	CpG
8	20000000	20200000	284	CpG
8	20200000	20400000	4023	CpG
8	20400000	20600000	802	CpG
8	20600000	20800000	265	CpG
8	20800000	21000000	1411	CpG
8	21000000	21200000	282	CpG
8	21200000	21400000	174	CpG
8	21400000	21600000	1493	CpG
8	21600000	21800000	954	CpG
8	21800000	22000000	884	CpG
8	22000000	22200000	431	CpG
8	22200000	22400000	683	CpG
8	22400000	22600000	1334	CpG
8	22600000	22800000	663	CpG
8	22800000	23000000	2146	CpG
8	23000000	23200000	2041	CpG
8	23200000	23400000	1399	CpG
8	23400000	23600000	566	CpG
8	23600000	23800000	498	CpG
8	23800000	24000000	108	CpG
8	24000000	24200000	291	CpG
8	24200000	24400000	90	CpG
8	24400000	24600000	351	CpG
8	24600000	24800000	632	CpG
8	24800000	25000000	179	CpG
8	25000000	25200000	328	CpG
8	25200000	25400000	153	CpG
8	25400000	25600000	631	CpG
8	25600000	25800000	467	CpG
8	25800000	26000000	1102	CpG
8	26000000	26200000	481	CpG
8	26200000	26400000	71	CpG
8	26400000	26600000	442	CpG
8	26600000	26800000	2782	CpG
8	26800000	27000000	838	CpG
8	27000000	27200000	317	CpG
8	27200000	27400000	228	CpG
8	27400000	27600000	462	CpG
8	27600000	27800000	305	CpG
8	27800000	28000000	365	CpG
8	28000000	28200000	2247	CpG
8	28200000	28400000	756	CpG
8	28400000	28443022	77	CpG
9	0	200000	11874	CpG
9	200000	400000	3935	CpG
9	400000	600000	3832	CpG
9	600000	800000	1768	CpG
9	800000	1000000	301	CpG
9	1000000	1200000	243	CpG
9	1200000	1400000	928	CpG
9	1400000	1600000	475	CpG
9	1600000	1800000	439	CpG
9	1800000	2000000	938	CpG
9	2000000	2200000	600	CpG
9	2200000	2400000	1560	CpG
9	2400000	2600000	955	CpG
9	2600000	2800000	1546	CpG
9	2800000	3000000	2548	CpG
9	3000000	3200000	565	CpG
9	3200000	3400000	1466	CpG
9	3400000	3600000	187	CpG
9	3600000	3800000	201	CpG
9	3800000	4000000	698	CpG
9	4000000	4200000	616	CpG
9	4200000	4400000	138	CpG
9	4400000	4600000	996	CpG
9	4600000	4800000	2620	CpG
9	4800000	5000000	3636	CpG
9	5000000	5200000	1040	CpG
9	5200000	5400000	1594	CpG
9	5400000	5600000	2322	CpG
9	5600000	5800000	988	CpG
9	5800000	6000000	1307	CpG
9	6000000	6200000	1425	CpG
9	6200000	6400000	155	CpG
9	6400000	6600000	1295	CpG
9	6600000	6800000	688	CpG
9	6800000	7000000	672	CpG
9	7000000	7200000	989	CpG
9	7200000	7400000	417	CpG
9	7400000	7600000	1212	CpG
9	7600000	7800000	1199	CpG
9	7800000	8000000	2103	CpG
9	8000000	8200000	1945	CpG
9	8200000	8400000	1045	CpG
9	8400000	8600000	5665	CpG
9	8600000	8800000	1995	CpG
9	8800000	9000000	1866	CpG
9	9000000	9200000	182	CpG
9	9200000	9400000	664	CpG
9	9400000	9600000	145	CpG
9	9600000	9800000	453	CpG
9	9800000	10000000	581	CpG
9	10000000	10200000	405	CpG
9	10200000	10400000	210	CpG
9	10400000	10600000	4214	CpG
9	10600000	10800000	1977	CpG
9	10800000	11000000	258	CpG
9	11000000	11200000	456	CpG
9	11200000	11400000	1050	CpG
9	11400000	11600000	298	CpG
9	11600000	11800000	2166	CpG
9	11800000	12000000	637	CpG
9	12000000	12200000	251	CpG
9	12200000	12400000	370	CpG
9	12400000	12600000	209	CpG
9	12600000	12800000	406	CpG
9	12800000	13000000	543	CpG
9	13000000	13200000	3003	CpG
9	13200000	13400000	378	CpG
9	13400000	13600000	311	CpG
9	13600000	13800000	728	CpG
9	13800000	14000000	535	CpG
9	14000000	14200000	2071	CpG
9	14200000	14400000	5689	CpG
9	14400000	14600000	791	CpG
9	14600000	14800000	383	CpG
9	14800000	15000000	124	CpG
9	15000000	15200000	1850	CpG
9	15200000	15400000	324	CpG
9	15400000	15600000	385	CpG
9	15600000	15800000	962	CpG
9	15800000	16000000	628	CpG
9	16000000	16200000	231	CpG
9	16200000	16400000	260	CpG
9	16400000	16600000	197	CpG
9	16600000	16800000	307	CpG
9	16800000	17000000	353	CpG
9	17000000	17200000	2005	CpG
9	17200000	17400000	481	CpG
9	17400000	17600000	542	CpG
9	17600000	17800000	300	CpG
9	17800000	18000000	826	CpG
9	18000000	18200000	844	CpG
9	18200000	18400000	166	CpG
9	18400000	18600000	3354	CpG
9	18600000	18800000	385	CpG
9	18800000	19000000	246	CpG
9	19000000	19200000	1017	CpG
9	19200000	19400000	1104	CpG
9	19400000	19600000	356	CpG
9	19600000	19800000	213	CpG
9	19800000	20000000	234	CpG
9	20000000	20200000	92	CpG
9	20200000	20400000	200	CpG
9	20400000	20600000	513	CpG
9	20600000	20800000	319	CpG
9	20800000	21000000	177	CpG
9	21000000	21200000	156	CpG
9	21200000	21400000	76	CpG
9	21400000	21600000	1491	CpG
9	21600000	21800000	622	CpG
9	21800000	22000000	536	CpG
9	22000000	22200000	220	CpG
9	22200000	22400000	979	CpG
9	22400000	22600000	1839	CpG
9	22600000	22800000	51	CpG
9	22800000	23000000	9306	CpG
9	23000000	23012720	692	CpG
1	0	200000	1462	CHG
1	200000	400000	648	CHG
1	400000	600000	684	CHG
1	600000	800000	2101	CHG
1	800000	1000000	2246	CHG
1	1000000	1200000	153	CHG
1	1200000	1400000	1399	CHG
1	1400000	1600000	807	CHG
1	1600000	1800000	293	CHG
1	1800000	2000000	100	CHG
1	2000000	2200000	1091	CHG
1	2200000	2400000	1110	CHG
1	2400000	2600000	413	CHG
1	2600000	2800000	61	CHG
1	2800000	3000000	743	CHG
1	3000000	3200000	227	CHG
1	3200000	3400000	233	CHG
1	3400000	3600000	52	CHG
1	3600000	3800000	622	CHG
1	3800000	4000000	355	CHG
1	4000000	4200000	334	CHG
1	4200000	4400000	524	CHG
1	4400000	4600000	625	CHG
1	4600000	4800000	1183	CHG
1	4800000	5000000	825	CHG
1	5000000	5200000	291	CHG
1	5200000	5400000	224	CHG
1	5400000	5600000	185	CHG
1	5600000	5800000	224	CHG
1	5800000	6000000	157	CHG
1	6000000	6200000	293	CHG
1	6200000	6400000	256	CHG
1	6400000	6600000	511	CHG
1	6600000	6800000	854	CHG
1	6800000	7000000	392	CHG
1	7000000	7200000	120	CHG
1	7200000	7400000	224	CHG
1	7400000	7600000	117	CHG
1	7600000	7800000	293	CHG
1	7800000	8000000	572	CHG
1	8000000	8200000	489	CHG
1	8200000	8400000	601	CHG
1	8400000	8600000	614	CHG
1	8600000	8800000	1983	CHG
1	8800000	9000000	1704	CHG
1	9000000	9200000	436	CHG
1	9200000	9400000	351	CHG
1	9400000	9600000	726	CHG
1	9600000	9800000	135	CHG
1	9800000	10000000	210	CHG
1	10000000	10200000	547	CHG
1	10200000	10400000	929	CHG
1	10400000	10600000	438	CHG
1	10600000	10800000	944	CHG
1	10800000	11000000	318	CHG
1	11000000	11200000	451	CHG
1	11200000	11400000	638	CHG
1	11400000	11600000	734	CHG
1	11600000	11800000	193	CHG
1	11800000	12000000	577	CHG
1	12000000	12200000	736	CHG
1	12200000	12400000	987	CHG
1	12400000	12600000	1625	CHG
1	12600000	12800000	2097	CHG
1	12800000	13000000	2117	CHG
1	13000000	13200000	1661	CHG
1	13200000	13400000	164	CHG
1	13400000	13600000	467	CHG
1	13600000	13800000	1247	CHG
1	13800000	14000000	1703	CHG
1	14000000	14200000	517	CHG
1	14200000	14400000	380	CHG
1	14400000	14600000	544	CHG
1	14600000	14800000	605	CHG
1	14800000	15000000	640	CHG
1	15000000	15200000	2157	CHG
1	15200000	15400000	591	CHG
1	15400000	15600000	407	CHG
1	15600000	15800000	2462	CHG
1	15800000	16000000	346	CHG
1	16000000	16200000	526	CHG
1	16200000	16400000	639	CHG
1	16400000	16600000	220	CHG
1	16600000	16800000	1095	CHG
1	16800000	17000000	1346	CHG
1	17000000	17200000	231	CHG
1	17200000	17400000	288	CHG
1	17400000	17600000	617	CHG
1	17600000	17800000	825	CHG
1	17800000	18000000	125	CHG
1	18000000	18200000	105	CHG
1	18200000	18400000	1170	CHG
1	18400000	18600000	742	CHG
1	18600000	18800000	216	CHG
1	18800000	19000000	211	CHG
1	19000000	19200000	100	CHG
1	19200000	19400000	265	CHG
1	19400000	19600000	2763	CHG
1	19600000	19800000	2560	CHG
1	19800000	20000000	1393	CHG
1	20000000	20200000	1700	CHG
1	20200000	20400000	819	CHG
1	20400000	20600000	408	CHG
1	20600000	20800000	1878	CHG
1	20800000	21000000	1547	CHG
1	21000000	21200000	1224	CHG
1	21200000	21400000	3590	CHG
1	21400000	21600000	1576	CHG
1	21600000	21800000	848	CHG
1	21800000	22000000	249	CHG
1	22000000	22200000	233	CHG
1	22200000	22400000	1019	CHG
1	22400000	22600000	442	CHG
1	22600000	22800000	537	CHG
1	22800000	23000000	145	CHG
1	23000000	23200000	1159	CHG
1	23200000	23400000	462	CHG
1	23400000	23600000	1314	CHG
1	23600000	23800000	449	CHG
1	23800000	24000000	300	CHG
1	24000000	24200000	90	CHG
1	24200000	24400000	58	CHG
1	24400000	24600000	111	CHG
1	24600000	24800000	149	CHG
[truncated: 3,624 more rows]

## Sheet: Fig. 4f
Source Data of Fig. 4f Methylation status (profiled by ONT) of a differentially methylated repeat pair (chr4:11046705-11050991:+, chr4: 11099043-11103330:+) in A. thaliana.
chrom	start	end	methylation_ratio	strand	motif	technology
Chr4	11046707	11046708	0.63	+	CpG	ONT
Chr4	11046742	11046743	0.98	+	CpG	ONT
Chr4	11046746	11046747	0.98	+	CpG	ONT
Chr4	11046760	11046761	1	+	CpG	ONT
Chr4	11046764	11046765	1	+	CpG	ONT
Chr4	11046766	11046767	1	+	CpG	ONT
Chr4	11046774	11046775	1	+	CpG	ONT
Chr4	11046793	11046794	0.97	+	CpG	ONT
Chr4	11046798	11046799	0.98	+	CpG	ONT
Chr4	11046801	11046802	0.98	+	CpG	ONT
Chr4	11046853	11046854	0.71	+	CpG	ONT
Chr4	11046865	11046866	0.89	+	CpG	ONT
Chr4	11046872	11046873	0.92	+	CpG	ONT
Chr4	11046884	11046885	0.97	+	CpG	ONT
Chr4	11046918	11046919	1	+	CpG	ONT
Chr4	11046921	11046922	0.95	+	CpG	ONT
Chr4	11046926	11046927	0.86	+	CpG	ONT
Chr4	11046938	11046939	1	+	CpG	ONT
Chr4	11046942	11046943	1	+	CpG	ONT
Chr4	11046995	11046996	0.98	+	CpG	ONT
Chr4	11047004	11047005	0.9	+	CpG	ONT
Chr4	11047019	11047020	0.95	+	CpG	ONT
Chr4	11047023	11047024	0.98	+	CpG	ONT
Chr4	11047026	11047027	0.98	+	CpG	ONT
Chr4	11047036	11047037	0.89	+	CpG	ONT
Chr4	11047053	11047054	0.98	+	CpG	ONT
Chr4	11047057	11047058	0.95	+	CpG	ONT
Chr4	11047066	11047067	0.9	+	CpG	ONT
Chr4	11047077	11047078	0.96	+	CpG	ONT
Chr4	11047092	11047093	1	+	CpG	ONT
Chr4	11047094	11047095	1	+	CpG	ONT
Chr4	11047119	11047120	0.83	+	CpG	ONT
Chr4	11047145	11047146	0.81	+	CpG	ONT
Chr4	11047152	11047153	0.76	+	CpG	ONT
Chr4	11047173	11047174	0.95	+	CpG	ONT
Chr4	11047176	11047177	0.95	+	CpG	ONT
Chr4	11047203	11047204	0.71	+	CpG	ONT
Chr4	11047216	11047217	0.97	+	CpG	ONT
Chr4	11047218	11047219	0.97	+	CpG	ONT
Chr4	11047226	11047227	0.95	+	CpG	ONT
Chr4	11047243	11047244	1	+	CpG	ONT
Chr4	11047249	11047250	1	+	CpG	ONT
Chr4	11047252	11047253	1	+	CpG	ONT
Chr4	11047276	11047277	1	+	CpG	ONT
Chr4	11047283	11047284	1	+	CpG	ONT
Chr4	11047301	11047302	0.89	+	CpG	ONT
Chr4	11047308	11047309	0.86	+	CpG	ONT
Chr4	11047318	11047319	0.7	+	CpG	ONT
Chr4	11047327	11047328	0.9	+	CpG	ONT
Chr4	11047347	11047348	0.98	+	CpG	ONT
Chr4	11047352	11047353	0.93	+	CpG	ONT
Chr4	11047358	11047359	0.79	+	CpG	ONT
Chr4	11047413	11047414	0.95	+	CpG	ONT
Chr4	11047418	11047419	0.9	+	CpG	ONT
Chr4	11047425	11047426	0.93	+	CpG	ONT
Chr4	11047434	11047435	0.97	+	CpG	ONT
Chr4	11047451	11047452	0.88	+	CpG	ONT
Chr4	11047477	11047478	1	+	CpG	ONT
Chr4	11047499	11047500	0.86	+	CpG	ONT
Chr4	11047523	11047524	0.95	+	CpG	ONT
Chr4	11047535	11047536	0.97	+	CpG	ONT
Chr4	11047538	11047539	1	+	CpG	ONT
Chr4	11047544	11047545	0.98	+	CpG	ONT
Chr4	11047551	11047552	0.85	+	CpG	ONT
Chr4	11047565	11047566	0.81	+	CpG	ONT
Chr4	11047584	11047585	0.95	+	CpG	ONT
Chr4	11047592	11047593	0	+	CpG	ONT
Chr4	11047600	11047601	1	+	CpG	ONT
Chr4	11047603	11047604	1	+	CpG	ONT
Chr4	11047622	11047623	0.93	+	CpG	ONT
Chr4	11047624	11047625	0.97	+	CpG	ONT
Chr4	11047632	11047633	0.92	+	CpG	ONT
Chr4	11047643	11047644	0.92	+	CpG	ONT
Chr4	11047667	11047668	0.81	+	CpG	ONT
Chr4	11047686	11047687	0.84	+	CpG	ONT
Chr4	11047691	11047692	0.69	+	CpG	ONT
Chr4	11047697	11047698	0.21	+	CpG	ONT
Chr4	11047699	11047700	0.19	+	CpG	ONT
Chr4	11047747	11047748	0.03	+	CpG	ONT
Chr4	11047816	11047817	0	+	CpG	ONT
Chr4	11047930	11047931	0.11	+	CpG	ONT
Chr4	11048150	11048151	0.77	+	CpG	ONT
Chr4	11048214	11048215	0.71	+	CpG	ONT
Chr4	11048220	11048221	0.62	+	CpG	ONT
Chr4	11048275	11048276	0.72	+	CpG	ONT
Chr4	11048316	11048317	0.89	+	CpG	ONT
Chr4	11048335	11048336	0.79	+	CpG	ONT
Chr4	11048350	11048351	0.8	+	CpG	ONT
Chr4	11048353	11048354	0.85	+	CpG	ONT
Chr4	11048372	11048373	0.44	+	CpG	ONT
Chr4	11048431	11048432	0.68	+	CpG	ONT
Chr4	11048538	11048539	0.79	+	CpG	ONT
Chr4	11048573	11048574	0.69	+	CpG	ONT
Chr4	11048720	11048721	0.72	+	CpG	ONT
Chr4	11048772	11048773	0.97	+	CpG	ONT
Chr4	11048774	11048775	0.97	+	CpG	ONT
Chr4	11048778	11048779	0.95	+	CpG	ONT
Chr4	11048816	11048817	0.93	+	CpG	ONT
Chr4	11048830	11048831	0.86	+	CpG	ONT
Chr4	11048835	11048836	0.89	+	CpG	ONT
Chr4	11048842	11048843	0.97	+	CpG	ONT
Chr4	11048850	11048851	0.96	+	CpG	ONT
Chr4	11048874	11048875	0.7	+	CpG	ONT
Chr4	11048896	11048897	0.95	+	CpG	ONT
Chr4	11048898	11048899	0.91	+	CpG	ONT
Chr4	11048901	11048902	0.86	+	CpG	ONT
Chr4	11048940	11048941	0.87	+	CpG	ONT
Chr4	11048943	11048944	0.79	+	CpG	ONT
Chr4	11049009	11049010	0.86	+	CpG	ONT
Chr4	11049022	11049023	0.87	+	CpG	ONT
Chr4	11049025	11049026	0.88	+	CpG	ONT
Chr4	11049177	11049178	0.62	+	CpG	ONT
Chr4	11049198	11049199	0.77	+	CpG	ONT
Chr4	11049299	11049300	0.76	+	CpG	ONT
Chr4	11049336	11049337	0.95	+	CpG	ONT
Chr4	11049358	11049359	0.91	+	CpG	ONT
Chr4	11049361	11049362	0.88	+	CpG	ONT
Chr4	11049395	11049396	0.96	+	CpG	ONT
Chr4	11049434	11049435	0.75	+	CpG	ONT
Chr4	11049490	11049491	0.6	+	CpG	ONT
Chr4	11049563	11049564	0.94	+	CpG	ONT
Chr4	11049570	11049571	0.88	+	CpG	ONT
Chr4	11049587	11049588	0.85	+	CpG	ONT
Chr4	11049592	11049593	0.78	+	CpG	ONT
Chr4	11049730	11049731	0.63	+	CpG	ONT
Chr4	11049742	11049743	0.75	+	CpG	ONT
Chr4	11049970	11049971	0.88	+	CpG	ONT
Chr4	11049987	11049988	0.9	+	CpG	ONT
Chr4	11049991	11049992	0.94	+	CpG	ONT
Chr4	11050020	11050021	0.95	+	CpG	ONT
Chr4	11050025	11050026	0.97	+	CpG	ONT
Chr4	11050067	11050068	0.73	+	CpG	ONT
Chr4	11050096	11050097	0.92	+	CpG	ONT
Chr4	11050102	11050103	0.89	+	CpG	ONT
Chr4	11050177	11050178	0.97	+	CpG	ONT
Chr4	11050180	11050181	1	+	CpG	ONT
Chr4	11050185	11050186	0.92	+	CpG	ONT
Chr4	11050197	11050198	0.98	+	CpG	ONT
Chr4	11050201	11050202	1	+	CpG	ONT
Chr4	11050254	11050255	0.95	+	CpG	ONT
Chr4	11050263	11050264	0.76	+	CpG	ONT
Chr4	11050278	11050279	1	+	CpG	ONT
Chr4	11050282	11050283	1	+	CpG	ONT
Chr4	11050285	11050286	0.97	+	CpG	ONT
Chr4	11050295	11050296	0.83	+	CpG	ONT
Chr4	11050312	11050313	1	+	CpG	ONT
Chr4	11050316	11050317	0.91	+	CpG	ONT
Chr4	11050325	11050326	0.89	+	CpG	ONT
Chr4	11050336	11050337	0.86	+	CpG	ONT
Chr4	11050351	11050352	1	+	CpG	ONT
Chr4	11050353	11050354	1	+	CpG	ONT
Chr4	11050378	11050379	0.94	+	CpG	ONT
Chr4	11050404	11050405	0.68	+	CpG	ONT
Chr4	11050411	11050412	0.76	+	CpG	ONT
Chr4	11050432	11050433	0.95	+	CpG	ONT
Chr4	11050435	11050436	0.95	+	CpG	ONT
Chr4	11050462	11050463	0.62	+	CpG	ONT
Chr4	11050475	11050476	0.94	+	CpG	ONT
Chr4	11050477	11050478	0.95	+	CpG	ONT
Chr4	11050485	11050486	0.97	+	CpG	ONT
Chr4	11050502	11050503	1	+	CpG	ONT
Chr4	11050508	11050509	0.98	+	CpG	ONT
Chr4	11050511	11050512	0.97	+	CpG	ONT
Chr4	11050535	11050536	0.92	+	CpG	ONT
Chr4	11050542	11050543	1	+	CpG	ONT
Chr4	11050560	11050561	0.93	+	CpG	ONT
Chr4	11050567	11050568	0.7	+	CpG	ONT
Chr4	11050577	11050578	0.75	+	CpG	ONT
Chr4	11050586	11050587	0.92	+	CpG	ONT
Chr4	11050606	11050607	0.9	+	CpG	ONT
Chr4	11050611	11050612	0.92	+	CpG	ONT
Chr4	11050617	11050618	0.86	+	CpG	ONT
Chr4	11050672	11050673	0.98	+	CpG	ONT
Chr4	11050677	11050678	0.92	+	CpG	ONT
Chr4	11050684	11050685	0.97	+	CpG	ONT
Chr4	11050693	11050694	0.97	+	CpG	ONT
Chr4	11050710	11050711	0.98	+	CpG	ONT
Chr4	11050736	11050737	1	+	CpG	ONT
Chr4	11050758	11050759	0.8	+	CpG	ONT
Chr4	11050782	11050783	0.82	+	CpG	ONT
Chr4	11050794	11050795	0.9	+	CpG	ONT
Chr4	11050797	11050798	0.94	+	CpG	ONT
Chr4	11050803	11050804	0.35	+	CpG	ONT
Chr4	11050810	11050811	0.83	+	CpG	ONT
Chr4	11050824	11050825	1	+	CpG	ONT
Chr4	11050843	11050844	0.97	+	CpG	ONT
Chr4	11050851	11050852	0.11	+	CpG	ONT
Chr4	11050859	11050860	0.97	+	CpG	ONT
Chr4	11050862	11050863	0.97	+	CpG	ONT
Chr4	11050881	11050882	0.95	+	CpG	ONT
Chr4	11050883	11050884	1	+	CpG	ONT
Chr4	11050891	11050892	0.98	+	CpG	ONT
Chr4	11050902	11050903	0.95	+	CpG	ONT
Chr4	11050926	11050927	0.3	+	CpG	ONT
Chr4	11050945	11050946	0.26	+	CpG	ONT
Chr4	11050950	11050951	0.23	+	CpG	ONT
Chr4	11050956	11050957	0.17	+	CpG	ONT
Chr4	11050958	11050959	0.18	+	CpG	ONT
Chr4	11046731	11046732	0.04	+	CHG	ONT
Chr4	11046763	11046764	0.16	+	CHG	ONT
Chr4	11046809	11046810	0.04	+	CHG	ONT
Chr4	11046830	11046831	0.25	+	CHG	ONT
Chr4	11046842	11046843	0.3	+	CHG	ONT
Chr4	11046920	11046921	0.62	+	CHG	ONT
Chr4	11046930	11046931	0.09	+	CHG	ONT
Chr4	11046959	11046960	0.37	+	CHG	ONT
Chr4	11047015	11047016	0.69	+	CHG	ONT
Chr4	11047025	11047026	0.11	+	CHG	ONT
Chr4	11047076	11047077	0.21	+	CHG	ONT
Chr4	11047118	11047119	0.07	+	CHG	ONT
Chr4	11047141	11047142	0.15	+	CHG	ONT
Chr4	11047147	11047148	0.07	+	CHG	ONT
Chr4	11047151	11047152	0	+	CHG	ONT
Chr4	11047156	11047157	0.22	+	CHG	ONT
Chr4	11047211	11047212	0.05	+	CHG	ONT
Chr4	11047265	11047266	0	+	CHG	ONT
Chr4	11047275	11047276	0.65	+	CHG	ONT
Chr4	11047312	11047313	0.05	+	CHG	ONT
Chr4	11047361	11047362	0.32	+	CHG	ONT
Chr4	11047394	11047395	0.61	+	CHG	ONT
Chr4	11047458	11047459	0.15	+	CHG	ONT
Chr4	11047483	11047484	0.25	+	CHG	ONT
Chr4	11047498	11047499	0.02	+	CHG	ONT
Chr4	11047522	11047523	0.02	+	CHG	ONT
Chr4	11047564	11047565	0.14	+	CHG	ONT
Chr4	11047569	11047570	0	+	CHG	ONT
Chr4	11047576	11047577	0.07	+	CHG	ONT
Chr4	11047591	11047592	0	+	CHG	ONT
Chr4	11047599	11047600	0.1	+	CHG	ONT
Chr4	11047602	11047603	0.26	+	CHG	ONT
Chr4	11047606	11047607	0.18	+	CHG	ONT
Chr4	11047654	11047655	0	+	CHG	ONT
Chr4	11047678	11047679	0.07	+	CHG	ONT
Chr4	11047712	11047713	0.02	+	CHG	ONT
Chr4	11047721	11047722	0.03	+	CHG	ONT
Chr4	11047754	11047755	0	+	CHG	ONT
Chr4	11047804	11047805	0	+	CHG	ONT
Chr4	11047849	11047850	0	+	CHG	ONT
Chr4	11047876	11047877	0	+	CHG	ONT
Chr4	11047885	11047886	0.02	+	CHG	ONT
Chr4	11047911	11047912	0	+	CHG	ONT
Chr4	11047959	11047960	0.13	+	CHG	ONT
Chr4	11048173	11048174	0.48	+	CHG	ONT
Chr4	11048209	11048210	0.13	+	CHG	ONT
Chr4	11048258	11048259	0.3	+	CHG	ONT
Chr4	11048270	11048271	0.28	+	CHG	ONT
Chr4	11048280	11048281	0.22	+	CHG	ONT
Chr4	11048304	11048305	0.24	+	CHG	ONT
Chr4	11048341	11048342	0.14	+	CHG	ONT
Chr4	11048352	11048353	0	+	CHG	ONT
Chr4	11048389	11048390	0	+	CHG	ONT
Chr4	11048457	11048458	0.24	+	CHG	ONT
Chr4	11048468	11048469	0.42	+	CHG	ONT
Chr4	11048611	11048612	0.15	+	CHG	ONT
Chr4	11048633	11048634	0.08	+	CHG	ONT
Chr4	11048645	11048646	0.08	+	CHG	ONT
Chr4	11048691	11048692	0.28	+	CHG	ONT
Chr4	11048704	11048705	0.41	+	CHG	ONT
Chr4	11048725	11048726	0.38	+	CHG	ONT
Chr4	11048739	11048740	0.03	+	CHG	ONT
Chr4	11048764	11048765	0.18	+	CHG	ONT
Chr4	11048802	11048803	0.29	+	CHG	ONT
Chr4	11048841	11048842	0.05	+	CHG	ONT
Chr4	11048849	11048850	0.1	+	CHG	ONT
Chr4	11048890	11048891	0.67	+	CHG	ONT
Chr4	11048910	11048911	0.15	+	CHG	ONT
Chr4	11048939	11048940	0	+	CHG	ONT
Chr4	11048942	11048943	0.03	+	CHG	ONT
Chr4	11048948	11048949	0.46	+	CHG	ONT
Chr4	11048982	11048983	0.4	+	CHG	ONT
Chr4	11049038	11049039	0.37	+	CHG	ONT
Chr4	11049069	11049070	0.39	+	CHG	ONT
Chr4	11049105	11049106	0.07	+	CHG	ONT
Chr4	11049136	11049137	0.19	+	CHG	ONT
Chr4	11049192	11049193	0.2	+	CHG	ONT
Chr4	11049265	11049266	0.11	+	CHG	ONT
Chr4	11049369	11049370	0.38	+	CHG	ONT
Chr4	11049378	11049379	0.22	+	CHG	ONT
Chr4	11049394	11049395	0.61	+	CHG	ONT
Chr4	11049436	11049437	0.03	+	CHG	ONT
Chr4	11049439	11049440	0.18	+	CHG	ONT
Chr4	11049483	11049484	0.37	+	CHG	ONT
Chr4	11049552	11049553	0.47	+	CHG	ONT
Chr4	11049596	11049597	0.12	+	CHG	ONT
Chr4	11049639	11049640	0.08	+	CHG	ONT
Chr4	11049648	11049649	0.13	+	CHG	ONT
Chr4	11049695	11049696	0.23	+	CHG	ONT
Chr4	11049712	11049713	0.49	+	CHG	ONT
Chr4	11049869	11049870	0.02	+	CHG	ONT
Chr4	11049908	11049909	0	+	CHG	ONT
Chr4	11049969	11049970	0	+	CHG	ONT
Chr4	11050019	11050020	0.03	+	CHG	ONT
Chr4	11050062	11050063	0.22	+	CHG	ONT
Chr4	11050111	11050112	0.32	+	CHG	ONT
Chr4	11050167	11050168	0.14	+	CHG	ONT
Chr4	11050179	11050180	0.5	+	CHG	ONT
Chr4	11050189	11050190	0	+	CHG	ONT
Chr4	11050218	11050219	0.14	+	CHG	ONT
Chr4	11050274	11050275	0.75	+	CHG	ONT
Chr4	11050284	11050285	0.12	+	CHG	ONT
Chr4	11050335	11050336	0.18	+	CHG	ONT
Chr4	11050377	11050378	0.1	+	CHG	ONT
Chr4	11050400	11050401	0.21	+	CHG	ONT
Chr4	11050406	11050407	0.1	+	CHG	ONT
Chr4	11050410	11050411	0.05	+	CHG	ONT
Chr4	11050415	11050416	0.25	+	CHG	ONT
Chr4	11050470	11050471	0.05	+	CHG	ONT
Chr4	11050524	11050525	0	+	CHG	ONT
Chr4	11050534	11050535	0.41	+	CHG	ONT
Chr4	11050571	11050572	0.02	+	CHG	ONT
Chr4	11050620	11050621	0.24	+	CHG	ONT
Chr4	11050653	11050654	0.71	+	CHG	ONT
Chr4	11050717	11050718	0.15	+	CHG	ONT
Chr4	11050742	11050743	0.32	+	CHG	ONT
Chr4	11050757	11050758	0.05	+	CHG	ONT
Chr4	11050781	11050782	0.05	+	CHG	ONT
Chr4	11050823	11050824	0.18	+	CHG	ONT
Chr4	11050828	11050829	0.08	+	CHG	ONT
Chr4	11050835	11050836	0.05	+	CHG	ONT
Chr4	11050850	11050851	0	+	CHG	ONT
Chr4	11050858	11050859	0	+	CHG	ONT
Chr4	11050861	11050862	0.08	+	CHG	ONT
Chr4	11050865	11050866	0.13	+	CHG	ONT
Chr4	11050913	11050914	0	+	CHG	ONT
Chr4	11050937	11050938	0.02	+	CHG	ONT
Chr4	11050971	11050972	0	+	CHG	ONT
Chr4	11050980	11050981	0.05	+	CHG	ONT
Chr4	11046705	11046706	0	+	CHH	ONT
Chr4	11046716	11046717	0.04	+	CHH	ONT
Chr4	11046728	11046729	0	+	CHH	ONT
Chr4	11046730	11046731	0	+	CHH	ONT
Chr4	11046752	11046753	0	+	CHH	ONT
Chr4	11046755	11046756	0.23	+	CHH	ONT
Chr4	11046777	11046778	0	+	CHH	ONT
Chr4	11046778	11046779	0	+	CHH	ONT
Chr4	11046789	11046790	0	+	CHH	ONT
Chr4	11046812	11046813	0.02	+	CHH	ONT
Chr4	11046814	11046815	0	+	CHH	ONT
Chr4	11046815	11046816	0	+	CHH	ONT
Chr4	11046816	11046817	0	+	CHH	ONT
Chr4	11046821	11046822	0	+	CHH	ONT
Chr4	11046824	11046825	0.31	+	CHH	ONT
Chr4	11046836	11046837	0.02	+	CHH	ONT
Chr4	11046847	11046848	0.02	+	CHH	ONT
Chr4	11046850	11046851	0	+	CHH	ONT
Chr4	11046870	11046871	0	+	CHH	ONT
Chr4	11046880	11046881	0	+	CHH	ONT
Chr4	11046881	11046882	0	+	CHH	ONT
Chr4	11046889	11046890	0	+	CHH	ONT
Chr4	11046890	11046891	0	+	CHH	ONT
Chr4	11046891	11046892	0	+	CHH	ONT
Chr4	11046897	11046898	0	+	CHH	ONT
Chr4	11046929	11046930	0	+	CHH	ONT
Chr4	11046951	11046952	0	+	CHH	ONT
Chr4	11046953	11046954	0.05	+	CHH	ONT
Chr4	11046955	11046956	0	+	CHH	ONT
Chr4	11046956	11046957	0	+	CHH	ONT
Chr4	11046971	11046972	0	+	CHH	ONT
Chr4	11046972	11046973	0	+	CHH	ONT
Chr4	11046981	11046982	0	+	CHH	ONT
Chr4	11046991	11046992	0	+	CHH	ONT
Chr4	11046997	11046998	0	+	CHH	ONT
Chr4	11047002	11047003	0	+	CHH	ONT
Chr4	11047006	11047007	0	+	CHH	ONT
Chr4	11047008	11047009	0	+	CHH	ONT
Chr4	11047014	11047015	0	+	CHH	ONT
Chr4	11047043	11047044	0.02	+	CHH	ONT
Chr4	11047071	11047072	0	+	CHH	ONT
Chr4	11047072	11047073	0	+	CHH	ONT
Chr4	11047085	11047086	0.15	+	CHH	ONT
Chr4	11047088	11047089	0.39	+	CHH	ONT
Chr4	11047103	11047104	0	+	CHH	ONT
Chr4	11047104	11047105	0	+	CHH	ONT
Chr4	11047105	11047106	0	+	CHH	ONT
Chr4	11047112	11047113	0	+	CHH	ONT
Chr4	11047139	11047140	0	+	CHH	ONT
Chr4	11047155	11047156	0	+	CHH	ONT
Chr4	11047160	11047161	0.15	+	CHH	ONT
Chr4	11047166	11047167	0.06	+	CHH	ONT
Chr4	11047168	11047169	0.57	+	CHH	ONT
Chr4	11047178	11047179	0.05	+	CHH	ONT
Chr4	11047179	11047180	0.21	+	CHH	ONT
Chr4	11047220	11047221	0.05	+	CHH	ONT
Chr4	11047222	11047223	0.16	+	CHH	ONT
Chr4	11047240	11047241	0	+	CHH	ONT
Chr4	11047255	11047256	0.02	+	CHH	ONT
Chr4	11047286	11047287	0	+	CHH	ONT
Chr4	11047287	11047288	0	+	CHH	ONT
Chr4	11047288	11047289	0	+	CHH	ONT
Chr4	11047306	11047307	0	+	CHH	ONT
Chr4	11047337	11047338	0.02	+	CHH	ONT
Chr4	11047339	11047340	0.02	+	CHH	ONT
Chr4	11047366	11047367	0	+	CHH	ONT
Chr4	11047367	11047368	0.05	+	CHH	ONT
Chr4	11047375	11047376	0	+	CHH	ONT
Chr4	11047383	11047384	0.27	+	CHH	ONT
Chr4	11047386	11047387	0.06	+	CHH	ONT
Chr4	11047387	11047388	0.06	+	CHH	ONT
Chr4	11047404	11047405	0.15	+	CHH	ONT
Chr4	11047409	11047410	0.02	+	CHH	ONT
Chr4	11047411	11047412	0.1	+	CHH	ONT
Chr4	11047510	11047511	0	+	CHH	ONT
Chr4	11047520	11047521	0	+	CHH	ONT
Chr4	11047527	11047528	0	+	CHH	ONT
Chr4	11047541	11047542	0.03	+	CHH	ONT
Chr4	11047555	11047556	0.02	+	CHH	ONT
Chr4	11047575	11047576	0	+	CHH	ONT
Chr4	11047596	11047597	0	+	CHH	ONT
Chr4	11047597	11047598	0	+	CHH	ONT
Chr4	11047620	11047621	0	+	CHH	ONT
Chr4	11047649	11047650	0	+	CHH	ONT
Chr4	11047650	11047651	0	+	CHH	ONT
Chr4	11047674	11047675	0.07	+	CHH	ONT
Chr4	11047705	11047706	0.07	+	CHH	ONT
Chr4	11047720	11047721	0	+	CHH	ONT
Chr4	11047728	11047729	0	+	CHH	ONT
Chr4	11047733	11047734	0	+	CHH	ONT
Chr4	11047734	11047735	0.05	+	CHH	ONT
Chr4	11047752	11047753	0	+	CHH	ONT
Chr4	11047760	11047761	0	+	CHH	ONT
Chr4	11047761	11047762	0.02	+	CHH	ONT
Chr4	11047771	11047772	0	+	CHH	ONT
Chr4	11047772	11047773	0	+	CHH	ONT
Chr4	11047773	11047774	0	+	CHH	ONT
Chr4	11047781	11047782	0	+	CHH	ONT
Chr4	11047786	11047787	0	+	CHH	ONT
Chr4	11047797	11047798	0.02	+	CHH	ONT
Chr4	11047813	11047814	0	+	CHH	ONT
Chr4	11047835	11047836	0	+	CHH	ONT
Chr4	11047836	11047837	0	+	CHH	ONT
Chr4	11047855	11047856	0	+	CHH	ONT
Chr4	11047863	11047864	0	+	CHH	ONT
Chr4	11047867	11047868	0	+	CHH	ONT
Chr4	11047870	11047871	0.05	+	CHH	ONT
Chr4	11047888	11047889	0	+	CHH	ONT
Chr4	11047901	11047902	0	+	CHH	ONT
Chr4	11047910	11047911	0	+	CHH	ONT
Chr4	11047914	11047915	0.12	+	CHH	ONT
Chr4	11047917	11047918	0	+	CHH	ONT
Chr4	11047921	11047922	0	+	CHH	ONT
Chr4	11047925	11047926	0	+	CHH	ONT
Chr4	11047935	11047936	0	+	CHH	ONT
Chr4	11047938	11047939	0.02	+	CHH	ONT
Chr4	11047943	11047944	0	+	CHH	ONT
Chr4	11047953	11047954	0	+	CHH	ONT
Chr4	11047955	11047956	0.02	+	CHH	ONT
Chr4	11047956	11047957	0.02	+	CHH	ONT
Chr4	11047957	11047958	0.02	+	CHH	ONT
Chr4	11047964	11047965	0	+	CHH	ONT
Chr4	11047965	11047966	0	+	CHH	ONT
Chr4	11048000	11048001	0	+	CHH	ONT
Chr4	11048001	11048002	0	+	CHH	ONT
Chr4	11048043	11048044	0	+	CHH	ONT
Chr4	11048054	11048055	0	+	CHH	ONT
Chr4	11048055	11048056	0.02	+	CHH	ONT
Chr4	11048094	11048095	0	+	CHH	ONT
Chr4	11048131	11048132	0.02	+	CHH	ONT
Chr4	11048137	11048138	0.08	+	CHH	ONT
Chr4	11048155	11048156	0.07	+	CHH	ONT
Chr4	11048162	11048163	0.12	+	CHH	ONT
Chr4	11048165	11048166	0.14	+	CHH	ONT
Chr4	11048169	11048170	0.1	+	CHH	ONT
Chr4	11048192	11048193	0.02	+	CHH	ONT
Chr4	11048225	11048226	0	+	CHH	ONT
Chr4	11048233	11048234	0.07	+	CHH	ONT
Chr4	11048239	11048240	0.07	+	CHH	ONT
Chr4	11048250	11048251	0	+	CHH	ONT
Chr4	11048252	11048253	0.02	+	CHH	ONT
Chr4	11048254	11048255	0.02	+	CHH	ONT
Chr4	11048256	11048257	0.02	+	CHH	ONT
Chr4	11048261	11048262	0	+	CHH	ONT
Chr4	11048262	11048263	0	+	CHH	ONT
Chr4	11048265	11048266	0	+	CHH	ONT
Chr4	11048285	11048286	0.02	+	CHH	ONT
Chr4	11048308	11048309	0.3	+	CHH	ONT
Chr4	11048312	11048313	0	+	CHH	ONT
Chr4	11048313	11048314	0	+	CHH	ONT
Chr4	11048320	11048321	0	+	CHH	ONT
Chr4	11048326	11048327	0	+	CHH	ONT
Chr4	11048332	11048333	0	+	CHH	ONT
Chr4	11048337	11048338	0	+	CHH	ONT
Chr4	11048338	11048339	0	+	CHH	ONT
Chr4	11048340	11048341	0	+	CHH	ONT
Chr4	11048345	11048346	0	+	CHH	ONT
Chr4	11048346	11048347	0	+	CHH	ONT
Chr4	11048347	11048348	0	+	CHH	ONT
Chr4	11048355	11048356	0.07	+	CHH	ONT
Chr4	11048362	11048363	0	+	CHH	ONT
Chr4	11048367	11048368	0.14	+	CHH	ONT
Chr4	11048374	11048375	0	+	CHH	ONT
Chr4	11048376	11048377	0.18	+	CHH	ONT
Chr4	11048379	11048380	0	+	CHH	ONT
Chr4	11048381	11048382	0	+	CHH	ONT
Chr4	11048382	11048383	0	+	CHH	ONT
Chr4	11048384	11048385	0.03	+	CHH	ONT
Chr4	11048386	11048387	0	+	CHH	ONT
Chr4	11048388	11048389	0	+	CHH	ONT
Chr4	11048393	11048394	0	+	CHH	ONT
Chr4	11048401	11048402	0	+	CHH	ONT
Chr4	11048427	11048428	0.15	+	CHH	ONT
Chr4	11048450	11048451	0	+	CHH	ONT
Chr4	11048451	11048452	0	+	CHH	ONT
Chr4	11048453	11048454	0.1	+	CHH	ONT
Chr4	11048461	11048462	0.05	+	CHH	ONT
Chr4	11048464	11048465	0	+	CHH	ONT
Chr4	11048467	11048468	0.03	+	CHH	ONT
Chr4	11048485	11048486	0	+	CHH	ONT
Chr4	11048486	11048487	0.02	+	CHH	ONT
Chr4	11048499	11048500	0.11	+	CHH	ONT
Chr4	11048511	11048512	0	+	CHH	ONT
Chr4	11048514	11048515	0	+	CHH	ONT
Chr4	11048516	11048517	0	+	CHH	ONT
Chr4	11048524	11048525	0	+	CHH	ONT
Chr4	11048530	11048531	0.02	+	CHH	ONT
Chr4	11048534	11048535	0	+	CHH	ONT
Chr4	11048535	11048536	0	+	CHH	ONT
Chr4	11048536	11048537	0	+	CHH	ONT
Chr4	11048543	11048544	0	+	CHH	ONT
Chr4	11048545	11048546	0	+	CHH	ONT
Chr4	11048546	11048547	0	+	CHH	ONT
Chr4	11048547	11048548	0	+	CHH	ONT
Chr4	11048548	11048549	0.24	+	CHH	ONT
Chr4	11048561	11048562	0	+	CHH	ONT
Chr4	11048562	11048563	0	+	CHH	ONT
Chr4	11048565	11048566	0	+	CHH	ONT
Chr4	11048567	11048568	0	+	CHH	ONT
Chr4	11048568	11048569	0	+	CHH	ONT
Chr4	11048578	11048579	0	+	CHH	ONT
Chr4	11048581	11048582	0.28	+	CHH	ONT
Chr4	11048593	11048594	0	+	CHH	ONT
Chr4	11048595	11048596	0	+	CHH	ONT
Chr4	11048597	11048598	0	+	CHH	ONT
Chr4	11048599	11048600	0	+	CHH	ONT
Chr4	11048601	11048602	0	+	CHH	ONT
Chr4	11048602	11048603	0.03	+	CHH	ONT
Chr4	11048618	11048619	0.11	+	CHH	ONT
Chr4	11048620	11048621	0.22	+	CHH	ONT
Chr4	11048624	11048625	0.05	+	CHH	ONT
Chr4	11048630	11048631	0	+	CHH	ONT
Chr4	11048649	11048650	0.05	+	CHH	ONT
Chr4	11048650	11048651	0.03	+	CHH	ONT
Chr4	11048655	11048656	0	+	CHH	ONT
Chr4	11048660	11048661	0	+	CHH	ONT
Chr4	11048661	11048662	0	+	CHH	ONT
Chr4	11048669	11048670	0	+	CHH	ONT
Chr4	11048670	11048671	0	+	CHH	ONT
Chr4	11048674	11048675	0.19	+	CHH	ONT
Chr4	11048677	11048678	0	+	CHH	ONT
Chr4	11048679	11048680	0	+	CHH	ONT
Chr4	11048680	11048681	0	+	CHH	ONT
Chr4	11048682	11048683	0.02	+	CHH	ONT
Chr4	11048683	11048684	0.03	+	CHH	ONT
Chr4	11048687	11048688	0.02	+	CHH	ONT
Chr4	11048689	11048690	0.02	+	CHH	ONT
Chr4	11048699	11048700	0	+	CHH	ONT
Chr4	11048702	11048703	0	+	CHH	ONT
Chr4	11048709	11048710	0	+	CHH	ONT
Chr4	11048710	11048711	0	+	CHH	ONT
Chr4	11048714	11048715	0	+	CHH	ONT
Chr4	11048715	11048716	0.07	+	CHH	ONT
Chr4	11048728	11048729	0	+	CHH	ONT
Chr4	11048730	11048731	0	+	CHH	ONT
Chr4	11048731	11048732	0	+	CHH	ONT
Chr4	11048733	11048734	0.06	+	CHH	ONT
Chr4	11048742	11048743	0.08	+	CHH	ONT
Chr4	11048745	11048746	0	+	CHH	ONT
Chr4	11048747	11048748	0	+	CHH	ONT
Chr4	11048749	11048750	0.22	+	CHH	ONT
Chr4	11048788	11048789	0	+	CHH	ONT
Chr4	11048790	11048791	0.03	+	CHH	ONT
Chr4	11048793	11048794	0	+	CHH	ONT
Chr4	11048799	11048800	0	+	CHH	ONT
Chr4	11048800	11048801	0	+	CHH	ONT
Chr4	11048807	11048808	0	+	CHH	ONT
Chr4	11048808	11048809	0	+	CHH	ONT
Chr4	11048811	11048812	0.02	+	CHH	ONT
Chr4	11048813	11048814	0	+	CHH	ONT
Chr4	11048814	11048815	0	+	CHH	ONT
Chr4	11048844	11048845	0.37	+	CHH	ONT
Chr4	11048847	11048848	0	+	CHH	ONT
Chr4	11048866	11048867	0	+	CHH	ONT
Chr4	11048867	11048868	0	+	CHH	ONT
Chr4	11048868	11048869	0.64	+	CHH	ONT
Chr4	11048877	11048878	0.12	+	CHH	ONT
Chr4	11048883	11048884	0.02	+	CHH	ONT
Chr4	11048889	11048890	0	+	CHH	ONT
Chr4	11048904	11048905	0	+	CHH	ONT
Chr4	11048906	11048907	0	+	CHH	ONT
Chr4	11048907	11048908	0.06	+	CHH	ONT
Chr4	11048915	11048916	0	+	CHH	ONT
Chr4	11048916	11048917	0	+	CHH	ONT
Chr4	11048922	11048923	0	+	CHH	ONT
Chr4	11048923	11048924	0	+	CHH	ONT
Chr4	11048924	11048925	0	+	CHH	ONT
Chr4	11048925	11048926	0.05	+	CHH	ONT
Chr4	11048926	11048927	0	+	CHH	ONT
Chr4	11048927	11048928	0	+	CHH	ONT
Chr4	11048931	11048932	0	+	CHH	ONT
Chr4	11048937	11048938	0	+	CHH	ONT
Chr4	11048946	11048947	0.06	+	CHH	ONT
Chr4	11048963	11048964	0.05	+	CHH	ONT
Chr4	11048966	11048967	0.14	+	CHH	ONT
Chr4	11048986	11048987	0	+	CHH	ONT
Chr4	11048996	11048997	0	+	CHH	ONT
Chr4	11049016	11049017	0	+	CHH	ONT
Chr4	11049018	11049019	0.03	+	CHH	ONT
Chr4	11049020	11049021	0.03	+	CHH	ONT
Chr4	11049042	11049043	0.27	+	CHH	ONT
Chr4	11049047	11049048	0.03	+	CHH	ONT
Chr4	11049061	11049062	0.17	+	CHH	ONT
Chr4	11049068	11049069	0	+	CHH	ONT
Chr4	11049075	11049076	0	+	CHH	ONT
Chr4	11049100	11049101	0.02	+	CHH	ONT
Chr4	11049113	11049114	0.05	+	CHH	ONT
Chr4	11049122	11049123	0.02	+	CHH	ONT
Chr4	11049145	11049146	0.15	+	CHH	ONT
Chr4	11049150	11049151	0.14	+	CHH	ONT
Chr4	11049160	11049161	0	+	CHH	ONT
Chr4	11049195	11049196	0.02	+	CHH	ONT
Chr4	11049210	11049211	0.02	+	CHH	ONT
Chr4	11049211	11049212	0.21	+	CHH	ONT
Chr4	11049226	11049227	0.12	+	CHH	ONT
Chr4	11049242	11049243	0.02	+	CHH	ONT
Chr4	11049243	11049244	0.05	+	CHH	ONT
Chr4	11049249	11049250	0	+	CHH	ONT
Chr4	11049262	11049263	0	+	CHH	ONT
Chr4	11049271	11049272	0	+	CHH	ONT
Chr4	11049272	11049273	0	+	CHH	ONT
Chr4	11049274	11049275	0.11	+	CHH	ONT
Chr4	11049275	11049276	0.06	+	CHH	ONT
Chr4	11049278	11049279	0.3	+	CHH	ONT
Chr4	11049305	11049306	0	+	CHH	ONT
Chr4	11049313	11049314	0	+	CHH	ONT
Chr4	11049314	11049315	0.17	+	CHH	ONT
Chr4	11049317	11049318	0	+	CHH	ONT
Chr4	11049318	11049319	0	+	CHH	ONT
Chr4	11049319	11049320	0.42	+	CHH	ONT
Chr4	11049323	11049324	0.14	+	CHH	ONT
Chr4	11049326	11049327	0	+	CHH	ONT
Chr4	11049347	11049348	0.16	+	CHH	ONT
Chr4	11049350	11049351	0.36	+	CHH	ONT
Chr4	11049364	11049365	0.05	+	CHH	ONT
Chr4	11049366	11049367	0.29	+	CHH	ONT
Chr4	11049368	11049369	0	+	CHH	ONT
Chr4	11049382	11049383	0.05	+	CHH	ONT
Chr4	11049391	11049392	0	+	CHH	ONT
Chr4	11049392	11049393	0	+	CHH	ONT
Chr4	11049404	11049405	0	+	CHH	ONT
Chr4	11049407	11049408	0	+	CHH	ONT
Chr4	11049420	11049421	0.1	+	CHH	ONT
Chr4	11049460	11049461	0.29	+	CHH	ONT
Chr4	11049475	11049476	0.21	+	CHH	ONT
Chr4	11049497	11049498	0	+	CHH	ONT
Chr4	11049508	11049509	0.02	+	CHH	ONT
Chr4	11049515	11049516	0	+	CHH	ONT
Chr4	11049549	11049550	0	+	CHH	ONT
Chr4	11049550	11049551	0	+	CHH	ONT
Chr4	11049602	11049603	0	+	CHH	ONT
Chr4	11049621	11049622	0	+	CHH	ONT
Chr4	11049622	11049623	0	+	CHH	ONT
Chr4	11049627	11049628	0.05	+	CHH	ONT
Chr4	11049635	11049636	0.02	+	CHH	ONT
Chr4	11049642	11049643	0	+	CHH	ONT
Chr4	11049645	11049646	0.08	+	CHH	ONT
Chr4	11049653	11049654	0.08	+	CHH	ONT
Chr4	11049662	11049663	0.02	+	CHH	ONT
Chr4	11049664	11049665	0.02	+	CHH	ONT
Chr4	11049665	11049666	0.03	+	CHH	ONT
Chr4	11049684	11049685	0.11	+	CHH	ONT
Chr4	11049699	11049700	0.03	+	CHH	ONT
Chr4	11049710	11049711	0	+	CHH	ONT
Chr4	11049720	11049721	0	+	CHH	ONT
Chr4	11049736	11049737	0.02	+	CHH	ONT
Chr4	11049754	11049755	0	+	CHH	ONT
Chr4	11049758	11049759	0	+	CHH	ONT
Chr4	11049759	11049760	0	+	CHH	ONT
Chr4	11049761	11049762	0.03	+	CHH	ONT
Chr4	11049790	11049791	0.02	+	CHH	ONT
Chr4	11049811	11049812	0	+	CHH	ONT
Chr4	11049814	11049815	0.05	+	CHH	ONT
Chr4	11049830	11049831	0.02	+	CHH	ONT
Chr4	11049843	11049844	0	+	CHH	ONT
Chr4	11049846	11049847	0	+	CHH	ONT
Chr4	11049847	11049848	0	+	CHH	ONT
Chr4	11049848	11049849	0	+	CHH	ONT
Chr4	11049850	11049851	0.02	+	CHH	ONT
Chr4	11049859	11049860	0	+	CHH	ONT
Chr4	11049860	11049861	0.02	+	CHH	ONT
Chr4	11049867	11049868	0	+	CHH	ONT
Chr4	11049872	11049873	0	+	CHH	ONT
Chr4	11049874	11049875	0.02	+	CHH	ONT
Chr4	11049878	11049879	0.03	+	CHH	ONT
Chr4	11049882	11049883	0	+	CHH	ONT
Chr4	11049884	11049885	0	+	CHH	ONT
Chr4	11049886	11049887	0	+	CHH	ONT
Chr4	11049888	11049889	0.02	+	CHH	ONT
Chr4	11049907	11049908	0	+	CHH	ONT
Chr4	11049929	11049930	0.03	+	CHH	ONT
Chr4	11049931	11049932	0.08	+	CHH	ONT
Chr4	11049937	11049938	0	+	CHH	ONT
Chr4	11049938	11049939	0	+	CHH	ONT
Chr4	11049940	11049941	0.33	+	CHH	ONT
Chr4	11049956	11049957	0	+	CHH	ONT
Chr4	11049958	11049959	0.02	+	CHH	ONT
Chr4	11049974	11049975	0	+	CHH	ONT
Chr4	11049975	11049976	0	+	CHH	ONT
Chr4	11049977	11049978	0.05	+	CHH	ONT
Chr4	11049996	11049997	0.02	+	CHH	ONT
Chr4	11050018	11050019	0	+	CHH	ONT
Chr4	11050028	11050029	0.2	+	CHH	ONT
Chr4	11050032	11050033	0.02	+	CHH	ONT
Chr4	11050038	11050039	0.02	+	CHH	ONT
Chr4	11050043	11050044	0.07	+	CHH	ONT
Chr4	11050057	11050058	0	+	CHH	ONT
Chr4	11050071	11050072	0.13	+	CHH	ONT
Chr4	11050075	11050076	0.23	+	CHH	ONT
Chr4	11050086	11050087	0	+	CHH	ONT
Chr4	11050094	11050095	0.05	+	CHH	ONT
Chr4	11050110	11050111	0.02	+	CHH	ONT
Chr4	11050136	11050137	0	+	CHH	ONT
Chr4	11050137	11050138	0	+	CHH	ONT
Chr4	11050144	11050145	0.02	+	CHH	ONT
Chr4	11050147	11050148	0	+	CHH	ONT
Chr4	11050149	11050150	0	+	CHH	ONT
Chr4	11050150	11050151	0.02	+	CHH	ONT
Chr4	11050164	11050165	0	+	CHH	ONT
Chr4	11050166	11050167	0	+	CHH	ONT
Chr4	11050188	11050189	0	+	CHH	ONT
Chr4	11050210	11050211	0	+	CHH	ONT
Chr4	11050212	11050213	0.05	+	CHH	ONT
Chr4	11050214	11050215	0	+	CHH	ONT
Chr4	11050215	11050216	0	+	CHH	ONT
Chr4	11050230	11050231	0	+	CHH	ONT
Chr4	11050231	11050232	0	+	CHH	ONT
Chr4	11050240	11050241	0	+	CHH	ONT
Chr4	11050250	11050251	0	+	CHH	ONT
Chr4	11050256	11050257	0	+	CHH	ONT
Chr4	11050261	11050262	0	+	CHH	ONT
Chr4	11050265	11050266	0.03	+	CHH	ONT
Chr4	11050267	11050268	0.02	+	CHH	ONT
Chr4	11050273	11050274	0.03	+	CHH	ONT
Chr4	11050302	11050303	0.05	+	CHH	ONT
Chr4	11050330	11050331	0	+	CHH	ONT
Chr4	11050331	11050332	0	+	CHH	ONT
Chr4	11050344	11050345	0.09	+	CHH	ONT
Chr4	11050347	11050348	0.27	+	CHH	ONT
Chr4	11050362	11050363	0	+	CHH	ONT
Chr4	11050363	11050364	0	+	CHH	ONT
Chr4	11050364	11050365	0.02	+	CHH	ONT
Chr4	11050371	11050372	0	+	CHH	ONT
Chr4	11050398	11050399	0	+	CHH	ONT
Chr4	11050414	11050415	0	+	CHH	ONT
Chr4	11050419	11050420	0.15	+	CHH	ONT
Chr4	11050425	11050426	0	+	CHH	ONT
Chr4	11050427	11050428	0.58	+	CHH	ONT
Chr4	11050437	11050438	0	+	CHH	ONT
Chr4	11050438	11050439	0.14	+	CHH	ONT
Chr4	11050479	11050480	0.05	+	CHH	ONT
Chr4	11050481	11050482	0.04	+	CHH	ONT
Chr4	11050499	11050500	0	+	CHH	ONT
Chr4	11050514	11050515	0.02	+	CHH	ONT
Chr4	11050545	11050546	0	+	CHH	ONT
Chr4	11050546	11050547	0	+	CHH	ONT
Chr4	11050547	11050548	0	+	CHH	ONT
Chr4	11050565	11050566	0	+	CHH	ONT
Chr4	11050596	11050597	0	+	CHH	ONT
Chr4	11050598	11050599	0	+	CHH	ONT
Chr4	11050625	11050626	0	+	CHH	ONT
Chr4	11050626	11050627	0	+	CHH	ONT
Chr4	11050634	11050635	0.02	+	CHH	ONT
Chr4	11050642	11050643	0.21	+	CHH	ONT
Chr4	11050645	11050646	0	+	CHH	ONT
Chr4	11050646	11050647	0.06	+	CHH	ONT
Chr4	11050663	11050664	0	+	CHH	ONT
Chr4	11050668	11050669	0	+	CHH	ONT
Chr4	11050670	11050671	0.16	+	CHH	ONT
Chr4	11050769	11050770	0	+	CHH	ONT
Chr4	11050779	11050780	0	+	CHH	ONT
Chr4	11050786	11050787	0	+	CHH	ONT
Chr4	11050800	11050801	0.09	+	CHH	ONT
Chr4	11050814	11050815	0.05	+	CHH	ONT
Chr4	11050834	11050835	0.02	+	CHH	ONT
Chr4	11050855	11050856	0	+	CHH	ONT
Chr4	11050856	11050857	0	+	CHH	ONT
Chr4	11050879	11050880	0	+	CHH	ONT
Chr4	11050908	11050909	0	+	CHH	ONT
Chr4	11050909	11050910	0	+	CHH	ONT
Chr4	11050933	11050934	0.05	+	CHH	ONT
Chr4	11050964	11050965	0.08	+	CHH	ONT
Chr4	11050979	11050980	0	+	CHH	ONT
Chr4	11050987	11050988	0	+	CHH	ONT
Chr4	11099045	11099046	0	+	CpG	ONT
Chr4	11099080	11099081	0.04	+	CpG	ONT
Chr4	11099084	11099085	0.09	+	CpG	ONT
Chr4	11099098	11099099	0	+	CpG	ONT
Chr4	11099102	11099103	0.07	+	CpG	ONT
Chr4	11099104	11099105	0.06	+	CpG	ONT
Chr4	11099112	11099113	0.06	+	CpG	ONT
Chr4	11099131	11099132	0	+	CpG	ONT
Chr4	11099136	11099137	0	+	CpG	ONT
Chr4	11099139	11099140	0	+	CpG	ONT
Chr4	11099172	11099173	0	+	CpG	ONT
Chr4	11099191	11099192	0	+	CpG	ONT
Chr4	11099203	11099204	0	+	CpG	ONT
Chr4	11099210	11099211	0	+	CpG	ONT
Chr4	11099222	11099223	0	+	CpG	ONT
Chr4	11099256	11099257	0.04	+	CpG	ONT
Chr4	11099259	11099260	0.1	+	CpG	ONT
Chr4	11099264	11099265	0	+	CpG	ONT
Chr4	11099276	11099277	0.05	+	CpG	ONT
Chr4	11099280	11099281	0	+	CpG	ONT
Chr4	11099333	11099334	0.05	+	CpG	ONT
Chr4	11099342	11099343	0.04	+	CpG	ONT
Chr4	11099357	11099358	0	+	CpG	ONT
Chr4	11099361	11099362	0	+	CpG	ONT
Chr4	11099364	11099365	0.04	+	CpG	ONT
Chr4	11099374	11099375	0	+	CpG	ONT
Chr4	11099391	11099392	0	+	CpG	ONT
Chr4	11099395	11099396	0	+	CpG	ONT
Chr4	11099404	11099405	0	+	CpG	ONT
Chr4	11099415	11099416	0	+	CpG	ONT
Chr4	11099421	11099422	0	+	CpG	ONT
Chr4	11099430	11099431	0.04	+	CpG	ONT
Chr4	11099432	11099433	0	+	CpG	ONT
Chr4	11099457	11099458	0.04	+	CpG	ONT
Chr4	11099483	11099484	0.04	+	CpG	ONT
Chr4	11099490	11099491	0.04	+	CpG	ONT
Chr4	11099511	11099512	0	+	CpG	ONT
Chr4	11099514	11099515	0	+	CpG	ONT
Chr4	11099541	11099542	0.1	+	CpG	ONT
Chr4	11099554	11099555	0	+	CpG	ONT
Chr4	11099556	11099557	0	+	CpG	ONT
Chr4	11099564	11099565	0.04	+	CpG	ONT
Chr4	11099581	11099582	0	+	CpG	ONT
Chr4	11099587	11099588	0	+	CpG	ONT
Chr4	11099590	11099591	0	+	CpG	ONT
Chr4	11099614	11099615	0	+	CpG	ONT
Chr4	11099621	11099622	0	+	CpG	ONT
Chr4	11099639	11099640	0	+	CpG	ONT
Chr4	11099646	11099647	0	+	CpG	ONT
Chr4	11099656	11099657	0	+	CpG	ONT
Chr4	11099665	11099666	0.04	+	CpG	ONT
Chr4	11099685	11099686	0	+	CpG	ONT
Chr4	11099690	11099691	0	+	CpG	ONT
Chr4	11099696	11099697	0	+	CpG	ONT
Chr4	11099751	11099752	0.04	+	CpG	ONT
Chr4	11099756	11099757	0	+	CpG	ONT
Chr4	11099763	11099764	0	+	CpG	ONT
Chr4	11099772	11099773	0	+	CpG	ONT
Chr4	11099789	11099790	0	+	CpG	ONT
Chr4	11099816	11099817	0	+	CpG	ONT
Chr4	11099838	11099839	0	+	CpG	ONT
Chr4	11099862	11099863	0	+	CpG	ONT
Chr4	11099874	11099875	0	+	CpG	ONT
Chr4	11099877	11099878	0	+	CpG	ONT
Chr4	11099883	11099884	0	+	CpG	ONT
Chr4	11099890	11099891	0	+	CpG	ONT
Chr4	11099904	11099905	0	+	CpG	ONT
Chr4	11099923	11099924	0	+	CpG	ONT
Chr4	11099931	11099932	0	+	CpG	ONT
Chr4	11099939	11099940	0	+	CpG	ONT
Chr4	11099942	11099943	0	+	CpG	ONT
Chr4	11099961	11099962	0.07	+	CpG	ONT
Chr4	11099963	11099964	0	+	CpG	ONT
Chr4	11099971	11099972	0	+	CpG	ONT
Chr4	11099982	11099983	0.07	+	CpG	ONT
Chr4	11100006	11100007	0	+	CpG	ONT
Chr4	11100025	11100026	0	+	CpG	ONT
Chr4	11100030	11100031	0.05	+	CpG	ONT
Chr4	11100036	11100037	0	+	CpG	ONT
Chr4	11100038	11100039	0	+	CpG	ONT
Chr4	11100086	11100087	0	+	CpG	ONT
Chr4	11100155	11100156	0	+	CpG	ONT
Chr4	11100269	11100270	0	+	CpG	ONT
Chr4	11100489	11100490	0.06	+	CpG	ONT
Chr4	11100553	11100554	0.04	+	CpG	ONT
Chr4	11100559	11100560	0.04	+	CpG	ONT
Chr4	11100614	11100615	0.04	+	CpG	ONT
Chr4	11100655	11100656	0.05	+	CpG	ONT
Chr4	11100674	11100675	0	+	CpG	ONT
Chr4	11100689	11100690	0	+	CpG	ONT
Chr4	11100692	11100693	0.04	+	CpG	ONT
Chr4	11100711	11100712	0	+	CpG	ONT
Chr4	11100770	11100771	0	+	CpG	ONT
Chr4	11100877	11100878	0	+	CpG	ONT
Chr4	11100912	11100913	0	+	CpG	ONT
Chr4	11101059	11101060	0	+	CpG	ONT
Chr4	11101111	11101112	0	+	CpG	ONT
Chr4	11101113	11101114	0.04	+	CpG	ONT
Chr4	11101117	11101118	0.04	+	CpG	ONT
Chr4	11101155	11101156	0	+	CpG	ONT
Chr4	11101169	11101170	0	+	CpG	ONT
Chr4	11101174	11101175	0	+	CpG	ONT
Chr4	11101181	11101182	0	+	CpG	ONT
Chr4	11101189	11101190	0	+	CpG	ONT
Chr4	11101213	11101214	0	+	CpG	ONT
Chr4	11101235	11101236	0.04	+	CpG	ONT
Chr4	11101237	11101238	0.1	+	CpG	ONT
Chr4	11101240	11101241	0.04	+	CpG	ONT
Chr4	11101279	11101280	0	+	CpG	ONT
Chr4	11101282	11101283	0	+	CpG	ONT
Chr4	11101348	11101349	0	+	CpG	ONT
Chr4	11101361	11101362	0	+	CpG	ONT
Chr4	11101364	11101365	0.07	+	CpG	ONT
Chr4	11101516	11101517	0	+	CpG	ONT
Chr4	11101537	11101538	0	+	CpG	ONT
Chr4	11101638	11101639	0.03	+	CpG	ONT
Chr4	11101675	11101676	0.04	+	CpG	ONT
Chr4	11101697	11101698	0.03	+	CpG	ONT
Chr4	11101700	11101701	0	+	CpG	ONT
Chr4	11101773	11101774	0	+	CpG	ONT
Chr4	11101829	11101830	0.03	+	CpG	ONT
Chr4	11101902	11101903	0.03	+	CpG	ONT
Chr4	11101909	11101910	0.03	+	CpG	ONT
Chr4	11101926	11101927	0.1	+	CpG	ONT
Chr4	11101931	11101932	0	+	CpG	ONT
Chr4	11102069	11102070	0	+	CpG	ONT
Chr4	11102081	11102082	0.04	+	CpG	ONT
Chr4	11102309	11102310	0	+	CpG	ONT
Chr4	11102326	11102327	0	+	CpG	ONT
Chr4	11102330	11102331	0	+	CpG	ONT
Chr4	11102359	11102360	0	+	CpG	ONT
Chr4	11102364	11102365	0	+	CpG	ONT
Chr4	11102406	11102407	0	+	CpG	ONT
Chr4	11102435	11102436	0	+	CpG	ONT
Chr4	11102441	11102442	0	+	CpG	ONT
Chr4	11102516	11102517	0	+	CpG	ONT
Chr4	11102519	11102520	0	+	CpG	ONT
Chr4	11102524	11102525	0	+	CpG	ONT
Chr4	11102536	11102537	0	+	CpG	ONT
Chr4	11102540	11102541	0.05	+	CpG	ONT
Chr4	11102593	11102594	0.04	+	CpG	ONT
Chr4	11102602	11102603	0.03	+	CpG	ONT
Chr4	11102617	11102618	0	+	CpG	ONT
Chr4	11102621	11102622	0	+	CpG	ONT
Chr4	11102624	11102625	0.03	+	CpG	ONT
Chr4	11102634	11102635	0	+	CpG	ONT
Chr4	11102651	11102652	0	+	CpG	ONT
Chr4	11102655	11102656	0	+	CpG	ONT
Chr4	11102664	11102665	0	+	CpG	ONT
Chr4	11102675	11102676	0	+	CpG	ONT
Chr4	11102690	11102691	0	+	CpG	ONT
Chr4	11102692	11102693	0	+	CpG	ONT
Chr4	11102717	11102718	0	+	CpG	ONT
Chr4	11102743	11102744	0.03	+	CpG	ONT
Chr4	11102750	11102751	0	+	CpG	ONT
Chr4	11102771	11102772	0	+	CpG	ONT
Chr4	11102774	11102775	0	+	CpG	ONT
Chr4	11102801	11102802	0.03	+	CpG	ONT
Chr4	11102814	11102815	0	+	CpG	ONT
Chr4	11102816	11102817	0.03	+	CpG	ONT
Chr4	11102824	11102825	0.03	+	CpG	ONT
Chr4	11102841	11102842	0	+	CpG	ONT
Chr4	11102847	11102848	0	+	CpG	ONT
Chr4	11102850	11102851	0.03	+	CpG	ONT
Chr4	11102874	11102875	0	+	CpG	ONT
Chr4	11102881	11102882	0	+	CpG	ONT
Chr4	11102899	11102900	0	+	CpG	ONT
Chr4	11102905	11102906	0	+	CpG	ONT
Chr4	11102915	11102916	0	+	CpG	ONT
Chr4	11102924	11102925	0	+	CpG	ONT
Chr4	11102944	11102945	0	+	CpG	ONT
Chr4	11102949	11102950	0	+	CpG	ONT
Chr4	11102955	11102956	0	+	CpG	ONT
Chr4	11103010	11103011	0.03	+	CpG	ONT
Chr4	11103015	11103016	0	+	CpG	ONT
Chr4	11103022	11103023	0.03	+	CpG	ONT
Chr4	11103031	11103032	0	+	CpG	ONT
Chr4	11103048	11103049	0.03	+	CpG	ONT
Chr4	11103057	11103058	0	+	CpG	ONT
Chr4	11103075	11103076	0	+	CpG	ONT
Chr4	11103097	11103098	0	+	CpG	ONT
Chr4	11103121	11103122	0.03	+	CpG	ONT
Chr4	11103133	11103134	0	+	CpG	ONT
Chr4	11103136	11103137	0	+	CpG	ONT
Chr4	11103142	11103143	0	+	CpG	ONT
Chr4	11103149	11103150	0	+	CpG	ONT
Chr4	11103163	11103164	0.03	+	CpG	ONT
Chr4	11103182	11103183	0.03	+	CpG	ONT
Chr4	11103190	11103191	0	+	CpG	ONT
Chr4	11103198	11103199	0	+	CpG	ONT
Chr4	11103201	11103202	0	+	CpG	ONT
Chr4	11103220	11103221	0.12	+	CpG	ONT
Chr4	11103222	11103223	0.2	+	CpG	ONT
Chr4	11103230	11103231	0.03	+	CpG	ONT
Chr4	11103241	11103242	0	+	CpG	ONT
Chr4	11103265	11103266	0.03	+	CpG	ONT
Chr4	11103284	11103285	0	+	CpG	ONT
Chr4	11103289	11103290	0	+	CpG	ONT
Chr4	11103295	11103296	0	+	CpG	ONT
Chr4	11103297	11103298	0	+	CpG	ONT
Chr4	11099069	11099070	0	+	CHG	ONT
Chr4	11099101	11099102	0	+	CHG	ONT
Chr4	11099147	11099148	0	+	CHG	ONT
Chr4	11099168	11099169	0.04	+	CHG	ONT
Chr4	11099180	11099181	0	+	CHG	ONT
Chr4	11099258	11099259	0.03	+	CHG	ONT
Chr4	11099268	11099269	0	+	CHG	ONT
Chr4	11099297	11099298	0	+	CHG	ONT
Chr4	11099353	11099354	0	+	CHG	ONT
Chr4	11099363	11099364	0	+	CHG	ONT
Chr4	11099414	11099415	0	+	CHG	ONT
Chr4	11099456	11099457	0	+	CHG	ONT
Chr4	11099479	11099480	0.07	+	CHG	ONT
Chr4	11099485	11099486	0.03	+	CHG	ONT
Chr4	11099489	11099490	0	+	CHG	ONT
Chr4	11099494	11099495	0	+	CHG	ONT
Chr4	11099549	11099550	0	+	CHG	ONT
Chr4	11099603	11099604	0	+	CHG	ONT
Chr4	11099613	11099614	0.04	+	CHG	ONT
Chr4	11099650	11099651	0	+	CHG	ONT
Chr4	11099699	11099700	0	+	CHG	ONT
Chr4	11099732	11099733	0.04	+	CHG	ONT
Chr4	11099822	11099823	0	+	CHG	ONT
Chr4	11099837	11099838	0	+	CHG	ONT
Chr4	11099861	11099862	0	+	CHG	ONT
Chr4	11099903	11099904	0	+	CHG	ONT
Chr4	11099908	11099909	0	+	CHG	ONT
Chr4	11099915	11099916	0	+	CHG	ONT
Chr4	11099930	11099931	0	+	CHG	ONT
Chr4	11099938	11099939	0	+	CHG	ONT
Chr4	11099941	11099942	0	+	CHG	ONT
Chr4	11099945	11099946	0	+	CHG	ONT
Chr4	11099993	11099994	0	+	CHG	ONT
Chr4	11100017	11100018	0.03	+	CHG	ONT
Chr4	11100051	11100052	0	+	CHG	ONT
Chr4	11100060	11100061	0	+	CHG	ONT
Chr4	11100093	11100094	0	+	CHG	ONT
Chr4	11100143	11100144	0	+	CHG	ONT
Chr4	11100188	11100189	0	+	CHG	ONT
Chr4	11100215	11100216	0	+	CHG	ONT
Chr4	11100224	11100225	0	+	CHG	ONT
Chr4	11100250	11100251	0	+	CHG	ONT
Chr4	11100298	11100299	0.04	+	CHG	ONT
Chr4	11100512	11100513	0	+	CHG	ONT
Chr4	11100548	11100549	0	+	CHG	ONT
Chr4	11100597	11100598	0	+	CHG	ONT
Chr4	11100609	11100610	0	+	CHG	ONT
Chr4	11100619	11100620	0	+	CHG	ONT
Chr4	11100643	11100644	0	+	CHG	ONT
Chr4	11100680	11100681	0.04	+	CHG	ONT
Chr4	11100691	11100692	0	+	CHG	ONT
Chr4	11100728	11100729	0	+	CHG	ONT
Chr4	11100796	11100797	0	+	CHG	ONT
Chr4	11100807	11100808	0.06	+	CHG	ONT
Chr4	11100950	11100951	0	+	CHG	ONT
Chr4	11100972	11100973	0	+	CHG	ONT
Chr4	11100984	11100985	0	+	CHG	ONT
Chr4	11101030	11101031	0.03	+	CHG	ONT
Chr4	11101043	11101044	0	+	CHG	ONT
Chr4	11101064	11101065	0	+	CHG	ONT
Chr4	11101078	11101079	0	+	CHG	ONT
Chr4	11101103	11101104	0	+	CHG	ONT
Chr4	11101141	11101142	0.03	+	CHG	ONT
Chr4	11101180	11101181	0	+	CHG	ONT
Chr4	11101188	11101189	0	+	CHG	ONT
Chr4	11101229	11101230	0	+	CHG	ONT
Chr4	11101249	11101250	0.03	+	CHG	ONT
Chr4	11101278	11101279	0	+	CHG	ONT
Chr4	11101281	11101282	0	+	CHG	ONT
Chr4	11101287	11101288	0	+	CHG	ONT
Chr4	11101321	11101322	0	+	CHG	ONT
Chr4	11101377	11101378	0	+	CHG	ONT
Chr4	11101408	11101409	0.03	+	CHG	ONT
Chr4	11101444	11101445	0	+	CHG	ONT
Chr4	11101475	11101476	0	+	CHG	ONT
Chr4	11101531	11101532	0	+	CHG	ONT
Chr4	11101604	11101605	0	+	CHG	ONT
Chr4	11101708	11101709	0	+	CHG	ONT
Chr4	11101717	11101718	0	+	CHG	ONT
Chr4	11101733	11101734	0	+	CHG	ONT
Chr4	11101775	11101776	0	+	CHG	ONT
Chr4	11101778	11101779	0.03	+	CHG	ONT
Chr4	11101822	11101823	0.03	+	CHG	ONT
Chr4	11101891	11101892	0	+	CHG	ONT
Chr4	11101935	11101936	0	+	CHG	ONT
Chr4	11101978	11101979	0	+	CHG	ONT
Chr4	11101987	11101988	0	+	CHG	ONT
Chr4	11102034	11102035	0.03	+	CHG	ONT
Chr4	11102051	11102052	0.03	+	CHG	ONT
Chr4	11102208	11102209	0.03	+	CHG	ONT
Chr4	11102247	11102248	0	+	CHG	ONT
Chr4	11102308	11102309	0	+	CHG	ONT
Chr4	11102358	11102359	0	+	CHG	ONT
Chr4	11102401	11102402	0	+	CHG	ONT
Chr4	11102450	11102451	0	+	CHG	ONT
Chr4	11102506	11102507	0	+	CHG	ONT
Chr4	11102518	11102519	0	+	CHG	ONT
Chr4	11102528	11102529	0	+	CHG	ONT
Chr4	11102557	11102558	0	+	CHG	ONT
Chr4	11102613	11102614	0.03	+	CHG	ONT
Chr4	11102623	11102624	0	+	CHG	ONT
Chr4	11102674	11102675	0	+	CHG	ONT
Chr4	11102716	11102717	0	+	CHG	ONT
Chr4	11102739	11102740	0.03	+	CHG	ONT
Chr4	11102745	11102746	0.03	+	CHG	ONT
Chr4	11102749	11102750	0	+	CHG	ONT
Chr4	11102754	11102755	0	+	CHG	ONT
Chr4	11102809	11102810	0	+	CHG	ONT
Chr4	11102873	11102874	0	+	CHG	ONT
Chr4	11102909	11102910	0	+	CHG	ONT
Chr4	11102958	11102959	0	+	CHG	ONT
Chr4	11102991	11102992	0	+	CHG	ONT
Chr4	11103081	11103082	0.03	+	CHG	ONT
Chr4	11103096	11103097	0	+	CHG	ONT
Chr4	11103120	11103121	0	+	CHG	ONT
Chr4	11103162	11103163	0	+	CHG	ONT
Chr4	11103167	11103168	0.02	+	CHG	ONT
Chr4	11103174	11103175	0	+	CHG	ONT
Chr4	11103189	11103190	0	+	CHG	ONT
Chr4	11103197	11103198	0	+	CHG	ONT
Chr4	11103200	11103201	0	+	CHG	ONT
Chr4	11103204	11103205	0.03	+	CHG	ONT
Chr4	11103252	11103253	0	+	CHG	ONT
Chr4	11103276	11103277	0	+	CHG	ONT
Chr4	11103310	11103311	0	+	CHG	ONT
Chr4	11103319	11103320	0	+	CHG	ONT
Chr4	11099043	11099044	0	+	CHH	ONT
Chr4	11099054	11099055	0.03	+	CHH	ONT
Chr4	11099066	11099067	0	+	CHH	ONT
Chr4	11099068	11099069	0	+	CHH	ONT
Chr4	11099090	11099091	0	+	CHH	ONT
Chr4	11099093	11099094	0	+	CHH	ONT
Chr4	11099115	11099116	0	+	CHH	ONT
Chr4	11099116	11099117	0	+	CHH	ONT
Chr4	11099127	11099128	0	+	CHH	ONT
Chr4	11099150	11099151	0	+	CHH	ONT
Chr4	11099152	11099153	0	+	CHH	ONT
Chr4	11099153	11099154	0	+	CHH	ONT
Chr4	11099154	11099155	0	+	CHH	ONT
Chr4	11099159	11099160	0	+	CHH	ONT
Chr4	11099162	11099163	0	+	CHH	ONT
Chr4	11099174	11099175	0	+	CHH	ONT
Chr4	11099185	11099186	0	+	CHH	ONT
Chr4	11099188	11099189	0	+	CHH	ONT
Chr4	11099208	11099209	0	+	CHH	ONT
Chr4	11099218	11099219	0	+	CHH	ONT
Chr4	11099219	11099220	0	+	CHH	ONT
Chr4	11099227	11099228	0	+	CHH	ONT
Chr4	11099228	11099229	0	+	CHH	ONT
Chr4	11099229	11099230	0	+	CHH	ONT
Chr4	11099235	11099236	0	+	CHH	ONT
Chr4	11099267	11099268	0	+	CHH	ONT
Chr4	11099289	11099290	0	+	CHH	ONT
Chr4	11099291	11099292	0	+	CHH	ONT
Chr4	11099293	11099294	0	+	CHH	ONT
Chr4	11099294	11099295	0.03	+	CHH	ONT
Chr4	11099309	11099310	0	+	CHH	ONT
Chr4	11099310	11099311	0	+	CHH	ONT
Chr4	11099319	11099320	0	+	CHH	ONT
Chr4	11099329	11099330	0	+	CHH	ONT
Chr4	11099335	11099336	0	+	CHH	ONT
Chr4	11099340	11099341	0.03	+	CHH	ONT
Chr4	11099344	11099345	0	+	CHH	ONT
Chr4	11099346	11099347	0	+	CHH	ONT
Chr4	11099352	11099353	0	+	CHH	ONT
Chr4	11099381	11099382	0.07	+	CHH	ONT
Chr4	11099409	11099410	0	+	CHH	ONT
Chr4	11099410	11099411	0	+	CHH	ONT
Chr4	11099423	11099424	0	+	CHH	ONT
Chr4	11099426	11099427	0	+	CHH	ONT
Chr4	11099441	11099442	0	+	CHH	ONT
Chr4	11099442	11099443	0	+	CHH	ONT
Chr4	11099443	11099444	0	+	CHH	ONT
Chr4	11099450	11099451	0	+	CHH	ONT
Chr4	11099477	11099478	0	+	CHH	ONT
Chr4	11099493	11099494	0	+	CHH	ONT
Chr4	11099498	11099499	0	+	CHH	ONT
Chr4	11099504	11099505	0	+	CHH	ONT
Chr4	11099506	11099507	0.03	+	CHH	ONT
Chr4	11099516	11099517	0	+	CHH	ONT
Chr4	11099517	11099518	0.03	+	CHH	ONT
Chr4	11099558	11099559	0	+	CHH	ONT
Chr4	11099560	11099561	0	+	CHH	ONT
Chr4	11099578	11099579	0	+	CHH	ONT
Chr4	11099593	11099594	0	+	CHH	ONT
Chr4	11099624	11099625	0	+	CHH	ONT
Chr4	11099625	11099626	0	+	CHH	ONT
Chr4	11099626	11099627	0	+	CHH	ONT
Chr4	11099644	11099645	0	+	CHH	ONT
Chr4	11099675	11099676	0	+	CHH	ONT
Chr4	11099677	11099678	0.03	+	CHH	ONT
Chr4	11099704	11099705	0	+	CHH	ONT
Chr4	11099705	11099706	0	+	CHH	ONT
Chr4	11099713	11099714	0	+	CHH	ONT
Chr4	11099721	11099722	0	+	CHH	ONT
Chr4	11099724	11099725	0	+	CHH	ONT
Chr4	11099725	11099726	0	+	CHH	ONT
Chr4	11099742	11099743	0	+	CHH	ONT
Chr4	11099747	11099748	0	+	CHH	ONT
Chr4	11099749	11099750	0	+	CHH	ONT
Chr4	11099796	11099797	0.03	+	CHH	ONT
Chr4	11099849	11099850	0	+	CHH	ONT
Chr4	11099859	11099860	0	+	CHH	ONT
Chr4	11099866	11099867	0	+	CHH	ONT
Chr4	11099880	11099881	0	+	CHH	ONT
Chr4	11099894	11099895	0	+	CHH	ONT
Chr4	11099914	11099915	0	+	CHH	ONT
Chr4	11099935	11099936	0	+	CHH	ONT
Chr4	11099936	11099937	0	+	CHH	ONT
Chr4	11099959	11099960	0	+	CHH	ONT
Chr4	11099988	11099989	0	+	CHH	ONT
Chr4	11099989	11099990	0	+	CHH	ONT
Chr4	11100013	11100014	0.04	+	CHH	ONT
Chr4	11100044	11100045	0	+	CHH	ONT
Chr4	11100059	11100060	0	+	CHH	ONT
Chr4	11100067	11100068	0	+	CHH	ONT
Chr4	11100072	11100073	0	+	CHH	ONT
Chr4	11100073	11100074	0	+	CHH	ONT
Chr4	11100091	11100092	0	+	CHH	ONT
Chr4	11100099	11100100	0	+	CHH	ONT
Chr4	11100100	11100101	0	+	CHH	ONT
Chr4	11100110	11100111	0	+	CHH	ONT
Chr4	11100111	11100112	0	+	CHH	ONT
Chr4	11100112	11100113	0.03	+	CHH	ONT
Chr4	11100120	11100121	0	+	CHH	ONT
Chr4	11100125	11100126	0	+	CHH	ONT
Chr4	11100136	11100137	0.03	+	CHH	ONT
Chr4	11100152	11100153	0	+	CHH	ONT
Chr4	11100174	11100175	0.04	+	CHH	ONT
Chr4	11100175	11100176	0.04	+	CHH	ONT
Chr4	11100194	11100195	0	+	CHH	ONT
Chr4	11100202	11100203	0.04	+	CHH	ONT
Chr4	11100206	11100207	0	+	CHH	ONT
Chr4	11100209	11100210	0	+	CHH	ONT
Chr4	11100227	11100228	0	+	CHH	ONT
Chr4	11100240	11100241	0	+	CHH	ONT
Chr4	11100249	11100250	0	+	CHH	ONT
Chr4	11100253	11100254	0	+	CHH	ONT
Chr4	11100256	11100257	0	+	CHH	ONT
Chr4	11100260	11100261	0	+	CHH	ONT
Chr4	11100264	11100265	0	+	CHH	ONT
Chr4	11100274	11100275	0	+	CHH	ONT
Chr4	11100277	11100278	0	+	CHH	ONT
Chr4	11100282	11100283	0	+	CHH	ONT
Chr4	11100292	11100293	0.03	+	CHH	ONT
Chr4	11100294	11100295	0.03	+	CHH	ONT
Chr4	11100295	11100296	0.03	+	CHH	ONT
Chr4	11100296	11100297	0.03	+	CHH	ONT
Chr4	11100303	11100304	0	+	CHH	ONT
Chr4	11100304	11100305	0	+	CHH	ONT
Chr4	11100339	11100340	0.03	+	CHH	ONT
Chr4	11100340	11100341	0.03	+	CHH	ONT
Chr4	11100382	11100383	0	+	CHH	ONT
Chr4	11100393	11100394	0	+	CHH	ONT
Chr4	11100394	11100395	0.07	+	CHH	ONT
Chr4	11100433	11100434	0	+	CHH	ONT
Chr4	11100470	11100471	0	+	CHH	ONT
Chr4	11100476	11100477	0	+	CHH	ONT
Chr4	11100494	11100495	0	+	CHH	ONT
Chr4	11100501	11100502	0.03	+	CHH	ONT
Chr4	11100504	11100505	0.03	+	CHH	ONT
Chr4	11100508	11100509	0	+	CHH	ONT
Chr4	11100531	11100532	0	+	CHH	ONT
Chr4	11100564	11100565	0	+	CHH	ONT
Chr4	11100572	11100573	0	+	CHH	ONT
Chr4	11100578	11100579	0	+	CHH	ONT
Chr4	11100589	11100590	0	+	CHH	ONT
Chr4	11100591	11100592	0	+	CHH	ONT
Chr4	11100593	11100594	0	+	CHH	ONT
Chr4	11100595	11100596	0	+	CHH	ONT
Chr4	11100600	11100601	0	+	CHH	ONT
Chr4	11100601	11100602	0	+	CHH	ONT
Chr4	11100604	11100605	0	+	CHH	ONT
Chr4	11100624	11100625	0	+	CHH	ONT
Chr4	11100647	11100648	0.03	+	CHH	ONT
Chr4	11100651	11100652	0	+	CHH	ONT
Chr4	11100652	11100653	0	+	CHH	ONT
Chr4	11100659	11100660	0	+	CHH	ONT
Chr4	11100665	11100666	0	+	CHH	ONT
Chr4	11100671	11100672	0	+	CHH	ONT
Chr4	11100676	11100677	0	+	CHH	ONT
Chr4	11100677	11100678	0	+	CHH	ONT
Chr4	11100679	11100680	0	+	CHH	ONT
Chr4	11100684	11100685	0	+	CHH	ONT
Chr4	11100685	11100686	0	+	CHH	ONT
Chr4	11100686	11100687	0	+	CHH	ONT
Chr4	11100694	11100695	0	+	CHH	ONT
Chr4	11100701	11100702	0	+	CHH	ONT
Chr4	11100706	11100707	0.03	+	CHH	ONT
Chr4	11100713	11100714	0	+	CHH	ONT
Chr4	11100715	11100716	0	+	CHH	ONT
Chr4	11100718	11100719	0	+	CHH	ONT
Chr4	11100720	11100721	0	+	CHH	ONT
Chr4	11100721	11100722	0	+	CHH	ONT
Chr4	11100723	11100724	0.09	+	CHH	ONT
Chr4	11100725	11100726	0	+	CHH	ONT
Chr4	11100727	11100728	0	+	CHH	ONT
Chr4	11100732	11100733	0	+	CHH	ONT
Chr4	11100740	11100741	0	+	CHH	ONT
Chr4	11100766	11100767	0	+	CHH	ONT
Chr4	11100789	11100790	0	+	CHH	ONT
Chr4	11100790	11100791	0	+	CHH	ONT
Chr4	11100792	11100793	0.04	+	CHH	ONT
Chr4	11100800	11100801	0	+	CHH	ONT
Chr4	11100803	11100804	0	+	CHH	ONT
Chr4	11100806	11100807	0	+	CHH	ONT
Chr4	11100824	11100825	0	+	CHH	ONT
Chr4	11100825	11100826	0	+	CHH	ONT
Chr4	11100838	11100839	0	+	CHH	ONT
Chr4	11100850	11100851	0	+	CHH	ONT
Chr4	11100853	11100854	0	+	CHH	ONT
Chr4	11100855	11100856	0	+	CHH	ONT
Chr4	11100863	11100864	0	+	CHH	ONT
Chr4	11100869	11100870	0	+	CHH	ONT
Chr4	11100873	11100874	0	+	CHH	ONT
Chr4	11100874	11100875	0	+	CHH	ONT
Chr4	11100875	11100876	0	+	CHH	ONT
Chr4	11100882	11100883	0	+	CHH	ONT
Chr4	11100884	11100885	0	+	CHH	ONT
Chr4	11100885	11100886	0	+	CHH	ONT
Chr4	11100886	11100887	0	+	CHH	ONT
Chr4	11100887	11100888	0.2	+	CHH	ONT
Chr4	11100900	11100901	0	+	CHH	ONT
Chr4	11100901	11100902	0.03	+	CHH	ONT
Chr4	11100904	11100905	0	+	CHH	ONT
Chr4	11100906	11100907	0	+	CHH	ONT
Chr4	11100907	11100908	0	+	CHH	ONT
Chr4	11100917	11100918	0	+	CHH	ONT
Chr4	11100920	11100921	0.03	+	CHH	ONT
Chr4	11100932	11100933	0	+	CHH	ONT
Chr4	11100934	11100935	0	+	CHH	ONT
Chr4	11100936	11100937	0	+	CHH	ONT
Chr4	11100938	11100939	0	+	CHH	ONT
Chr4	11100940	11100941	0.03	+	CHH	ONT
Chr4	11100941	11100942	0.03	+	CHH	ONT
Chr4	11100957	11100958	0	+	CHH	ONT
Chr4	11100959	11100960	0	+	CHH	ONT
Chr4	11100963	11100964	0	+	CHH	ONT
Chr4	11100969	11100970	0	+	CHH	ONT
Chr4	11100988	11100989	0	+	CHH	ONT
Chr4	11100989	11100990	0	+	CHH	ONT
Chr4	11100994	11100995	0	+	CHH	ONT
Chr4	11100999	11101000	0	+	CHH	ONT
Chr4	11101000	11101001	0	+	CHH	ONT
Chr4	11101008	11101009	0	+	CHH	ONT
Chr4	11101009	11101010	0	+	CHH	ONT
Chr4	11101013	11101014	0.06	+	CHH	ONT
Chr4	11101016	11101017	0	+	CHH	ONT
Chr4	11101018	11101019	0	+	CHH	ONT
Chr4	11101019	11101020	0.03	+	CHH	ONT
Chr4	11101021	11101022	0	+	CHH	ONT
Chr4	11101022	11101023	0	+	CHH	ONT
Chr4	11101026	11101027	0	+	CHH	ONT
Chr4	11101028	11101029	0	+	CHH	ONT
Chr4	11101038	11101039	0	+	CHH	ONT
Chr4	11101041	11101042	0	+	CHH	ONT
Chr4	11101048	11101049	0	+	CHH	ONT
Chr4	11101049	11101050	0	+	CHH	ONT
Chr4	11101053	11101054	0	+	CHH	ONT
Chr4	11101054	11101055	0.03	+	CHH	ONT
Chr4	11101067	11101068	0	+	CHH	ONT
Chr4	11101069	11101070	0	+	CHH	ONT
Chr4	11101070	11101071	0	+	CHH	ONT
Chr4	11101072	11101073	0	+	CHH	ONT
Chr4	11101081	11101082	0	+	CHH	ONT
Chr4	11101084	11101085	0	+	CHH	ONT
Chr4	11101086	11101087	0	+	CHH	ONT
Chr4	11101088	11101089	0.03	+	CHH	ONT
Chr4	11101127	11101128	0	+	CHH	ONT
Chr4	11101129	11101130	0	+	CHH	ONT
Chr4	11101132	11101133	0	+	CHH	ONT
Chr4	11101138	11101139	0.03	+	CHH	ONT
Chr4	11101139	11101140	0	+	CHH	ONT
Chr4	11101146	11101147	0.03	+	CHH	ONT
Chr4	11101147	11101148	0.03	+	CHH	ONT
Chr4	11101150	11101151	0	+	CHH	ONT
Chr4	11101152	11101153	0	+	CHH	ONT
Chr4	11101153	11101154	0	+	CHH	ONT
Chr4	11101183	11101184	0	+	CHH	ONT
Chr4	11101186	11101187	0	+	CHH	ONT
Chr4	11101205	11101206	0	+	CHH	ONT
Chr4	11101206	11101207	0	+	CHH	ONT
Chr4	11101207	11101208	0.03	+	CHH	ONT
Chr4	11101216	11101217	0	+	CHH	ONT
Chr4	11101222	11101223	0	+	CHH	ONT
Chr4	11101228	11101229	0	+	CHH	ONT
Chr4	11101243	11101244	0	+	CHH	ONT
Chr4	11101245	11101246	0	+	CHH	ONT
Chr4	11101246	11101247	0	+	CHH	ONT
Chr4	11101254	11101255	0.03	+	CHH	ONT
Chr4	11101255	11101256	0.04	+	CHH	ONT
Chr4	11101261	11101262	0	+	CHH	ONT
Chr4	11101262	11101263	0	+	CHH	ONT
Chr4	11101263	11101264	0	+	CHH	ONT
Chr4	11101264	11101265	0	+	CHH	ONT
Chr4	11101265	11101266	0	+	CHH	ONT
Chr4	11101266	11101267	0	+	CHH	ONT
Chr4	11101270	11101271	0	+	CHH	ONT
Chr4	11101276	11101277	0	+	CHH	ONT
Chr4	11101285	11101286	0	+	CHH	ONT
Chr4	11101302	11101303	0.03	+	CHH	ONT
Chr4	11101305	11101306	0.03	+	CHH	ONT
Chr4	11101325	11101326	0	+	CHH	ONT
Chr4	11101335	11101336	0.03	+	CHH	ONT
Chr4	11101355	11101356	0	+	CHH	ONT
Chr4	11101357	11101358	0.03	+	CHH	ONT
Chr4	11101359	11101360	0	+	CHH	ONT
Chr4	11101381	11101382	0	+	CHH	ONT
Chr4	11101386	11101387	0	+	CHH	ONT
Chr4	11101400	11101401	0.03	+	CHH	ONT
Chr4	11101407	11101408	0	+	CHH	ONT
Chr4	11101414	11101415	0	+	CHH	ONT
Chr4	11101439	11101440	0	+	CHH	ONT
Chr4	11101452	11101453	0	+	CHH	ONT
Chr4	11101461	11101462	0	+	CHH	ONT
Chr4	11101484	11101485	0	+	CHH	ONT
Chr4	11101489	11101490	0.03	+	CHH	ONT
Chr4	11101499	11101500	0	+	CHH	ONT
Chr4	11101534	11101535	0	+	CHH	ONT
Chr4	11101549	11101550	0	+	CHH	ONT
Chr4	11101550	11101551	0.06	+	CHH	ONT
Chr4	11101565	11101566	0	+	CHH	ONT
Chr4	11101581	11101582	0	+	CHH	ONT
Chr4	11101582	11101583	0.03	+	CHH	ONT
Chr4	11101588	11101589	0	+	CHH	ONT
Chr4	11101601	11101602	0	+	CHH	ONT
Chr4	11101610	11101611	0	+	CHH	ONT
Chr4	11101611	11101612	0	+	CHH	ONT
Chr4	11101613	11101614	0	+	CHH	ONT
Chr4	11101614	11101615	0	+	CHH	ONT
Chr4	11101617	11101618	0	+	CHH	ONT
Chr4	11101644	11101645	0.03	+	CHH	ONT
Chr4	11101652	11101653	0	+	CHH	ONT
Chr4	11101653	11101654	0.03	+	CHH	ONT
Chr4	11101656	11101657	0	+	CHH	ONT
Chr4	11101657	11101658	0	+	CHH	ONT
Chr4	11101658	11101659	0.07	+	CHH	ONT
Chr4	11101662	11101663	0	+	CHH	ONT
Chr4	11101665	11101666	0	+	CHH	ONT
Chr4	11101686	11101687	0	+	CHH	ONT
Chr4	11101689	11101690	0	+	CHH	ONT
Chr4	11101703	11101704	0	+	CHH	ONT
Chr4	11101705	11101706	0	+	CHH	ONT
Chr4	11101707	11101708	0	+	CHH	ONT
Chr4	11101721	11101722	0	+	CHH	ONT
Chr4	11101730	11101731	0	+	CHH	ONT
Chr4	11101731	11101732	0	+	CHH	ONT
Chr4	11101743	11101744	0	+	CHH	ONT
Chr4	11101746	11101747	0	+	CHH	ONT
Chr4	11101759	11101760	0	+	CHH	ONT
Chr4	11101799	11101800	0.03	+	CHH	ONT
Chr4	11101814	11101815	0	+	CHH	ONT
Chr4	11101836	11101837	0	+	CHH	ONT
Chr4	11101847	11101848	0	+	CHH	ONT
Chr4	11101854	11101855	0	+	CHH	ONT
Chr4	11101888	11101889	0	+	CHH	ONT
Chr4	11101889	11101890	0	+	CHH	ONT
Chr4	11101941	11101942	0	+	CHH	ONT
Chr4	11101960	11101961	0	+	CHH	ONT
Chr4	11101961	11101962	0	+	CHH	ONT
Chr4	11101966	11101967	0	+	CHH	ONT
Chr4	11101974	11101975	0	+	CHH	ONT
Chr4	11101981	11101982	0	+	CHH	ONT
Chr4	11101984	11101985	0	+	CHH	ONT
Chr4	11101992	11101993	0	+	CHH	ONT
Chr4	11102001	11102002	0	+	CHH	ONT
Chr4	11102003	11102004	0	+	CHH	ONT
Chr4	11102004	11102005	0	+	CHH	ONT
Chr4	11102023	11102024	0.1	+	CHH	ONT
Chr4	11102038	11102039	0	+	CHH	ONT
Chr4	11102049	11102050	0.03	+	CHH	ONT
Chr4	11102059	11102060	0.03	+	CHH	ONT
Chr4	11102075	11102076	0	+	CHH	ONT
Chr4	11102093	11102094	0	+	CHH	ONT
Chr4	11102097	11102098	0	+	CHH	ONT
Chr4	11102098	11102099	0	+	CHH	ONT
Chr4	11102100	11102101	0.03	+	CHH	ONT
Chr4	11102129	11102130	0	+	CHH	ONT
Chr4	11102150	11102151	0	+	CHH	ONT
Chr4	11102153	11102154	0	+	CHH	ONT
Chr4	11102169	11102170	0	+	CHH	ONT
Chr4	11102182	11102183	0	+	CHH	ONT
Chr4	11102185	11102186	0.03	+	CHH	ONT
Chr4	11102186	11102187	0.03	+	CHH	ONT
Chr4	11102187	11102188	0.03	+	CHH	ONT
Chr4	11102189	11102190	0	+	CHH	ONT
Chr4	11102198	11102199	0	+	CHH	ONT
Chr4	11102199	11102200	0	+	CHH	ONT
Chr4	11102206	11102207	0	+	CHH	ONT
Chr4	11102211	11102212	0.03	+	CHH	ONT
Chr4	11102213	11102214	0.03	+	CHH	ONT
Chr4	11102217	11102218	0.03	+	CHH	ONT
Chr4	11102221	11102222	0	+	CHH	ONT
Chr4	11102223	11102224	0.03	+	CHH	ONT
Chr4	11102225	11102226	0.06	+	CHH	ONT
Chr4	11102227	11102228	0	+	CHH	ONT
Chr4	11102246	11102247	0	+	CHH	ONT
Chr4	11102268	11102269	0	+	CHH	ONT
Chr4	11102270	11102271	0	+	CHH	ONT
Chr4	11102276	11102277	0	+	CHH	ONT
Chr4	11102277	11102278	0	+	CHH	ONT
Chr4	11102279	11102280	0.03	+	CHH	ONT
Chr4	11102295	11102296	0	+	CHH	ONT
Chr4	11102297	11102298	0	+	CHH	ONT
Chr4	11102313	11102314	0	+	CHH	ONT
Chr4	11102314	11102315	0	+	CHH	ONT
Chr4	11102316	11102317	0	+	CHH	ONT
Chr4	11102335	11102336	0	+	CHH	ONT
Chr4	11102357	11102358	0	+	CHH	ONT
Chr4	11102367	11102368	0	+	CHH	ONT
Chr4	11102371	11102372	0	+	CHH	ONT
Chr4	11102377	11102378	0	+	CHH	ONT
Chr4	11102382	11102383	0	+	CHH	ONT
Chr4	11102396	11102397	0	+	CHH	ONT
Chr4	11102410	11102411	0.03	+	CHH	ONT
Chr4	11102414	11102415	0	+	CHH	ONT
Chr4	11102425	11102426	0	+	CHH	ONT
Chr4	11102433	11102434	0	+	CHH	ONT
Chr4	11102449	11102450	0	+	CHH	ONT
Chr4	11102475	11102476	0	+	CHH	ONT
Chr4	11102476	11102477	0	+	CHH	ONT
Chr4	11102483	11102484	0	+	CHH	ONT
Chr4	11102486	11102487	0	+	CHH	ONT
Chr4	11102488	11102489	0	+	CHH	ONT
Chr4	11102489	11102490	0	+	CHH	ONT
Chr4	11102503	11102504	0	+	CHH	ONT
Chr4	11102505	11102506	0	+	CHH	ONT
Chr4	11102527	11102528	0	+	CHH	ONT
Chr4	11102549	11102550	0	+	CHH	ONT
Chr4	11102551	11102552	0	+	CHH	ONT
Chr4	11102553	11102554	0	+	CHH	ONT
Chr4	11102554	11102555	0	+	CHH	ONT
Chr4	11102569	11102570	0	+	CHH	ONT
Chr4	11102570	11102571	0	+	CHH	ONT
Chr4	11102579	11102580	0	+	CHH	ONT
Chr4	11102589	11102590	0	+	CHH	ONT
Chr4	11102595	11102596	0	+	CHH	ONT
Chr4	11102600	11102601	0	+	CHH	ONT
Chr4	11102604	11102605	0	+	CHH	ONT
Chr4	11102606	11102607	0	+	CHH	ONT
Chr4	11102612	11102613	0	+	CHH	ONT
Chr4	11102641	11102642	0	+	CHH	ONT
Chr4	11102669	11102670	0	+	CHH	ONT
Chr4	11102670	11102671	0	+	CHH	ONT
Chr4	11102683	11102684	0.03	+	CHH	ONT
Chr4	11102686	11102687	0	+	CHH	ONT
Chr4	11102701	11102702	0	+	CHH	ONT
Chr4	11102702	11102703	0	+	CHH	ONT
Chr4	11102703	11102704	0	+	CHH	ONT
Chr4	11102710	11102711	0	+	CHH	ONT
Chr4	11102737	11102738	0	+	CHH	ONT
Chr4	11102753	11102754	0	+	CHH	ONT
Chr4	11102758	11102759	0	+	CHH	ONT
Chr4	11102764	11102765	0.03	+	CHH	ONT
Chr4	11102766	11102767	0	+	CHH	ONT
Chr4	11102776	11102777	0	+	CHH	ONT
Chr4	11102777	11102778	0	+	CHH	ONT
Chr4	11102818	11102819	0	+	CHH	ONT
Chr4	11102820	11102821	0	+	CHH	ONT
Chr4	11102838	11102839	0	+	CHH	ONT
Chr4	11102853	11102854	0	+	CHH	ONT
Chr4	11102863	11102864	0	+	CHH	ONT
Chr4	11102865	11102866	0	+	CHH	ONT
Chr4	11102884	11102885	0	+	CHH	ONT
Chr4	11102885	11102886	0	+	CHH	ONT
Chr4	11102886	11102887	0	+	CHH	ONT
Chr4	11102903	11102904	0	+	CHH	ONT
Chr4	11102934	11102935	0	+	CHH	ONT
Chr4	11102936	11102937	0	+	CHH	ONT
Chr4	11102963	11102964	0	+	CHH	ONT
Chr4	11102964	11102965	0	+	CHH	ONT
Chr4	11102980	11102981	0	+	CHH	ONT
Chr4	11102983	11102984	0	+	CHH	ONT
Chr4	11102984	11102985	0.03	+	CHH	ONT
Chr4	11103001	11103002	0	+	CHH	ONT
Chr4	11103006	11103007	0	+	CHH	ONT
Chr4	11103008	11103009	0	+	CHH	ONT
Chr4	11103055	11103056	0	+	CHH	ONT
Chr4	11103108	11103109	0	+	CHH	ONT
Chr4	11103118	11103119	0	+	CHH	ONT
Chr4	11103125	11103126	0	+	CHH	ONT
Chr4	11103139	11103140	0	+	CHH	ONT
Chr4	11103153	11103154	0	+	CHH	ONT
Chr4	11103173	11103174	0	+	CHH	ONT
Chr4	11103194	11103195	0	+	CHH	ONT
Chr4	11103195	11103196	0	+	CHH	ONT
Chr4	11103218	11103219	0	+	CHH	ONT
Chr4	11103247	11103248	0	+	CHH	ONT
Chr4	11103248	11103249	0	+	CHH	ONT
Chr4	11103272	11103273	0.03	+	CHH	ONT
Chr4	11103303	11103304	0	+	CHH	ONT
Chr4	11103318	11103319	0	+	CHH	ONT
Chr4	11103326	11103327	0	+	CHH	ONT
Chr4	11103330	11103331	0	+	CHH	ONT

## Sheet: Fig. 4g
Source Data of Fig. 4g Methylation status (profiled by ONT) of a differentially methylated repeat pair (chr6:23563359-23583950: +, chr8: 9263999-9284593:+) in O. sativa (sample1).
chrom	start	end	methylation_ratio	strand	motif	technology
6	23563360	23563361	0.75	+	CpG	ONT
6	23563401	23563402	1	+	CpG	ONT
6	23563407	23563408	1	+	CpG	ONT
6	23563579	23563580	0.96	+	CpG	ONT
6	23563676	23563677	0.91	+	CpG	ONT
6	23563756	23563757	0.88	+	CpG	ONT
6	23563960	23563961	0.95	+	CpG	ONT
6	23563966	23563967	1	+	CpG	ONT
6	23563982	23563983	0.93	+	CpG	ONT
6	23564015	23564016	0.96	+	CpG	ONT
6	23564020	23564021	1	+	CpG	ONT
6	23564047	23564048	0.98	+	CpG	ONT
6	23564076	23564077	0.95	+	CpG	ONT
6	23564116	23564117	1	+	CpG	ONT
6	23564182	23564183	1	+	CpG	ONT
6	23564210	23564211	0.98	+	CpG	ONT
6	23564256	23564257	1	+	CpG	ONT
6	23564260	23564261	1	+	CpG	ONT
6	23564262	23564263	1	+	CpG	ONT
6	23564292	23564293	1	+	CpG	ONT
6	23564294	23564295	1	+	CpG	ONT
6	23564478	23564479	1	+	CpG	ONT
6	23564529	23564530	0.98	+	CpG	ONT
6	23564531	23564532	0.98	+	CpG	ONT
6	23564600	23564601	1	+	CpG	ONT
6	23564628	23564629	1	+	CpG	ONT
6	23564667	23564668	1	+	CpG	ONT
6	23564728	23564729	1	+	CpG	ONT
6	23564731	23564732	1	+	CpG	ONT
6	23564751	23564752	1	+	CpG	ONT
6	23564766	23564767	1	+	CpG	ONT
6	23564775	23564776	1	+	CpG	ONT
6	23564778	23564779	0.98	+	CpG	ONT
6	23564799	23564800	1	+	CpG	ONT
6	23564810	23564811	0.95	+	CpG	ONT
6	23564818	23564819	1	+	CpG	ONT
6	23564833	23564834	1	+	CpG	ONT
6	23564837	23564838	1	+	CpG	ONT
6	23564844	23564845	0.96	+	CpG	ONT
6	23564854	23564855	0.98	+	CpG	ONT
6	23564870	23564871	1	+	CpG	ONT
6	23564885	23564886	1	+	CpG	ONT
6	23564901	23564902	0.98	+	CpG	ONT
6	23564921	23564922	1	+	CpG	ONT
6	23564930	23564931	1	+	CpG	ONT
6	23564982	23564983	1	+	CpG	ONT
6	23564997	23564998	1	+	CpG	ONT
6	23565169	23565170	0.93	+	CpG	ONT
6	23565187	23565188	0.98	+	CpG	ONT
6	23565214	23565215	0.94	+	CpG	ONT
6	23565223	23565224	1	+	CpG	ONT
6	23565258	23565259	1	+	CpG	ONT
6	23565288	23565289	1	+	CpG	ONT
6	23565298	23565299	0.96	+	CpG	ONT
6	23565313	23565314	0.95	+	CpG	ONT
6	23565336	23565337	1	+	CpG	ONT
6	23565342	23565343	0.98	+	CpG	ONT
6	23565355	23565356	1	+	CpG	ONT
6	23565363	23565364	0.93	+	CpG	ONT
6	23565374	23565375	0.98	+	CpG	ONT
6	23565414	23565415	0.69	+	CpG	ONT
6	23565425	23565426	1	+	CpG	ONT
6	23565429	23565430	0.98	+	CpG	ONT
6	23565432	23565433	0.98	+	CpG	ONT
6	23565545	23565546	1	+	CpG	ONT
6	23565568	23565569	0.93	+	CpG	ONT
6	23565676	23565677	0.98	+	CpG	ONT
6	23565678	23565679	0.98	+	CpG	ONT
6	23565704	23565705	0.98	+	CpG	ONT
6	23565752	23565753	0.98	+	CpG	ONT
6	23565776	23565777	0.98	+	CpG	ONT
6	23565821	23565822	0.96	+	CpG	ONT
6	23565878	23565879	0.98	+	CpG	ONT
6	23565887	23565888	0.98	+	CpG	ONT
6	23565899	23565900	0.85	+	CpG	ONT
6	23565940	23565941	0.98	+	CpG	ONT
6	23565971	23565972	1	+	CpG	ONT
6	23565989	23565990	1	+	CpG	ONT
6	23565998	23565999	1	+	CpG	ONT
6	23566044	23566045	1	+	CpG	ONT
6	23566049	23566050	1	+	CpG	ONT
6	23566058	23566059	0.97	+	CpG	ONT
6	23566065	23566066	0.98	+	CpG	ONT
6	23566132	23566133	0.83	+	CpG	ONT
6	23566213	23566214	1	+	CpG	ONT
6	23566235	23566236	1	+	CpG	ONT
6	23566265	23566266	0.98	+	CpG	ONT
6	23566275	23566276	1	+	CpG	ONT
6	23566281	23566282	1	+	CpG	ONT
6	23566329	23566330	1	+	CpG	ONT
6	23566344	23566345	1	+	CpG	ONT
6	23566383	23566384	0.96	+	CpG	ONT
6	23566404	23566405	0.95	+	CpG	ONT
6	23566435	23566436	1	+	CpG	ONT
6	23566440	23566441	1	+	CpG	ONT
6	23566445	23566446	1	+	CpG	ONT
6	23566453	23566454	1	+	CpG	ONT
6	23566463	23566464	1	+	CpG	ONT
6	23566603	23566604	0.97	+	CpG	ONT
6	23566631	23566632	1	+	CpG	ONT
6	23566652	23566653	1	+	CpG	ONT
6	23566661	23566662	1	+	CpG	ONT
6	23566667	23566668	1	+	CpG	ONT
6	23566673	23566674	0.96	+	CpG	ONT
6	23566698	23566699	1	+	CpG	ONT
6	23566729	23566730	0.95	+	CpG	ONT
6	23566772	23566773	1	+	CpG	ONT
6	23566774	23566775	1	+	CpG	ONT
6	23566833	23566834	0.98	+	CpG	ONT
6	23566927	23566928	1	+	CpG	ONT
6	23566939	23566940	1	+	CpG	ONT
6	23566951	23566952	0.96	+	CpG	ONT
6	23566961	23566962	1	+	CpG	ONT
6	23566963	23566964	1	+	CpG	ONT
6	23566975	23566976	0.98	+	CpG	ONT
6	23566987	23566988	1	+	CpG	ONT
6	23567057	23567058	1	+	CpG	ONT
6	23567065	23567066	0.94	+	CpG	ONT
6	23567085	23567086	1	+	CpG	ONT
6	23567087	23567088	1	+	CpG	ONT
6	23567161	23567162	1	+	CpG	ONT
6	23567179	23567180	1	+	CpG	ONT
6	23567223	23567224	0.98	+	CpG	ONT
6	23567230	23567231	0.98	+	CpG	ONT
6	23567254	23567255	1	+	CpG	ONT
6	23567269	23567270	0.98	+	CpG	ONT
6	23567271	23567272	0.98	+	CpG	ONT
6	23567288	23567289	1	+	CpG	ONT
6	23567302	23567303	0.98	+	CpG	ONT
6	23567359	23567360	0.98	+	CpG	ONT
6	23567398	23567399	0.98	+	CpG	ONT
6	23567467	23567468	1	+	CpG	ONT
6	23567482	23567483	0.98	+	CpG	ONT
6	23567498	23567499	0.98	+	CpG	ONT
6	23567523	23567524	1	+	CpG	ONT
6	23567539	23567540	0.96	+	CpG	ONT
6	23567598	23567599	1	+	CpG	ONT
6	23567603	23567604	0.98	+	CpG	ONT
6	23567607	23567608	0.98	+	CpG	ONT
6	23567639	23567640	1	+	CpG	ONT
6	23567706	23567707	0.98	+	CpG	ONT
6	23567718	23567719	0.96	+	CpG	ONT
6	23567762	23567763	0.98	+	CpG	ONT
6	23567769	23567770	1	+	CpG	ONT
6	23567778	23567779	0.97	+	CpG	ONT
6	23567786	23567787	0.91	+	CpG	ONT
6	23567819	23567820	0.78	+	CpG	ONT
6	23567854	23567855	1	+	CpG	ONT
6	23567856	23567857	1	+	CpG	ONT
6	23567867	23567868	1	+	CpG	ONT
6	23567929	23567930	0.96	+	CpG	ONT
6	23568032	23568033	1	+	CpG	ONT
6	23568049	23568050	0.97	+	CpG	ONT
6	23568086	23568087	1	+	CpG	ONT
6	23568103	23568104	0.96	+	CpG	ONT
6	23568239	23568240	0.97	+	CpG	ONT
6	23568296	23568297	1	+	CpG	ONT
6	23568444	23568445	0.89	+	CpG	ONT
6	23568504	23568505	1	+	CpG	ONT
6	23568506	23568507	1	+	CpG	ONT
6	23568587	23568588	0.88	+	CpG	ONT
6	23568597	23568598	1	+	CpG	ONT
6	23568702	23568703	1	+	CpG	ONT
6	23568714	23568715	0.87	+	CpG	ONT
6	23568731	23568732	1	+	CpG	ONT
6	23568734	23568735	1	+	CpG	ONT
6	23568790	23568791	1	+	CpG	ONT
6	23568816	23568817	0.95	+	CpG	ONT
6	23568842	23568843	0.97	+	CpG	ONT
6	23568858	23568859	0.95	+	CpG	ONT
6	23568876	23568877	0.98	+	CpG	ONT
6	23568904	23568905	0.96	+	CpG	ONT
6	23568910	23568911	0.98	+	CpG	ONT
6	23568913	23568914	0.98	+	CpG	ONT
6	23568931	23568932	1	+	CpG	ONT
6	23568936	23568937	0.98	+	CpG	ONT
6	23568943	23568944	1	+	CpG	ONT
6	23569005	23569006	1	+	CpG	ONT
6	23569015	23569016	0.98	+	CpG	ONT
6	23569017	23569018	0.98	+	CpG	ONT
6	23569026	23569027	1	+	CpG	ONT
6	23569077	23569078	1	+	CpG	ONT
6	23569143	23569144	0.98	+	CpG	ONT
6	23569167	23569168	0.97	+	CpG	ONT
6	23569172	23569173	0.98	+	CpG	ONT
6	23569197	23569198	0.96	+	CpG	ONT
6	23569277	23569278	0.97	+	CpG	ONT
6	23569390	23569391	1	+	CpG	ONT
6	23569392	23569393	1	+	CpG	ONT
6	23569441	23569442	0.88	+	CpG	ONT
6	23569495	23569496	0.97	+	CpG	ONT
6	23569524	23569525	0.97	+	CpG	ONT
6	23569540	23569541	1	+	CpG	ONT
6	23569546	23569547	1	+	CpG	ONT
6	23569657	23569658	1	+	CpG	ONT
6	23569750	23569751	0.98	+	CpG	ONT
6	23569781	23569782	0.87	+	CpG	ONT
6	23569842	23569843	0.96	+	CpG	ONT
6	23569859	23569860	1	+	CpG	ONT
6	23569874	23569875	0.98	+	CpG	ONT
6	23569920	23569921	0.92	+	CpG	ONT
6	23570002	23570003	0.95	+	CpG	ONT
6	23570058	23570059	1	+	CpG	ONT
6	23570074	23570075	0.96	+	CpG	ONT
6	23570105	23570106	1	+	CpG	ONT
6	23570185	23570186	0.91	+	CpG	ONT
6	23570223	23570224	1	+	CpG	ONT
6	23570225	23570226	1	+	CpG	ONT
6	23570304	23570305	1	+	CpG	ONT
6	23570351	23570352	0.98	+	CpG	ONT
6	23570353	23570354	0.98	+	CpG	ONT
6	23570386	23570387	0.95	+	CpG	ONT
6	23570393	23570394	0.98	+	CpG	ONT
6	23570434	23570435	1	+	CpG	ONT
6	23570446	23570447	1	+	CpG	ONT
6	23570471	23570472	0.95	+	CpG	ONT
6	23570490	23570491	1	+	CpG	ONT
6	23570510	23570511	1	+	CpG	ONT
6	23570518	23570519	1	+	CpG	ONT
6	23570543	23570544	0.98	+	CpG	ONT
6	23570683	23570684	0.94	+	CpG	ONT
6	23570741	23570742	1	+	CpG	ONT
6	23570748	23570749	0.97	+	CpG	ONT
6	23570768	23570769	1	+	CpG	ONT
6	23570772	23570773	0.97	+	CpG	ONT
6	23570802	23570803	1	+	CpG	ONT
6	23570850	23570851	0.89	+	CpG	ONT
6	23570932	23570933	0.97	+	CpG	ONT
6	23571014	23571015	1	+	CpG	ONT
6	23571098	23571099	1	+	CpG	ONT
6	23571147	23571148	0.96	+	CpG	ONT
6	23571188	23571189	0.96	+	CpG	ONT
6	23571199	23571200	1	+	CpG	ONT
6	23571222	23571223	0.98	+	CpG	ONT
6	23571235	23571236	1	+	CpG	ONT
6	23571244	23571245	0.98	+	CpG	ONT
6	23571346	23571347	1	+	CpG	ONT
6	23571411	23571412	0.91	+	CpG	ONT
6	23571441	23571442	0.96	+	CpG	ONT
6	23571444	23571445	0.89	+	CpG	ONT
6	23571541	23571542	0.97	+	CpG	ONT
6	23571559	23571560	0.98	+	CpG	ONT
6	23571563	23571564	0.97	+	CpG	ONT
6	23571635	23571636	0.93	+	CpG	ONT
6	23571644	23571645	0.93	+	CpG	ONT
6	23571674	23571675	0.97	+	CpG	ONT
6	23571686	23571687	0.97	+	CpG	ONT
6	23571726	23571727	0.98	+	CpG	ONT
6	23571728	23571729	0.98	+	CpG	ONT
6	23571743	23571744	0.98	+	CpG	ONT
6	23571774	23571775	1	+	CpG	ONT
6	23571824	23571825	0.98	+	CpG	ONT
6	23571826	23571827	0.97	+	CpG	ONT
6	23571863	23571864	0.94	+	CpG	ONT
6	23571920	23571921	1	+	CpG	ONT
6	23571939	23571940	1	+	CpG	ONT
6	23571948	23571949	0.96	+	CpG	ONT
6	23572002	23572003	0.96	+	CpG	ONT
6	23572056	23572057	1	+	CpG	ONT
6	23572058	23572059	0.97	+	CpG	ONT
6	23572095	23572096	0.98	+	CpG	ONT
6	23572104	23572105	1	+	CpG	ONT
6	23572180	23572181	0.95	+	CpG	ONT
6	23572199	23572200	0.97	+	CpG	ONT
6	23572212	23572213	0.96	+	CpG	ONT
6	23572234	23572235	0.93	+	CpG	ONT
6	23572249	23572250	0.95	+	CpG	ONT
6	23572275	23572276	0.97	+	CpG	ONT
6	23572279	23572280	0.98	+	CpG	ONT
6	23572339	23572340	1	+	CpG	ONT
6	23572429	23572430	1	+	CpG	ONT
6	23572452	23572453	0.97	+	CpG	ONT
6	23572466	23572467	1	+	CpG	ONT
6	23572534	23572535	0.97	+	CpG	ONT
6	23572568	23572569	0.92	+	CpG	ONT
6	23572630	23572631	0.98	+	CpG	ONT
6	23572660	23572661	0.97	+	CpG	ONT
6	23572693	23572694	0.98	+	CpG	ONT
6	23572698	23572699	0.98	+	CpG	ONT
6	23572748	23572749	0.86	+	CpG	ONT
6	23572767	23572768	0.89	+	CpG	ONT
6	23572820	23572821	0.97	+	CpG	ONT
6	23572824	23572825	0.98	+	CpG	ONT
6	23572860	23572861	0.98	+	CpG	ONT
6	23572888	23572889	0.96	+	CpG	ONT
6	23572891	23572892	0.95	+	CpG	ONT
6	23572904	23572905	0.97	+	CpG	ONT
6	23572906	23572907	0.97	+	CpG	ONT
6	23573004	23573005	0.95	+	CpG	ONT
6	23573042	23573043	0.95	+	CpG	ONT
6	23573081	23573082	0.92	+	CpG	ONT
6	23573104	23573105	0.96	+	CpG	ONT
6	23573146	23573147	0.88	+	CpG	ONT
6	23573201	23573202	0.96	+	CpG	ONT
6	23573210	23573211	0.94	+	CpG	ONT
6	23573234	23573235	0.97	+	CpG	ONT
6	23573272	23573273	0.93	+	CpG	ONT
6	23573290	23573291	0.88	+	CpG	ONT
6	23573302	23573303	0.9	+	CpG	ONT
6	23573325	23573326	0.98	+	CpG	ONT
6	23573346	23573347	0.87	+	CpG	ONT
6	23573376	23573377	0.93	+	CpG	ONT
6	23573409	23573410	0.92	+	CpG	ONT
6	23573412	23573413	0.96	+	CpG	ONT
6	23573484	23573485	0.98	+	CpG	ONT
6	23573498	23573499	0.91	+	CpG	ONT
6	23573577	23573578	0.96	+	CpG	ONT
6	23573581	23573582	0.89	+	CpG	ONT
6	23573600	23573601	0.88	+	CpG	ONT
6	23573664	23573665	0.91	+	CpG	ONT
6	23573675	23573676	0.91	+	CpG	ONT
6	23573697	23573698	0.96	+	CpG	ONT
6	23573703	23573704	0.93	+	CpG	ONT
6	23573739	23573740	0.69	+	CpG	ONT
6	23573758	23573759	0.91	+	CpG	ONT
6	23573777	23573778	0.92	+	CpG	ONT
6	23573840	23573841	0.94	+	CpG	ONT
6	23573853	23573854	0.94	+	CpG	ONT
6	23573898	23573899	0.85	+	CpG	ONT
6	23573908	23573909	0.92	+	CpG	ONT
6	23573913	23573914	0.76	+	CpG	ONT
6	23573927	23573928	0.93	+	CpG	ONT
6	23573941	23573942	0.87	+	CpG	ONT
6	23573993	23573994	0.98	+	CpG	ONT
6	23574012	23574013	0.93	+	CpG	ONT
6	23574077	23574078	0.94	+	CpG	ONT
6	23574124	23574125	0.92	+	CpG	ONT
6	23574159	23574160	0.93	+	CpG	ONT
6	23574206	23574207	0.81	+	CpG	ONT
6	23574242	23574243	0.87	+	CpG	ONT
6	23574328	23574329	0.96	+	CpG	ONT
6	23574389	23574390	0.98	+	CpG	ONT
6	23574417	23574418	0.8	+	CpG	ONT
6	23574502	23574503	0.95	+	CpG	ONT
6	23574510	23574511	1	+	CpG	ONT
6	23574524	23574525	0.78	+	CpG	ONT
6	23574556	23574557	0.92	+	CpG	ONT
6	23574589	23574590	0.96	+	CpG	ONT
6	23574594	23574595	1	+	CpG	ONT
6	23574602	23574603	0.95	+	CpG	ONT
6	23574654	23574655	0.97	+	CpG	ONT
6	23574681	23574682	0.95	+	CpG	ONT
6	23574684	23574685	0.97	+	CpG	ONT
6	23574707	23574708	0.92	+	CpG	ONT
6	23574719	23574720	0.96	+	CpG	ONT
6	23574728	23574729	0.97	+	CpG	ONT
6	23574759	23574760	0.96	+	CpG	ONT
6	23574768	23574769	0.98	+	CpG	ONT
6	23574770	23574771	0.96	+	CpG	ONT
6	23574779	23574780	0.73	+	CpG	ONT
6	23574814	23574815	0.95	+	CpG	ONT
6	23574831	23574832	0.95	+	CpG	ONT
6	23574833	23574834	0.97	+	CpG	ONT
6	23574871	23574872	0.99	+	CpG	ONT
6	23574922	23574923	0.97	+	CpG	ONT
6	23574924	23574925	0.99	+	CpG	ONT
6	23574981	23574982	0.97	+	CpG	ONT
6	23575017	23575018	0.98	+	CpG	ONT
6	23575041	23575042	0.98	+	CpG	ONT
6	23575068	23575069	0.95	+	CpG	ONT
6	23575077	23575078	0.99	+	CpG	ONT
6	23575161	23575162	0.89	+	CpG	ONT
6	23575219	23575220	1	+	CpG	ONT
6	23575253	23575254	0.86	+	CpG	ONT
6	23575264	23575265	0.98	+	CpG	ONT
6	23575286	23575287	0.94	+	CpG	ONT
6	23575302	23575303	0.9	+	CpG	ONT
6	23575322	23575323	0.99	+	CpG	ONT
6	23575324	23575325	0.98	+	CpG	ONT
6	23575347	23575348	0.97	+	CpG	ONT
6	23575374	23575375	1	+	CpG	ONT
6	23575379	23575380	0.99	+	CpG	ONT
6	23575383	23575384	0.99	+	CpG	ONT
6	23575431	23575432	1	+	CpG	ONT
6	23575475	23575476	1	+	CpG	ONT
6	23575560	23575561	1	+	CpG	ONT
6	23575575	23575576	1	+	CpG	ONT
6	23575629	23575630	0.95	+	CpG	ONT
6	23575675	23575676	1	+	CpG	ONT
6	23575798	23575799	1	+	CpG	ONT
6	23575817	23575818	1	+	CpG	ONT
6	23575820	23575821	0.98	+	CpG	ONT
6	23575843	23575844	0.96	+	CpG	ONT
6	23575873	23575874	0.91	+	CpG	ONT
6	23575968	23575969	0.78	+	CpG	ONT
6	23576058	23576059	0.95	+	CpG	ONT
6	23576075	23576076	1	+	CpG	ONT
6	23576081	23576082	1	+	CpG	ONT
6	23576084	23576085	1	+	CpG	ONT
6	23576096	23576097	0.98	+	CpG	ONT
6	23576141	23576142	0.97	+	CpG	ONT
6	23576169	23576170	0.98	+	CpG	ONT
6	23576186	23576187	0.95	+	CpG	ONT
6	23576216	23576217	0.97	+	CpG	ONT
6	23576219	23576220	0.97	+	CpG	ONT
6	23576242	23576243	0.98	+	CpG	ONT
6	23576250	23576251	0.99	+	CpG	ONT
6	23576252	23576253	0.98	+	CpG	ONT
6	23576269	23576270	1	+	CpG	ONT
6	23576291	23576292	0.95	+	CpG	ONT
6	23576324	23576325	0.95	+	CpG	ONT
6	23576373	23576374	0.93	+	CpG	ONT
6	23576449	23576450	0.98	+	CpG	ONT
6	23576463	23576464	0.98	+	CpG	ONT
6	23576504	23576505	0.89	+	CpG	ONT
6	23576616	23576617	0.97	+	CpG	ONT
6	23576635	23576636	0.98	+	CpG	ONT
6	23576649	23576650	1	+	CpG	ONT
6	23576691	23576692	0.92	+	CpG	ONT
6	23576805	23576806	0.93	+	CpG	ONT
6	23576829	23576830	0.94	+	CpG	ONT
6	23576859	23576860	0.94	+	CpG	ONT
6	23576889	23576890	0.97	+	CpG	ONT
6	23576894	23576895	1	+	CpG	ONT
6	23576925	23576926	0.95	+	CpG	ONT
6	23576958	23576959	0.97	+	CpG	ONT
6	23576966	23576967	0.98	+	CpG	ONT
6	23576976	23576977	1	+	CpG	ONT
6	23576988	23576989	0.97	+	CpG	ONT
6	23577009	23577010	1	+	CpG	ONT
6	23577030	23577031	0.97	+	CpG	ONT
6	23577051	23577052	0.97	+	CpG	ONT
6	23577227	23577228	0.95	+	CpG	ONT
6	23577344	23577345	0.92	+	CpG	ONT
6	23577374	23577375	0.95	+	CpG	ONT
6	23577384	23577385	0.92	+	CpG	ONT
6	23577394	23577395	0.98	+	CpG	ONT
6	23577403	23577404	0.91	+	CpG	ONT
6	23577431	23577432	0.92	+	CpG	ONT
6	23577445	23577446	0.9	+	CpG	ONT
6	23577480	23577481	0.97	+	CpG	ONT
6	23577502	23577503	0.95	+	CpG	ONT
6	23577633	23577634	0.91	+	CpG	ONT
6	23577972	23577973	0.76	+	CpG	ONT
6	23578045	23578046	0.91	+	CpG	ONT
6	23578100	23578101	0.91	+	CpG	ONT
6	23578132	23578133	0.94	+	CpG	ONT
6	23578164	23578165	0.9	+	CpG	ONT
6	23578217	23578218	0.9	+	CpG	ONT
6	23578225	23578226	1	+	CpG	ONT
6	23578236	23578237	0.76	+	CpG	ONT
6	23578361	23578362	0.92	+	CpG	ONT
6	23578466	23578467	0.94	+	CpG	ONT
6	23578479	23578480	0.93	+	CpG	ONT
6	23578481	23578482	0.9	+	CpG	ONT
6	23578571	23578572	0.94	+	CpG	ONT
6	23578580	23578581	0.96	+	CpG	ONT
6	23578614	23578615	0.83	+	CpG	ONT
6	23578657	23578658	0.98	+	CpG	ONT
6	23578673	23578674	0.94	+	CpG	ONT
6	23578681	23578682	0.95	+	CpG	ONT
6	23578683	23578684	0.97	+	CpG	ONT
6	23578698	23578699	0.98	+	CpG	ONT
6	23578704	23578705	0.89	+	CpG	ONT
6	23578726	23578727	0.87	+	CpG	ONT
6	23578748	23578749	0.89	+	CpG	ONT
6	23578868	23578869	0.95	+	CpG	ONT
6	23578885	23578886	0.88	+	CpG	ONT
6	23578893	23578894	0.89	+	CpG	ONT
6	23578903	23578904	0.95	+	CpG	ONT
6	23578932	23578933	0.78	+	CpG	ONT
6	23578962	23578963	0.84	+	CpG	ONT
6	23578971	23578972	0.91	+	CpG	ONT
6	23578994	23578995	0.86	+	CpG	ONT
6	23579028	23579029	0.72	+	CpG	ONT
6	23579070	23579071	0.88	+	CpG	ONT
6	23579143	23579144	0.81	+	CpG	ONT
6	23579311	23579312	0.85	+	CpG	ONT
6	23579397	23579398	0.97	+	CpG	ONT
6	23579554	23579555	0.84	+	CpG	ONT
6	23579562	23579563	0.81	+	CpG	ONT
6	23579637	23579638	0.78	+	CpG	ONT
6	23579704	23579705	0.71	+	CpG	ONT
6	23579721	23579722	0.79	+	CpG	ONT
6	23579726	23579727	0.79	+	CpG	ONT
6	23579756	23579757	0.74	+	CpG	ONT
6	23579784	23579785	0.84	+	CpG	ONT
6	23579833	23579834	0.73	+	CpG	ONT
6	23579958	23579959	0.71	+	CpG	ONT
6	23579973	23579974	0.74	+	CpG	ONT
6	23580084	23580085	0.5	+	CpG	ONT
6	23580102	23580103	0.84	+	CpG	ONT
6	23580108	23580109	0.71	+	CpG	ONT
6	23580220	23580221	0.6	+	CpG	ONT
6	23580230	23580231	0.68	+	CpG	ONT
6	23580369	23580370	0.62	+	CpG	ONT
6	23580429	23580430	0.68	+	CpG	ONT
6	23580437	23580438	0.6	+	CpG	ONT
6	23580467	23580468	0.65	+	CpG	ONT
6	23580513	23580514	0.72	+	CpG	ONT
6	23580534	23580535	0.68	+	CpG	ONT
6	23580550	23580551	0.63	+	CpG	ONT
6	23580566	23580567	0.62	+	CpG	ONT
6	23580574	23580575	0.56	+	CpG	ONT
6	23580593	23580594	0.65	+	CpG	ONT
6	23580606	23580607	0.85	+	CpG	ONT
6	23580616	23580617	0.67	+	CpG	ONT
6	23580620	23580621	0.6	+	CpG	ONT
6	23580643	23580644	0.65	+	CpG	ONT
6	23580690	23580691	0.62	+	CpG	ONT
6	23580714	23580715	0.61	+	CpG	ONT
6	23580731	23580732	0.65	+	CpG	ONT
6	23580792	23580793	0.56	+	CpG	ONT
6	23580836	23580837	0.89	+	CpG	ONT
6	23580862	23580863	0.58	+	CpG	ONT
6	23581068	23581069	0.6	+	CpG	ONT
6	23581113	23581114	0.61	+	CpG	ONT
6	23581152	23581153	0.62	+	CpG	ONT
6	23581231	23581232	0.72	+	CpG	ONT
6	23581262	23581263	0.58	+	CpG	ONT
6	23581273	23581274	0.71	+	CpG	ONT
6	23581275	23581276	0.6	+	CpG	ONT
6	23581297	23581298	0.86	+	CpG	ONT
6	23581329	23581330	0.54	+	CpG	ONT
6	23581405	23581406	0.48	+	CpG	ONT
6	23581475	23581476	0.66	+	CpG	ONT
6	23581505	23581506	0.59	+	CpG	ONT
6	23581527	23581528	0.53	+	CpG	ONT
6	23581666	23581667	0.71	+	CpG	ONT
6	23581755	23581756	0.92	+	CpG	ONT
6	23581791	23581792	0.58	+	CpG	ONT
6	23581862	23581863	0.6	+	CpG	ONT
6	23581890	23581891	0.53	+	CpG	ONT
6	23581905	23581906	0.57	+	CpG	ONT
6	23582005	23582006	0.47	+	CpG	ONT
6	23582027	23582028	0.52	+	CpG	ONT
6	23582074	23582075	0.56	+	CpG	ONT
6	23582140	23582141	0.55	+	CpG	ONT
6	23582151	23582152	0.6	+	CpG	ONT
6	23582153	23582154	0.61	+	CpG	ONT
6	23582185	23582186	0.8	+	CpG	ONT
6	23582205	23582206	0.49	+	CpG	ONT
6	23582268	23582269	0.57	+	CpG	ONT
6	23582274	23582275	0.61	+	CpG	ONT
6	23582298	23582299	0.53	+	CpG	ONT
6	23582300	23582301	0.58	+	CpG	ONT
6	23582389	23582390	0.5	+	CpG	ONT
6	23582421	23582422	0.56	+	CpG	ONT
6	23582447	23582448	0.45	+	CpG	ONT
6	23582455	23582456	0.89	+	CpG	ONT
6	23582463	23582464	0.55	+	CpG	ONT
6	23582498	23582499	0.56	+	CpG	ONT
6	23582527	23582528	0.45	+	CpG	ONT
6	23582542	23582543	0.61	+	CpG	ONT
6	23582588	23582589	0.47	+	CpG	ONT
6	23582649	23582650	0.53	+	CpG	ONT
6	23582670	23582671	0.44	+	CpG	ONT
6	23582691	23582692	0.57	+	CpG	ONT
6	23582732	23582733	0.53	+	CpG	ONT
6	23582786	23582787	0.55	+	CpG	ONT
6	23582790	23582791	0.57	+	CpG	ONT
6	23582794	23582795	0.54	+	CpG	ONT
6	23582797	23582798	0.52	+	CpG	ONT
6	23582805	23582806	0.51	+	CpG	ONT
6	23582814	23582815	0.56	+	CpG	ONT
6	23582900	23582901	0.51	+	CpG	ONT
6	23582925	23582926	0.52	+	CpG	ONT
6	23582968	23582969	0.52	+	CpG	ONT
6	23582996	23582997	0.4	+	CpG	ONT
6	23583011	23583012	0.43	+	CpG	ONT
6	23583034	23583035	0.52	+	CpG	ONT
6	23583068	23583069	0.63	+	CpG	ONT
6	23583078	23583079	0.55	+	CpG	ONT
6	23583091	23583092	0.51	+	CpG	ONT
6	23583103	23583104	0.5	+	CpG	ONT
6	23583107	23583108	0.48	+	CpG	ONT
6	23583170	23583171	0.49	+	CpG	ONT
6	23583225	23583226	0.63	+	CpG	ONT
6	23583419	23583420	0.46	+	CpG	ONT
6	23583432	23583433	0.5	+	CpG	ONT
6	23583519	23583520	0.39	+	CpG	ONT
6	23583540	23583541	0.45	+	CpG	ONT
6	23583554	23583555	0.36	+	CpG	ONT
6	23583573	23583574	0.5	+	CpG	ONT
6	23583575	23583576	0.48	+	CpG	ONT
6	23583746	23583747	0.4	+	CpG	ONT
6	23583813	23583814	0.44	+	CpG	ONT
6	23583848	23583849	0.41	+	CpG	ONT
6	23583868	23583869	0.36	+	CpG	ONT
6	23563423	23563424	0.45	+	CHG	ONT
6	23563436	23563437	0.45	+	CHG	ONT
6	23563441	23563442	0.52	+	CHG	ONT
6	23563488	23563489	0.12	+	CHG	ONT
6	23563703	23563704	0.64	+	CHG	ONT
6	23563766	23563767	0.36	+	CHG	ONT
6	23563951	23563952	0.89	+	CHG	ONT
6	23564019	23564020	0.29	+	CHG	ONT
6	23564107	23564108	0.89	+	CHG	ONT
6	23564119	23564120	0.84	+	CHG	ONT
6	23564131	23564132	0.82	+	CHG	ONT
6	23564238	23564239	0.86	+	CHG	ONT
6	23564259	23564260	0.68	+	CHG	ONT
6	23564291	23564292	0.3	+	CHG	ONT
6	23564477	23564478	0.76	+	CHG	ONT
6	23564538	23564539	0.79	+	CHG	ONT
6	23564563	23564564	0.88	+	CHG	ONT
6	23564571	23564572	0.97	+	CHG	ONT
6	23564621	23564622	0.6	+	CHG	ONT
6	23564666	23564667	0.81	+	CHG	ONT
6	23564736	23564737	0.93	+	CHG	ONT
6	23564746	23564747	0.95	+	CHG	ONT
6	23564792	23564793	0.79	+	CHG	ONT
6	23564809	23564810	0.63	+	CHG	ONT
6	23564817	23564818	0.34	+	CHG	ONT
6	23564832	23564833	0.37	+	CHG	ONT
6	23564836	23564837	0.81	+	CHG	ONT
6	23564869	23564870	0.47	+	CHG	ONT
6	23564884	23564885	0.25	+	CHG	ONT
6	23564896	23564897	0.83	+	CHG	ONT
6	23564929	23564930	0.57	+	CHG	ONT
6	23564935	23564936	0.93	+	CHG	ONT
6	23564947	23564948	0.82	+	CHG	ONT
6	23564962	23564963	0.58	+	CHG	ONT
6	23564966	23564967	0.93	+	CHG	ONT
6	23565046	23565047	0.7	+	CHG	ONT
6	23565059	23565060	0.95	+	CHG	ONT
6	23565133	23565134	0.9	+	CHG	ONT
6	23565152	23565153	1	+	CHG	ONT
6	23565159	23565160	0.98	+	CHG	ONT
6	23565200	23565201	0.23	+	CHG	ONT
6	23565211	23565212	0.4	+	CHG	ONT
6	23565245	23565246	0.7	+	CHG	ONT
6	23565260	23565261	0.89	+	CHG	ONT
6	23565287	23565288	0.23	+	CHG	ONT
6	23565302	23565303	0.7	+	CHG	ONT
6	23565371	23565372	0.64	+	CHG	ONT
6	23565431	23565432	0.61	+	CHG	ONT
6	23565479	23565480	0.82	+	CHG	ONT
6	23565651	23565652	0.44	+	CHG	ONT
6	23565699	23565700	0.76	+	CHG	ONT
6	23565785	23565786	0.92	+	CHG	ONT
6	23565883	23565884	0.95	+	CHG	ONT
6	23565886	23565887	0.51	+	CHG	ONT
6	23565984	23565985	0.98	+	CHG	ONT
6	23566006	23566007	0.83	+	CHG	ONT
6	23566048	23566049	0.33	+	CHG	ONT
6	23566181	23566182	0.81	+	CHG	ONT
6	23566212	23566213	0.33	+	CHG	ONT
6	23566274	23566275	0.62	+	CHG	ONT
6	23566305	23566306	0.95	+	CHG	ONT
6	23566328	23566329	0.16	+	CHG	ONT
6	23566350	23566351	0.9	+	CHG	ONT
6	23566444	23566445	0.68	+	CHG	ONT
6	23566462	23566463	0.76	+	CHG	ONT
6	23566626	23566627	0.9	+	CHG	ONT
6	23566655	23566656	0.97	+	CHG	ONT
6	23566697	23566698	0.21	+	CHG	ONT
6	23566715	23566716	0.86	+	CHG	ONT
6	23566771	23566772	0.33	+	CHG	ONT
6	23566827	23566828	0.92	+	CHG	ONT
6	23567045	23567046	0.89	+	CHG	ONT
6	23567051	23567052	0.78	+	CHG	ONT
6	23567056	23567057	0.14	+	CHG	ONT
6	23567076	23567077	0.94	+	CHG	ONT
6	23567084	23567085	0.67	+	CHG	ONT
6	23567132	23567133	0.64	+	CHG	ONT
6	23567147	23567148	0.92	+	CHG	ONT
6	23567165	23567166	0.95	+	CHG	ONT
6	23567183	23567184	0.91	+	CHG	ONT
6	23567204	23567205	0.91	+	CHG	ONT
6	23567222	23567223	0.05	+	CHG	ONT
6	23567287	23567288	0.06	+	CHG	ONT
6	23567323	23567324	0.98	+	CHG	ONT
6	23567411	23567412	0.84	+	CHG	ONT
6	23567431	23567432	0.95	+	CHG	ONT
6	23567491	23567492	0.85	+	CHG	ONT
6	23567497	23567498	0.06	+	CHG	ONT
6	23567522	23567523	0.55	+	CHG	ONT
6	23567561	23567562	0.83	+	CHG	ONT
6	23567602	23567603	0.34	+	CHG	ONT
6	23567624	23567625	0.85	+	CHG	ONT
6	23567705	23567706	0	+	CHG	ONT
6	23567741	23567742	0.91	+	CHG	ONT
6	23567761	23567762	0.12	+	CHG	ONT
6	23567768	23567769	0.6	+	CHG	ONT
6	23567810	23567811	0.88	+	CHG	ONT
6	23567874	23567875	0.95	+	CHG	ONT
6	23567912	23567913	0.88	+	CHG	ONT
6	23567924	23567925	0.92	+	CHG	ONT
6	23568123	23568124	0.49	+	CHG	ONT
6	23568226	23568227	0.75	+	CHG	ONT
6	23568307	23568308	0.91	+	CHG	ONT
6	23568321	23568322	0.97	+	CHG	ONT
6	23568346	23568347	0.89	+	CHG	ONT
6	23568614	23568615	0.53	+	CHG	ONT
6	23568693	23568694	0.78	+	CHG	ONT
6	23568696	23568697	0.82	+	CHG	ONT
6	23568701	23568702	0.48	+	CHG	ONT
6	23568726	23568727	0.92	+	CHG	ONT
6	23568777	23568778	0.92	+	CHG	ONT
6	23568789	23568790	0.63	+	CHG	ONT
6	23568793	23568794	0.98	+	CHG	ONT
6	23568798	23568799	0.94	+	CHG	ONT
6	23568837	23568838	0.74	+	CHG	ONT
6	23568889	23568890	0.92	+	CHG	ONT
6	23568909	23568910	0.06	+	CHG	ONT
6	23568912	23568913	0.4	+	CHG	ONT
6	23568942	23568943	0.02	+	CHG	ONT
6	23568984	23568985	0.86	+	CHG	ONT
6	23569025	23569026	0.42	+	CHG	ONT
6	23569071	23569072	0.91	+	CHG	ONT
6	23569086	23569087	0.82	+	CHG	ONT
6	23569127	23569128	0.69	+	CHG	ONT
6	23569142	23569143	0.55	+	CHG	ONT
6	23569166	23569167	0.63	+	CHG	ONT
6	23569196	23569197	0.18	+	CHG	ONT
6	23569263	23569264	0.85	+	CHG	ONT
6	23569276	23569277	0.19	+	CHG	ONT
6	23569523	23569524	0.4	+	CHG	ONT
6	23569535	23569536	0.69	+	CHG	ONT
6	23569721	23569722	0.88	+	CHG	ONT
6	23569739	23569740	0.9	+	CHG	ONT
6	23569798	23569799	0.57	+	CHG	ONT
6	23569815	23569816	0.75	+	CHG	ONT
6	23569858	23569859	0.03	+	CHG	ONT
6	23570001	23570002	0.33	+	CHG	ONT
6	23570057	23570058	0.12	+	CHG	ONT
6	23570108	23570109	0.88	+	CHG	ONT
6	23570115	23570116	0.94	+	CHG	ONT
6	23570216	23570217	0.9	+	CHG	ONT
6	23570237	23570238	0.82	+	CHG	ONT
6	23570252	23570253	0.81	+	CHG	ONT
6	23570291	23570292	0.9	+	CHG	ONT
6	23570309	23570310	0.93	+	CHG	ONT
6	23570318	23570319	0.57	+	CHG	ONT
6	23570333	23570334	0.97	+	CHG	ONT
6	23570372	23570373	0.85	+	CHG	ONT
6	23570397	23570398	0.87	+	CHG	ONT
6	23570426	23570427	0.78	+	CHG	ONT
6	23570441	23570442	0.82	+	CHG	ONT
6	23570489	23570490	0.58	+	CHG	ONT
6	23570504	23570505	0.88	+	CHG	ONT
6	23570542	23570543	0.22	+	CHG	ONT
6	23570639	23570640	0.87	+	CHG	ONT
6	23570649	23570650	0.87	+	CHG	ONT
6	23570660	23570661	0.87	+	CHG	ONT
6	23570670	23570671	0.87	+	CHG	ONT
6	23570740	23570741	0.74	+	CHG	ONT
6	23570747	23570748	0.41	+	CHG	ONT
6	23570781	23570782	0.92	+	CHG	ONT
6	23570833	23570834	0.92	+	CHG	ONT
6	23570839	23570840	0.95	+	CHG	ONT
6	23570884	23570885	0.67	+	CHG	ONT
6	23571021	23571022	0.51	+	CHG	ONT
6	23571077	23571078	0.84	+	CHG	ONT
6	23571111	23571112	0.78	+	CHG	ONT
6	23571198	23571199	0	+	CHG	ONT
6	23571335	23571336	0.81	+	CHG	ONT
6	23571339	23571340	0.81	+	CHG	ONT
6	23571352	23571353	0.61	+	CHG	ONT
6	23571418	23571419	0.79	+	CHG	ONT
6	23571440	23571441	0.26	+	CHG	ONT
6	23571472	23571473	0.59	+	CHG	ONT
6	23571532	23571533	0.96	+	CHG	ONT
6	23571540	23571541	0.63	+	CHG	ONT
6	23571571	23571572	0.9	+	CHG	ONT
6	23571673	23571674	0.14	+	CHG	ONT
6	23571678	23571679	0.83	+	CHG	ONT
6	23571725	23571726	0.2	+	CHG	ONT
6	23571773	23571774	0.7	+	CHG	ONT
6	23571794	23571795	0.68	+	CHG	ONT
6	23571842	23571843	0.84	+	CHG	ONT
6	23571919	23571920	0.26	+	CHG	ONT
6	23572016	23572017	0.78	+	CHG	ONT
6	23572037	23572038	0.94	+	CHG	ONT
6	23572055	23572056	0.49	+	CHG	ONT
6	23572132	23572133	0.88	+	CHG	ONT
6	23572338	23572339	0.33	+	CHG	ONT
6	23572435	23572436	0.97	+	CHG	ONT
6	23572439	23572440	0.97	+	CHG	ONT
6	23572443	23572444	0.87	+	CHG	ONT
6	23572465	23572466	0.46	+	CHG	ONT
6	23572508	23572509	0.78	+	CHG	ONT
6	23572520	23572521	0.71	+	CHG	ONT
6	23572567	23572568	0.74	+	CHG	ONT
6	23572624	23572625	0.93	+	CHG	ONT
6	23572627	23572628	0.93	+	CHG	ONT
6	23572643	23572644	0.79	+	CHG	ONT
6	23572659	23572660	0.27	+	CHG	ONT
6	23572712	23572713	0.87	+	CHG	ONT
6	23572718	23572719	0.84	+	CHG	ONT
6	23572766	23572767	0.51	+	CHG	ONT
6	23572789	23572790	0.91	+	CHG	ONT
6	23572802	23572803	0.77	+	CHG	ONT
6	23572823	23572824	0.29	+	CHG	ONT
6	23572859	23572860	0.43	+	CHG	ONT
6	23572949	23572950	0.49	+	CHG	ONT
6	23572979	23572980	0.75	+	CHG	ONT
6	23572984	23572985	0.91	+	CHG	ONT
6	23573003	23573004	0.36	+	CHG	ONT
6	23573063	23573064	0.93	+	CHG	ONT
6	23573071	23573072	0.75	+	CHG	ONT
6	23573130	23573131	0.81	+	CHG	ONT
6	23573139	23573140	0.91	+	CHG	ONT
6	23573180	23573181	0.73	+	CHG	ONT
6	23573200	23573201	0.54	+	CHG	ONT
6	23573216	23573217	0.68	+	CHG	ONT
6	23573228	23573229	0.5	+	CHG	ONT
6	23573231	23573232	0.74	+	CHG	ONT
6	23573242	23573243	0.89	+	CHG	ONT
6	23573252	23573253	0.78	+	CHG	ONT
6	23573324	23573325	0.12	+	CHG	ONT
6	23573345	23573346	0.23	+	CHG	ONT
6	23573348	23573349	0.51	+	CHG	ONT
6	23573375	23573376	0.41	+	CHG	ONT
6	23573399	23573400	0.8	+	CHG	ONT
6	23573411	23573412	0.27	+	CHG	ONT
6	23573420	23573421	0.59	+	CHG	ONT
6	23573435	23573436	0.85	+	CHG	ONT
6	23573453	23573454	0.82	+	CHG	ONT
6	23573468	23573469	0.84	+	CHG	ONT
6	23573483	23573484	0.28	+	CHG	ONT
6	23573522	23573523	0.75	+	CHG	ONT
6	23573576	23573577	0.13	+	CHG	ONT
6	23573580	23573581	0.31	+	CHG	ONT
6	23573590	23573591	0.75	+	CHG	ONT
6	23573623	23573624	0.91	+	CHG	ONT
6	23573630	23573631	0.64	+	CHG	ONT
6	23573648	23573649	0.87	+	CHG	ONT
6	23573669	23573670	0.92	+	CHG	ONT
6	23573696	23573697	0.49	+	CHG	ONT
6	23573708	23573709	0.8	+	CHG	ONT
6	23573717	23573718	0.67	+	CHG	ONT
6	23573805	23573806	0.91	+	CHG	ONT
6	23573810	23573811	0.91	+	CHG	ONT
6	23573816	23573817	0.93	+	CHG	ONT
6	23573831	23573832	0.89	+	CHG	ONT
6	23573858	23573859	0.86	+	CHG	ONT
6	23573867	23573868	0.89	+	CHG	ONT
6	23573879	23573880	0.84	+	CHG	ONT
6	23573897	23573898	0.26	+	CHG	ONT
6	23573912	23573913	0.31	+	CHG	ONT
6	23573930	23573931	0.84	+	CHG	ONT
6	23574064	23574065	0.84	+	CHG	ONT
6	23574070	23574071	0.89	+	CHG	ONT
6	23574119	23574120	0.41	+	CHG	ONT
6	23574142	23574143	0.73	+	CHG	ONT
6	23574183	23574184	0.51	+	CHG	ONT
6	23574273	23574274	0.7	+	CHG	ONT
6	23574386	23574387	0.84	+	CHG	ONT
6	23574501	23574502	0.57	+	CHG	ONT
6	23574509	23574510	0.58	+	CHG	ONT
6	23574614	23574615	0.74	+	CHG	ONT
6	23574633	23574634	0.84	+	CHG	ONT
6	23574680	23574681	0.89	+	CHG	ONT
6	23574698	23574699	0.79	+	CHG	ONT
6	23574737	23574738	0.88	+	CHG	ONT
6	23574767	23574768	0.03	+	CHG	ONT
6	23574790	23574791	0.82	+	CHG	ONT
6	23574854	23574855	0.81	+	CHG	ONT
6	23574884	23574885	0.52	+	CHG	ONT
6	23574956	23574957	0.82	+	CHG	ONT
6	23574980	23574981	0.38	+	CHG	ONT
6	23575010	23575011	0.83	+	CHG	ONT
6	23575013	23575014	0.99	+	CHG	ONT
6	23575074	23575075	0.83	+	CHG	ONT
6	23575082	23575083	0.85	+	CHG	ONT
6	23575088	23575089	0.94	+	CHG	ONT
6	23575100	23575101	0.89	+	CHG	ONT
6	23575127	23575128	0.73	+	CHG	ONT
6	23575208	23575209	0.62	+	CHG	ONT
6	23575293	23575294	0.66	+	CHG	ONT
6	23575321	23575322	0.11	+	CHG	ONT
6	23575341	23575342	0.94	+	CHG	ONT
6	23575490	23575491	0.61	+	CHG	ONT
6	23575643	23575644	0.57	+	CHG	ONT
6	23575674	23575675	0.19	+	CHG	ONT
6	23575680	23575681	0.91	+	CHG	ONT
6	23575797	23575798	0.51	+	CHG	ONT
6	23575819	23575820	0.15	+	CHG	ONT
6	23576050	23576051	0.74	+	CHG	ONT
6	23576057	23576058	0.3	+	CHG	ONT
6	23576156	23576157	0.91	+	CHG	ONT
6	23576197	23576198	0.91	+	CHG	ONT
6	23576230	23576231	0.86	+	CHG	ONT
6	23576234	23576235	0.99	+	CHG	ONT
6	23576244	23576245	0.54	+	CHG	ONT
6	23576346	23576347	0.41	+	CHG	ONT
6	23576425	23576426	0.74	+	CHG	ONT
6	23576448	23576449	0.54	+	CHG	ONT
6	23576462	23576463	0.74	+	CHG	ONT
6	23576606	23576607	0.86	+	CHG	ONT
6	23576648	23576649	0.44	+	CHG	ONT
6	23576669	23576670	0.7	+	CHG	ONT
6	23576739	23576740	0.75	+	CHG	ONT
6	23576752	23576753	0.77	+	CHG	ONT
6	23576771	23576772	0.94	+	CHG	ONT
6	23576834	23576835	0.7	+	CHG	ONT
6	23576965	23576966	0.74	+	CHG	ONT
6	23576975	23576976	0.32	+	CHG	ONT
6	23577181	23577182	0.84	+	CHG	ONT
6	23577258	23577259	0.74	+	CHG	ONT
6	23577430	23577431	0.63	+	CHG	ONT
6	23577476	23577477	0.85	+	CHG	ONT
6	23577479	23577480	0.39	+	CHG	ONT
6	23577532	23577533	0.89	+	CHG	ONT
6	23577632	23577633	0.22	+	CHG	ONT
6	23577781	23577782	0.77	+	CHG	ONT
6	23577798	23577799	0.89	+	CHG	ONT
6	23577805	23577806	0.92	+	CHG	ONT
6	23577812	23577813	0.8	+	CHG	ONT
6	23577829	23577830	0.86	+	CHG	ONT
6	23578034	23578035	0.85	+	CHG	ONT
6	23578067	23578068	0.74	+	CHG	ONT
6	23578109	23578110	0.73	+	CHG	ONT
6	23578131	23578132	0	+	CHG	ONT
6	23578174	23578175	0.6	+	CHG	ONT
6	23578224	23578225	0.06	+	CHG	ONT
6	23578468	23578469	0.44	+	CHG	ONT
6	23578506	23578507	0.8	+	CHG	ONT
6	23578518	23578519	0.83	+	CHG	ONT
6	23578556	23578557	0.77	+	CHG	ONT
6	23578668	23578669	0.56	+	CHG	ONT
6	23578697	23578698	0.07	+	CHG	ONT
6	23578721	23578722	0.86	+	CHG	ONT
6	23578753	23578754	0.63	+	CHG	ONT
6	23578804	23578805	0.82	+	CHG	ONT
6	23578809	23578810	0.82	+	CHG	ONT
6	23578858	23578859	0.64	+	CHG	ONT
6	23578871	23578872	0.83	+	CHG	ONT
6	23578887	23578888	0.78	+	CHG	ONT
6	23578902	23578903	0.08	+	CHG	ONT
6	23579080	23579081	0.63	+	CHG	ONT
6	23579110	23579111	0.49	+	CHG	ONT
6	23579189	23579190	0.35	+	CHG	ONT
6	23579203	23579204	0.22	+	CHG	ONT
6	23579354	23579355	0.59	+	CHG	ONT
6	23579378	23579379	0.16	+	CHG	ONT
6	23579396	23579397	0.18	+	CHG	ONT
6	23579413	23579414	0.53	+	CHG	ONT
6	23579422	23579423	0.56	+	CHG	ONT
6	23579460	23579461	0.27	+	CHG	ONT
6	23579470	23579471	0.73	+	CHG	ONT
6	23579558	23579559	0.71	+	CHG	ONT
6	23579675	23579676	0.14	+	CHG	ONT
6	23579770	23579771	0.72	+	CHG	ONT
6	23579790	23579791	0.68	+	CHG	ONT
6	23579874	23579875	0.36	+	CHG	ONT
6	23579999	23580000	0.65	+	CHG	ONT
6	23580037	23580038	0.59	+	CHG	ONT
6	23580083	23580084	0.03	+	CHG	ONT
6	23580101	23580102	0.18	+	CHG	ONT
6	23580107	23580108	0.19	+	CHG	ONT
6	23580214	23580215	0.4	+	CHG	ONT
6	23580235	23580236	0.5	+	CHG	ONT
6	23580243	23580244	0.46	+	CHG	ONT
6	23580332	23580333	0.33	+	CHG	ONT
6	23580349	23580350	0.49	+	CHG	ONT
6	23580412	23580413	0.54	+	CHG	ONT
6	23580420	23580421	0.61	+	CHG	ONT
6	23580447	23580448	0.46	+	CHG	ONT
6	23580460	23580461	0.61	+	CHG	ONT
6	23580472	23580473	0.57	+	CHG	ONT
6	23580529	23580530	0.6	+	CHG	ONT
6	23580585	23580586	0.54	+	CHG	ONT
6	23580592	23580593	0.1	+	CHG	ONT
6	23580605	23580606	0.19	+	CHG	ONT
6	23580615	23580616	0.35	+	CHG	ONT
6	23580619	23580620	0.13	+	CHG	ONT
6	23580709	23580710	0.58	+	CHG	ONT
6	23580720	23580721	0.52	+	CHG	ONT
6	23580724	23580725	0.48	+	CHG	ONT
6	23580739	23580740	0.47	+	CHG	ONT
6	23580748	23580749	0.54	+	CHG	ONT
6	23580772	23580773	0.26	+	CHG	ONT
6	23580780	23580781	0.52	+	CHG	ONT
6	23580835	23580836	0.06	+	CHG	ONT
6	23580867	23580868	0.53	+	CHG	ONT
6	23580876	23580877	0.57	+	CHG	ONT
6	23580905	23580906	0.42	+	CHG	ONT
6	23581009	23581010	0.44	+	CHG	ONT
6	23581067	23581068	0.09	+	CHG	ONT
6	23581076	23581077	0.56	+	CHG	ONT
6	23581096	23581097	0.47	+	CHG	ONT
6	23581106	23581107	0.56	+	CHG	ONT
6	23581112	23581113	0.3	+	CHG	ONT
6	23581121	23581122	0.52	+	CHG	ONT
6	23581163	23581164	0.51	+	CHG	ONT
6	23581199	23581200	0.38	+	CHG	ONT
6	23581252	23581253	0.46	+	CHG	ONT
6	23581272	23581273	0.05	+	CHG	ONT
6	23581296	23581297	0.12	+	CHG	ONT
6	23581378	23581379	0.56	+	CHG	ONT
6	23581386	23581387	0.49	+	CHG	ONT
6	23581455	23581456	0.53	+	CHG	ONT
6	23581550	23581551	0.83	+	CHG	ONT
6	23581644	23581645	0.17	+	CHG	ONT
6	23581665	23581666	0.22	+	CHG	ONT
6	23581685	23581686	0.42	+	CHG	ONT
6	23581754	23581755	0.05	+	CHG	ONT
6	23581823	23581824	0.44	+	CHG	ONT
6	23581861	23581862	0.06	+	CHG	ONT
6	23581964	23581965	0.25	+	CHG	ONT
6	23582060	23582061	0.45	+	CHG	ONT
6	23582184	23582185	0.25	+	CHG	ONT
6	23582227	23582228	0.47	+	CHG	ONT
6	23582311	23582312	0.44	+	CHG	ONT
6	23582325	23582326	0.41	+	CHG	ONT
6	23582335	23582336	0.49	+	CHG	ONT
6	23582400	23582401	0.52	+	CHG	ONT
6	23582415	23582416	0.48	+	CHG	ONT
6	23582420	23582421	0.3	+	CHG	ONT
6	23582454	23582455	0.3	+	CHG	ONT
6	23582500	23582501	0.47	+	CHG	ONT
6	23582541	23582542	0.04	+	CHG	ONT
6	23582565	23582566	0.48	+	CHG	ONT
6	23582575	23582576	0.37	+	CHG	ONT
6	23582643	23582644	0.45	+	CHG	ONT
6	23582690	23582691	0.35	+	CHG	ONT
6	23582697	23582698	0.48	+	CHG	ONT
6	23582740	23582741	0.49	+	CHG	ONT
6	23582775	23582776	0.5	+	CHG	ONT
6	23582878	23582879	0.35	+	CHG	ONT
6	23582907	23582908	0.46	+	CHG	ONT
6	23582919	23582920	0.47	+	CHG	ONT
6	23582934	23582935	0.46	+	CHG	ONT
6	23582958	23582959	0.49	+	CHG	ONT
6	23583000	23583001	0.4	+	CHG	ONT
6	23583031	23583032	0.18	+	CHG	ONT
6	23583067	23583068	0.27	+	CHG	ONT
6	23583096	23583097	0.41	+	CHG	ONT
6	23583115	23583116	0.36	+	CHG	ONT
6	23583163	23583164	0.4	+	CHG	ONT
6	23583169	23583170	0.3	+	CHG	ONT
6	23583230	23583231	0.38	+	CHG	ONT
6	23583244	23583245	0.47	+	CHG	ONT
6	23583250	23583251	0.44	+	CHG	ONT
6	23583258	23583259	0.47	+	CHG	ONT
6	23583280	23583281	0.46	+	CHG	ONT
6	23583366	23583367	0.26	+	CHG	ONT
6	23583483	23583484	0.48	+	CHG	ONT
6	23583572	23583573	0.13	+	CHG	ONT
6	23583603	23583604	0.3	+	CHG	ONT
6	23583634	23583635	0.39	+	CHG	ONT
6	23583662	23583663	0.32	+	CHG	ONT
6	23583701	23583702	0.44	+	CHG	ONT
6	23583732	23583733	0.39	+	CHG	ONT
6	23583931	23583932	0.38	+	CHG	ONT
6	23563364	23563365	0	+	CHH	ONT
6	23563368	23563369	0	+	CHH	ONT
6	23563417	23563418	0	+	CHH	ONT
6	23563418	23563419	0.02	+	CHH	ONT
6	23563421	23563422	0.02	+	CHH	ONT
6	23563422	23563423	0.02	+	CHH	ONT
6	23563427	23563428	0.02	+	CHH	ONT
6	23563430	23563431	0.02	+	CHH	ONT
6	23563431	23563432	0.04	+	CHH	ONT
6	23563432	23563433	0.08	+	CHH	ONT
6	23563462	23563463	0	+	CHH	ONT
6	23563468	23563469	0	+	CHH	ONT
6	23563469	23563470	0	+	CHH	ONT
6	23563477	23563478	0	+	CHH	ONT
6	23563478	23563479	0	+	CHH	ONT
6	23563479	23563480	0	+	CHH	ONT
6	23563486	23563487	0	+	CHH	ONT
6	23563487	23563488	0.02	+	CHH	ONT
6	23563507	23563508	0	+	CHH	ONT
6	23563510	23563511	0	+	CHH	ONT
6	23563511	23563512	0	+	CHH	ONT
6	23563513	23563514	0.04	+	CHH	ONT
6	23563517	23563518	0	+	CHH	ONT
6	23563545	23563546	0.05	+	CHH	ONT
6	23563560	23563561	0	+	CHH	ONT
6	23563565	23563566	0	+	CHH	ONT
6	23563577	23563578	0	+	CHH	ONT
6	23563599	23563600	0.02	+	CHH	ONT
6	23563628	23563629	0	+	CHH	ONT
6	23563629	23563630	0	+	CHH	ONT
6	23563630	23563631	0.16	+	CHH	ONT
6	23563633	23563634	0.02	+	CHH	ONT
6	23563655	23563656	0	+	CHH	ONT
6	23563662	23563663	0	+	CHH	ONT
6	23563663	23563664	0	+	CHH	ONT
6	23563666	23563667	0	+	CHH	ONT
6	23563667	23563668	0	+	CHH	ONT
6	23563673	23563674	0	+	CHH	ONT
6	23563690	23563691	0	+	CHH	ONT
6	23563691	23563692	0	+	CHH	ONT
6	23563695	23563696	0	+	CHH	ONT
6	23563707	23563708	0	+	CHH	ONT
6	23563709	23563710	0.06	+	CHH	ONT
6	23563724	23563725	0.02	+	CHH	ONT
6	23563727	23563728	0.04	+	CHH	ONT
6	23563731	23563732	0	+	CHH	ONT
6	23563746	23563747	0.04	+	CHH	ONT
6	23563750	23563751	0.06	+	CHH	ONT
6	23563763	23563764	0	+	CHH	ONT
6	23563769	23563770	0	+	CHH	ONT
6	23563778	23563779	0	+	CHH	ONT
6	23563796	23563797	0	+	CHH	ONT
6	23563809	23563810	0	+	CHH	ONT
6	23563814	23563815	0.02	+	CHH	ONT
6	23563882	23563883	0.02	+	CHH	ONT
6	23563883	23563884	0.04	+	CHH	ONT
6	23563896	23563897	0.02	+	CHH	ONT
6	23563906	23563907	0.02	+	CHH	ONT
6	23563909	23563910	0.02	+	CHH	ONT
6	23563918	23563919	0.02	+	CHH	ONT
6	23563931	23563932	0	+	CHH	ONT
6	23563934	23563935	0.04	+	CHH	ONT
6	23563991	23563992	0	+	CHH	ONT
6	23563998	23563999	0	+	CHH	ONT
6	23564008	23564009	0.02	+	CHH	ONT
6	23564018	23564019	0	+	CHH	ONT
6	23564045	23564046	0	+	CHH	ONT
6	23564068	23564069	0.02	+	CHH	ONT
6	23564070	23564071	0.31	+	CHH	ONT
6	23564071	23564072	0.18	+	CHH	ONT
6	23564083	23564084	0	+	CHH	ONT
6	23564087	23564088	0	+	CHH	ONT
6	23564088	23564089	0	+	CHH	ONT
6	23564092	23564093	0	+	CHH	ONT
6	23564093	23564094	0	+	CHH	ONT
6	23564124	23564125	0.02	+	CHH	ONT
6	23564125	23564126	0.02	+	CHH	ONT
6	23564145	23564146	0.04	+	CHH	ONT
6	23564157	23564158	0.04	+	CHH	ONT
6	23564158	23564159	0.04	+	CHH	ONT
6	23564159	23564160	0.13	+	CHH	ONT
6	23564164	23564165	0	+	CHH	ONT
6	23564167	23564168	0	+	CHH	ONT
6	23564187	23564188	0	+	CHH	ONT
6	23564191	23564192	0	+	CHH	ONT
6	23564192	23564193	0.02	+	CHH	ONT
6	23564204	23564205	0.04	+	CHH	ONT
6	23564229	23564230	0.02	+	CHH	ONT
6	23564258	23564259	0	+	CHH	ONT
6	23564286	23564287	0.02	+	CHH	ONT
6	23564299	23564300	0.02	+	CHH	ONT
6	23564342	23564343	0	+	CHH	ONT
6	23564370	23564371	0.02	+	CHH	ONT
6	23564374	23564375	0.02	+	CHH	ONT
6	23564376	23564377	0.02	+	CHH	ONT
6	23564379	23564380	0.04	+	CHH	ONT
6	23564390	23564391	0.08	+	CHH	ONT
6	23564396	23564397	0	+	CHH	ONT
6	23564397	23564398	0	+	CHH	ONT
6	23564399	23564400	0.24	+	CHH	ONT
6	23564403	23564404	0	+	CHH	ONT
6	23564408	23564409	0.02	+	CHH	ONT
6	23564435	23564436	0.02	+	CHH	ONT
6	23564447	23564448	0	+	CHH	ONT
6	23564448	23564449	0	+	CHH	ONT
6	23564449	23564450	0.02	+	CHH	ONT
6	23564453	23564454	0	+	CHH	ONT
6	23564454	23564455	0	+	CHH	ONT
6	23564458	23564459	0.04	+	CHH	ONT
6	23564459	23564460	0.06	+	CHH	ONT
6	23564473	23564474	0.27	+	CHH	ONT
6	23564516	23564517	0.02	+	CHH	ONT
6	23564518	23564519	0.04	+	CHH	ONT
6	23564520	23564521	0.02	+	CHH	ONT
6	23564553	23564554	0	+	CHH	ONT
6	23564555	23564556	0	+	CHH	ONT
6	23564557	23564558	0.02	+	CHH	ONT
6	23564562	23564563	0.02	+	CHH	ONT
6	23564585	23564586	0.02	+	CHH	ONT
6	23564596	23564597	0	+	CHH	ONT
6	23564597	23564598	0	+	CHH	ONT
6	23564603	23564604	0.17	+	CHH	ONT
6	23564609	23564610	0	+	CHH	ONT
6	23564610	23564611	0	+	CHH	ONT
6	23564611	23564612	0.05	+	CHH	ONT
6	23564612	23564613	0.4	+	CHH	ONT
6	23564620	23564621	0.06	+	CHH	ONT
6	23564634	23564635	0	+	CHH	ONT
6	23564637	23564638	0.02	+	CHH	ONT
6	23564662	23564663	0	+	CHH	ONT
6	23564663	23564664	0.08	+	CHH	ONT
6	23564672	23564673	0	+	CHH	ONT
6	23564698	23564699	0	+	CHH	ONT
6	23564700	23564701	0	+	CHH	ONT
6	23564703	23564704	0	+	CHH	ONT
6	23564707	23564708	0	+	CHH	ONT
6	23564709	23564710	0	+	CHH	ONT
6	23564715	23564716	0	+	CHH	ONT
6	23564716	23564717	0.02	+	CHH	ONT
6	23564717	23564718	0.57	+	CHH	ONT
6	23564719	23564720	0	+	CHH	ONT
6	23564758	23564759	0.08	+	CHH	ONT
6	23564764	23564765	0	+	CHH	ONT
6	23564773	23564774	0	+	CHH	ONT
6	23564808	23564809	0	+	CHH	ONT
6	23564813	23564814	0	+	CHH	ONT
6	23564824	23564825	0.09	+	CHH	ONT
6	23564842	23564843	0.04	+	CHH	ONT
6	23564866	23564867	0	+	CHH	ONT
6	23564867	23564868	0	+	CHH	ONT
6	23564868	23564869	0	+	CHH	ONT
6	23564895	23564896	0.02	+	CHH	ONT
6	23564907	23564908	0.02	+	CHH	ONT
6	23564941	23564942	0	+	CHH	ONT
6	23564950	23564951	0.02	+	CHH	ONT
6	23564956	23564957	0	+	CHH	ONT
6	23564957	23564958	0.03	+	CHH	ONT
6	23564965	23564966	0.02	+	CHH	ONT
6	23564969	23564970	0.02	+	CHH	ONT
6	23564976	23564977	0.19	+	CHH	ONT
6	23564977	23564978	0.26	+	CHH	ONT
6	23564978	23564979	0.32	+	CHH	ONT
6	23564988	23564989	0.04	+	CHH	ONT
6	23564994	23564995	0	+	CHH	ONT
6	23565012	23565013	0	+	CHH	ONT
6	23565013	23565014	0	+	CHH	ONT
6	23565014	23565015	0	+	CHH	ONT
6	23565015	23565016	0.11	+	CHH	ONT
6	23565016	23565017	0.04	+	CHH	ONT
6	23565017	23565018	0	+	CHH	ONT
6	23565018	23565019	0.11	+	CHH	ONT
6	23565045	23565046	0.06	+	CHH	ONT
6	23565052	23565053	0	+	CHH	ONT
6	23565055	23565056	0.04	+	CHH	ONT
6	23565068	23565069	0.02	+	CHH	ONT
6	23565076	23565077	0	+	CHH	ONT
6	23565080	23565081	0.02	+	CHH	ONT
6	23565083	23565084	0.1	+	CHH	ONT
6	23565084	23565085	0.02	+	CHH	ONT
6	23565090	23565091	0	+	CHH	ONT
6	23565101	23565102	0.02	+	CHH	ONT
6	23565112	23565113	0.03	+	CHH	ONT
6	23565127	23565128	0.02	+	CHH	ONT
6	23565130	23565131	0	+	CHH	ONT
6	23565131	23565132	0	+	CHH	ONT
6	23565137	23565138	0	+	CHH	ONT
6	23565138	23565139	0.02	+	CHH	ONT
6	23565139	23565140	0.05	+	CHH	ONT
6	23565167	23565168	0	+	CHH	ONT
6	23565192	23565193	0	+	CHH	ONT
6	23565203	23565204	0	+	CHH	ONT
6	23565221	23565222	0.02	+	CHH	ONT
6	23565252	23565253	0.02	+	CHH	ONT
6	23565265	23565266	0	+	CHH	ONT
6	23565266	23565267	0	+	CHH	ONT
6	23565267	23565268	0.02	+	CHH	ONT
6	23565268	23565269	0.4	+	CHH	ONT
6	23565274	23565275	0	+	CHH	ONT
6	23565275	23565276	0	+	CHH	ONT
6	23565277	23565278	0.4	+	CHH	ONT
6	23565317	23565318	0	+	CHH	ONT
6	23565330	23565331	0.03	+	CHH	ONT
6	23565357	23565358	0	+	CHH	ONT
6	23565366	23565367	0	+	CHH	ONT
6	23565381	23565382	0	+	CHH	ONT
6	23565388	23565389	0.03	+	CHH	ONT
6	23565400	23565401	0	+	CHH	ONT
6	23565401	23565402	0	+	CHH	ONT
6	23565410	23565411	0.02	+	CHH	ONT
6	23565412	23565413	0.02	+	CHH	ONT
6	23565423	23565424	0	+	CHH	ONT
6	23565458	23565459	0	+	CHH	ONT
6	23565470	23565471	0.02	+	CHH	ONT
6	23565476	23565477	0	+	CHH	ONT
6	23565478	23565479	0	+	CHH	ONT
6	23565496	23565497	0.03	+	CHH	ONT
6	23565504	23565505	0.02	+	CHH	ONT
6	23565516	23565517	0	+	CHH	ONT
6	23565543	23565544	0	+	CHH	ONT
6	23565553	23565554	0	+	CHH	ONT
6	23565562	23565563	0.02	+	CHH	ONT
6	23565563	23565564	0.04	+	CHH	ONT
6	23565586	23565587	0	+	CHH	ONT
6	23565615	23565616	0	+	CHH	ONT
6	23565616	23565617	0	+	CHH	ONT
6	23565629	23565630	0.02	+	CHH	ONT
6	23565637	23565638	0.03	+	CHH	ONT
6	23565643	23565644	0	+	CHH	ONT
6	23565645	23565646	0.03	+	CHH	ONT
6	23565659	23565660	0.02	+	CHH	ONT
6	23565663	23565664	0.02	+	CHH	ONT
6	23565664	23565665	0.02	+	CHH	ONT
6	23565666	23565667	0.65	+	CHH	ONT
6	23565682	23565683	0	+	CHH	ONT
6	23565714	23565715	0.05	+	CHH	ONT
6	23565717	23565718	0	+	CHH	ONT
6	23565726	23565727	0	+	CHH	ONT
6	23565727	23565728	0	+	CHH	ONT
6	23565733	23565734	0	+	CHH	ONT
6	23565746	23565747	0	+	CHH	ONT
6	23565749	23565750	0.18	+	CHH	ONT
6	23565782	23565783	0.03	+	CHH	ONT
6	23565805	23565806	0	+	CHH	ONT
6	23565813	23565814	0.05	+	CHH	ONT
6	23565816	23565817	0.02	+	CHH	ONT
6	23565824	23565825	0	+	CHH	ONT
6	23565827	23565828	0	+	CHH	ONT
6	23565840	23565841	0.02	+	CHH	ONT
6	23565861	23565862	0.02	+	CHH	ONT
6	23565867	23565868	0	+	CHH	ONT
6	23565868	23565869	0	+	CHH	ONT
6	23565890	23565891	0	+	CHH	ONT
6	23565891	23565892	0	+	CHH	ONT
6	23565895	23565896	0	+	CHH	ONT
6	23565909	23565910	0	+	CHH	ONT
6	23565910	23565911	0	+	CHH	ONT
6	23565913	23565914	0.07	+	CHH	ONT
6	23565917	23565918	0.02	+	CHH	ONT
6	23565926	23565927	0	+	CHH	ONT
6	23565927	23565928	0	+	CHH	ONT
6	23565954	23565955	0.06	+	CHH	ONT
6	23565959	23565960	0.02	+	CHH	ONT
6	23565963	23565964	0.04	+	CHH	ONT
6	23565966	23565967	0	+	CHH	ONT
6	23565969	23565970	0.02	+	CHH	ONT
6	23565996	23565997	0	+	CHH	ONT
6	23566001	23566002	0.05	+	CHH	ONT
6	23566046	23566047	0.02	+	CHH	ONT
6	23566047	23566048	0	+	CHH	ONT
6	23566051	23566052	0.11	+	CHH	ONT
6	23566052	23566053	0.94	+	CHH	ONT
6	23566067	23566068	0	+	CHH	ONT
6	23566068	23566069	0	+	CHH	ONT
6	23566069	23566070	0	+	CHH	ONT
6	23566070	23566071	0.53	+	CHH	ONT
6	23566072	23566073	0	+	CHH	ONT
6	23566073	23566074	0.27	+	CHH	ONT
6	23566087	23566088	0	+	CHH	ONT
6	23566088	23566089	0	+	CHH	ONT
6	23566089	23566090	0.03	+	CHH	ONT
6	23566095	23566096	0.03	+	CHH	ONT
6	23566099	23566100	0	+	CHH	ONT
6	23566105	23566106	0	+	CHH	ONT
6	23566108	23566109	0	+	CHH	ONT
6	23566109	23566110	0.04	+	CHH	ONT
6	23566117	23566118	0.02	+	CHH	ONT
6	23566121	23566122	0	+	CHH	ONT
6	23566129	23566130	0	+	CHH	ONT
6	23566211	23566212	0	+	CHH	ONT
6	23566222	23566223	0.02	+	CHH	ONT
6	23566231	23566232	0	+	CHH	ONT
6	23566255	23566256	0	+	CHH	ONT
6	23566256	23566257	0	+	CHH	ONT
6	23566257	23566258	0.34	+	CHH	ONT
6	23566260	23566261	0	+	CHH	ONT
6	23566261	23566262	0	+	CHH	ONT
6	23566262	23566263	0.08	+	CHH	ONT
6	23566283	23566284	0	+	CHH	ONT
6	23566284	23566285	0.62	+	CHH	ONT
6	23566295	23566296	0	+	CHH	ONT
6	23566297	23566298	0	+	CHH	ONT
6	23566298	23566299	0	+	CHH	ONT
6	23566301	23566302	0	+	CHH	ONT
6	23566304	23566305	0	+	CHH	ONT
6	23566310	23566311	0.02	+	CHH	ONT
6	23566333	23566334	0.03	+	CHH	ONT
6	23566339	23566340	0.11	+	CHH	ONT
6	23566367	23566368	0.02	+	CHH	ONT
6	23566393	23566394	0	+	CHH	ONT
6	23566397	23566398	0.03	+	CHH	ONT
6	23566419	23566420	0	+	CHH	ONT
6	23566422	23566423	0.05	+	CHH	ONT
6	23566423	23566424	0	+	CHH	ONT
6	23566424	23566425	0.21	+	CHH	ONT
6	23566425	23566426	0.35	+	CHH	ONT
6	23566451	23566452	0	+	CHH	ONT
6	23566480	23566481	0	+	CHH	ONT
6	23566481	23566482	0	+	CHH	ONT
6	23566489	23566490	0	+	CHH	ONT
6	23566506	23566507	0.03	+	CHH	ONT
6	23566516	23566517	0	+	CHH	ONT
6	23566527	23566528	0	+	CHH	ONT
6	23566531	23566532	0	+	CHH	ONT
6	23566538	23566539	0	+	CHH	ONT
6	23566546	23566547	0.03	+	CHH	ONT
6	23566550	23566551	0	+	CHH	ONT
6	23566558	23566559	0.02	+	CHH	ONT
6	23566568	23566569	0	+	CHH	ONT
6	23566569	23566570	0	+	CHH	ONT
6	23566583	23566584	0	+	CHH	ONT
6	23566623	23566624	0.02	+	CHH	ONT
6	23566644	23566645	0.02	+	CHH	ONT
6	23566684	23566685	0.03	+	CHH	ONT
6	23566692	23566693	0.02	+	CHH	ONT
6	23566693	23566694	0.03	+	CHH	ONT
6	23566703	23566704	0	+	CHH	ONT
6	23566709	23566710	0.05	+	CHH	ONT
6	23566725	23566726	0	+	CHH	ONT
6	23566740	23566741	0	+	CHH	ONT
6	23566745	23566746	0	+	CHH	ONT
6	23566749	23566750	0.25	+	CHH	ONT
6	23566770	23566771	0	+	CHH	ONT
6	23566783	23566784	0	+	CHH	ONT
6	23566784	23566785	0	+	CHH	ONT
6	23566790	23566791	0	+	CHH	ONT
6	23566791	23566792	0.02	+	CHH	ONT
6	23566805	23566806	0	+	CHH	ONT
6	23566825	23566826	0	+	CHH	ONT
6	23566826	23566827	0	+	CHH	ONT
6	23566840	23566841	0	+	CHH	ONT
6	23566848	23566849	0	+	CHH	ONT
6	23566856	23566857	0.02	+	CHH	ONT
6	23566869	23566870	0.02	+	CHH	ONT
6	23566873	23566874	0	+	CHH	ONT
6	23566875	23566876	0	+	CHH	ONT
6	23566901	23566902	0	+	CHH	ONT
6	23566907	23566908	0.02	+	CHH	ONT
6	23566912	23566913	0	+	CHH	ONT
6	23566913	23566914	0	+	CHH	ONT
6	23566925	23566926	0.02	+	CHH	ONT
6	23566985	23566986	0.02	+	CHH	ONT
6	23566997	23566998	0	+	CHH	ONT
6	23567011	23567012	0.02	+	CHH	ONT
6	23567017	23567018	0.02	+	CHH	ONT
6	23567021	23567022	0.02	+	CHH	ONT
6	23567028	23567029	0.02	+	CHH	ONT
6	23567031	23567032	0.02	+	CHH	ONT
6	23567036	23567037	0.03	+	CHH	ONT
6	23567059	23567060	0.09	+	CHH	ONT
6	23567081	23567082	0	+	CHH	ONT
6	23567082	23567083	0	+	CHH	ONT
6	23567093	23567094	0	+	CHH	ONT
6	23567103	23567104	0	+	CHH	ONT
6	23567109	23567110	0	+	CHH	ONT
6	23567111	23567112	0.07	+	CHH	ONT
6	23567123	23567124	0	+	CHH	ONT
6	23567125	23567126	0	+	CHH	ONT
6	23567126	23567127	0.04	+	CHH	ONT
6	23567127	23567128	0.47	+	CHH	ONT
6	23567137	23567138	0.14	+	CHH	ONT
6	23567144	23567145	0	+	CHH	ONT
6	23567156	23567157	0.12	+	CHH	ONT
6	23567176	23567177	0.03	+	CHH	ONT
6	23567225	23567226	0.16	+	CHH	ONT
6	23567234	23567235	0	+	CHH	ONT
6	23567235	23567236	0	+	CHH	ONT
6	23567240	23567241	0	+	CHH	ONT
6	23567279	23567280	0	+	CHH	ONT
6	23567281	23567282	0	+	CHH	ONT
6	23567282	23567283	0.06	+	CHH	ONT
6	23567290	23567291	0	+	CHH	ONT
6	23567305	23567306	0	+	CHH	ONT
6	23567306	23567307	0	+	CHH	ONT
6	23567308	23567309	0.07	+	CHH	ONT
6	23567309	23567310	0.08	+	CHH	ONT
6	23567339	23567340	0.02	+	CHH	ONT
6	23567340	23567341	0.02	+	CHH	ONT
6	23567341	23567342	0.1	+	CHH	ONT
6	23567342	23567343	0.16	+	CHH	ONT
6	23567346	23567347	0.02	+	CHH	ONT
6	23567364	23567365	0.05	+	CHH	ONT
6	23567371	23567372	0	+	CHH	ONT
6	23567383	23567384	0	+	CHH	ONT
6	23567388	23567389	0.02	+	CHH	ONT
6	23567417	23567418	0	+	CHH	ONT
6	23567418	23567419	0.3	+	CHH	ONT
6	23567420	23567421	0	+	CHH	ONT
6	23567422	23567423	0.08	+	CHH	ONT
6	23567426	23567427	0	+	CHH	ONT
6	23567428	23567429	0.03	+	CHH	ONT
6	23567450	23567451	0.03	+	CHH	ONT
6	23567470	23567471	0	+	CHH	ONT
6	23567487	23567488	0.02	+	CHH	ONT
6	23567495	23567496	0	+	CHH	ONT
6	23567496	23567497	0	+	CHH	ONT
6	23567500	23567501	0	+	CHH	ONT
6	23567512	23567513	0.09	+	CHH	ONT
6	23567534	23567535	0	+	CHH	ONT
6	23567535	23567536	0	+	CHH	ONT
6	23567546	23567547	0	+	CHH	ONT
6	23567551	23567552	0	+	CHH	ONT
6	23567570	23567571	0	+	CHH	ONT
6	23567577	23567578	0.02	+	CHH	ONT
6	23567579	23567580	0.02	+	CHH	ONT
6	23567581	23567582	0.02	+	CHH	ONT
6	23567585	23567586	0.02	+	CHH	ONT
6	23567605	23567606	0.1	+	CHH	ONT
6	23567615	23567616	0.03	+	CHH	ONT
6	23567618	23567619	0.08	+	CHH	ONT
6	23567644	23567645	0.06	+	CHH	ONT
6	23567656	23567657	0	+	CHH	ONT
6	23567689	23567690	0.03	+	CHH	ONT
6	23567691	23567692	0.22	+	CHH	ONT
6	23567708	23567709	0.07	+	CHH	ONT
6	23567711	23567712	0.05	+	CHH	ONT
6	23567721	23567722	0.09	+	CHH	ONT
6	23567728	23567729	0	+	CHH	ONT
6	23567729	23567730	0.02	+	CHH	ONT
6	23567736	23567737	0.02	+	CHH	ONT
6	23567744	23567745	0	+	CHH	ONT
6	23567745	23567746	0.02	+	CHH	ONT
6	23567746	23567747	0.07	+	CHH	ONT
6	23567757	23567758	0	+	CHH	ONT
6	23567764	23567765	0.11	+	CHH	ONT
6	23567765	23567766	0	+	CHH	ONT
6	23567789	23567790	0	+	CHH	ONT
6	23567791	23567792	0.02	+	CHH	ONT
6	23567794	23567795	0	+	CHH	ONT
6	23567795	23567796	0.05	+	CHH	ONT
6	23567801	23567802	0	+	CHH	ONT
6	23567805	23567806	0	+	CHH	ONT
6	23567815	23567816	0	+	CHH	ONT
6	23567816	23567817	0	+	CHH	ONT
6	23567817	23567818	0	+	CHH	ONT
6	23567826	23567827	0.02	+	CHH	ONT
6	23567827	23567828	0.02	+	CHH	ONT
6	23567844	23567845	0.02	+	CHH	ONT
6	23567863	23567864	0	+	CHH	ONT
6	23567865	23567866	0	+	CHH	ONT
6	23567883	23567884	0	+	CHH	ONT
6	23567885	23567886	0	+	CHH	ONT
6	23567887	23567888	0.02	+	CHH	ONT
6	23567902	23567903	0	+	CHH	ONT
6	23567903	23567904	0.07	+	CHH	ONT
6	23567918	23567919	0	+	CHH	ONT
6	23567919	23567920	0	+	CHH	ONT
6	23567923	23567924	0	+	CHH	ONT
6	23567954	23567955	0	+	CHH	ONT
6	23567972	23567973	0	+	CHH	ONT
6	23567986	23567987	0.02	+	CHH	ONT
6	23567992	23567993	0	+	CHH	ONT
6	23568005	23568006	0	+	CHH	ONT
6	23568006	23568007	0.11	+	CHH	ONT
6	23568020	23568021	0	+	CHH	ONT
6	23568021	23568022	0	+	CHH	ONT
6	23568022	23568023	0	+	CHH	ONT
6	23568023	23568024	0.13	+	CHH	ONT
6	23568034	23568035	0	+	CHH	ONT
6	23568044	23568045	0	+	CHH	ONT
6	23568047	23568048	0.03	+	CHH	ONT
6	23568070	23568071	0	+	CHH	ONT
6	23568073	23568074	0	+	CHH	ONT
6	23568074	23568075	0	+	CHH	ONT
6	23568079	23568080	0	+	CHH	ONT
6	23568082	23568083	0.09	+	CHH	ONT
6	23568084	23568085	0	+	CHH	ONT
6	23568101	23568102	0	+	CHH	ONT
6	23568108	23568109	0.02	+	CHH	ONT
6	23568109	23568110	0.06	+	CHH	ONT
6	23568131	23568132	0	+	CHH	ONT
6	23568134	23568135	0.08	+	CHH	ONT
6	23568135	23568136	0.04	+	CHH	ONT
6	23568136	23568137	0.04	+	CHH	ONT
6	23568137	23568138	0.49	+	CHH	ONT
6	23568138	23568139	0.6	+	CHH	ONT
6	23568139	23568140	0.55	+	CHH	ONT
6	23568147	23568148	0.02	+	CHH	ONT
6	23568151	23568152	0	+	CHH	ONT
6	23568164	23568165	0	+	CHH	ONT
6	23568169	23568170	0.02	+	CHH	ONT
6	23568180	23568181	0.03	+	CHH	ONT
6	23568193	23568194	0	+	CHH	ONT
6	23568194	23568195	0	+	CHH	ONT
6	23568217	23568218	0.05	+	CHH	ONT
6	23568229	23568230	0	+	CHH	ONT
6	23568230	23568231	0	+	CHH	ONT
6	23568233	23568234	0.17	+	CHH	ONT
6	23568250	23568251	0.02	+	CHH	ONT
6	23568252	23568253	0.11	+	CHH	ONT
6	23568260	23568261	0	+	CHH	ONT
6	23568261	23568262	0	+	CHH	ONT
6	23568267	23568268	0	+	CHH	ONT
6	23568268	23568269	0	+	CHH	ONT
6	23568272	23568273	0	+	CHH	ONT
6	23568274	23568275	0.09	+	CHH	ONT
6	23568282	23568283	0	+	CHH	ONT
6	23568283	23568284	0	+	CHH	ONT
6	23568334	23568335	0.03	+	CHH	ONT
6	23568357	23568358	0	+	CHH	ONT
6	23568359	23568360	0.02	+	CHH	ONT
6	23568361	23568362	0.18	+	CHH	ONT
6	23568370	23568371	0	+	CHH	ONT
6	23568373	23568374	0.02	+	CHH	ONT
6	23568375	23568376	0.02	+	CHH	ONT
6	23568376	23568377	0.02	+	CHH	ONT
6	23568377	23568378	0.26	+	CHH	ONT
6	23568388	23568389	0	+	CHH	ONT
6	23568389	23568390	0.04	+	CHH	ONT
6	23568402	23568403	0	+	CHH	ONT
6	23568414	23568415	0	+	CHH	ONT
6	23568415	23568416	0	+	CHH	ONT
6	23568420	23568421	0.03	+	CHH	ONT
6	23568429	23568430	0	+	CHH	ONT
6	23568430	23568431	0.02	+	CHH	ONT
6	23568432	23568433	0.03	+	CHH	ONT
6	23568435	23568436	0.02	+	CHH	ONT
6	23568438	23568439	0.16	+	CHH	ONT
6	23568472	23568473	0.02	+	CHH	ONT
6	23568480	23568481	0.02	+	CHH	ONT
6	23568483	23568484	0	+	CHH	ONT
6	23568491	23568492	0	+	CHH	ONT
6	23568495	23568496	0.02	+	CHH	ONT
6	23568516	23568517	0	+	CHH	ONT
6	23568540	23568541	0.07	+	CHH	ONT
6	23568552	23568553	0.05	+	CHH	ONT
6	23568554	23568555	0.02	+	CHH	ONT
6	23568565	23568566	0	+	CHH	ONT
6	23568571	23568572	0	+	CHH	ONT
6	23568572	23568573	0.02	+	CHH	ONT
6	23568579	23568580	0	+	CHH	ONT
6	23568580	23568581	0.03	+	CHH	ONT
6	23568585	23568586	0	+	CHH	ONT
6	23568592	23568593	0	+	CHH	ONT
6	23568595	23568596	0	+	CHH	ONT
6	23568610	23568611	0	+	CHH	ONT
6	23568623	23568624	0	+	CHH	ONT
6	23568624	23568625	0.02	+	CHH	ONT
6	23568625	23568626	0.04	+	CHH	ONT
6	23568635	23568636	0	+	CHH	ONT
6	23568636	23568637	0.03	+	CHH	ONT
6	23568654	23568655	0	+	CHH	ONT
6	23568669	23568670	0.03	+	CHH	ONT
6	23568671	23568672	0.06	+	CHH	ONT
6	23568672	23568673	0.14	+	CHH	ONT
6	23568677	23568678	0.02	+	CHH	ONT
6	23568678	23568679	0.03	+	CHH	ONT
6	23568682	23568683	0	+	CHH	ONT
6	23568683	23568684	0.02	+	CHH	ONT
6	23568690	23568691	0.02	+	CHH	ONT
6	23568723	23568724	0.04	+	CHH	ONT
6	23568759	23568760	0	+	CHH	ONT
6	23568763	23568764	0.04	+	CHH	ONT
6	23568765	23568766	0.15	+	CHH	ONT
6	23568781	23568782	0.27	+	CHH	ONT
6	23568788	23568789	0	+	CHH	ONT
6	23568796	23568797	0	+	CHH	ONT
6	23568804	23568805	0	+	CHH	ONT
6	23568805	23568806	0.02	+	CHH	ONT
6	23568818	23568819	0	+	CHH	ONT
6	23568819	23568820	0.02	+	CHH	ONT
6	23568820	23568821	0.27	+	CHH	ONT
6	23568826	23568827	0.02	+	CHH	ONT
6	23568856	23568857	0	+	CHH	ONT
6	23568871	23568872	0	+	CHH	ONT
6	23568872	23568873	0.08	+	CHH	ONT
6	23568874	23568875	0	+	CHH	ONT
6	23568888	23568889	0.03	+	CHH	ONT
6	23568900	23568901	0.05	+	CHH	ONT
6	23568918	23568919	0	+	CHH	ONT
6	23568920	23568921	0	+	CHH	ONT
6	23568921	23568922	0.13	+	CHH	ONT
6	23568934	23568935	0	+	CHH	ONT
6	23568945	23568946	0	+	CHH	ONT
6	23568950	23568951	0	+	CHH	ONT
6	23568951	23568952	0	+	CHH	ONT
6	23568954	23568955	0	+	CHH	ONT
6	23568959	23568960	0	+	CHH	ONT
6	23568963	23568964	0.03	+	CHH	ONT
6	23568971	23568972	0	+	CHH	ONT
6	23568972	23568973	0	+	CHH	ONT
6	23568981	23568982	0	+	CHH	ONT
6	23569012	23569013	0	+	CHH	ONT
6	23569013	23569014	0	+	CHH	ONT
6	23569023	23569024	0.04	+	CHH	ONT
6	23569024	23569025	0.03	+	CHH	ONT
6	23569040	23569041	0	+	CHH	ONT
6	23569041	23569042	0.02	+	CHH	ONT
6	23569042	23569043	0.12	+	CHH	ONT
6	23569045	23569046	0	+	CHH	ONT
6	23569046	23569047	0	+	CHH	ONT
6	23569047	23569048	0.08	+	CHH	ONT
6	23569053	23569054	0	+	CHH	ONT
6	23569062	23569063	0	+	CHH	ONT
6	23569064	23569065	0.06	+	CHH	ONT
6	23569093	23569094	0.02	+	CHH	ONT
6	23569117	23569118	0	+	CHH	ONT
6	23569126	23569127	0.02	+	CHH	ONT
6	23569130	23569131	0	+	CHH	ONT
6	23569131	23569132	0.02	+	CHH	ONT
6	23569132	23569133	0.02	+	CHH	ONT
6	23569133	23569134	0.04	+	CHH	ONT
6	23569134	23569135	0.28	+	CHH	ONT
6	23569147	23569148	0	+	CHH	ONT
6	23569160	23569161	0.02	+	CHH	ONT
6	23569163	23569164	0.02	+	CHH	ONT
6	23569170	23569171	0	+	CHH	ONT
6	23569176	23569177	0.02	+	CHH	ONT
6	23569207	23569208	0	+	CHH	ONT
6	23569208	23569209	0.02	+	CHH	ONT
6	23569233	23569234	0	+	CHH	ONT
6	23569235	23569236	0.27	+	CHH	ONT
6	23569241	23569242	0	+	CHH	ONT
6	23569243	23569244	0.03	+	CHH	ONT
6	23569257	23569258	0.02	+	CHH	ONT
6	23569269	23569270	0.03	+	CHH	ONT
6	23569285	23569286	0.02	+	CHH	ONT
6	23569287	23569288	0	+	CHH	ONT
6	23569288	23569289	0.05	+	CHH	ONT
6	23569291	23569292	0	+	CHH	ONT
6	23569294	23569295	0	+	CHH	ONT
6	23569299	23569300	0	+	CHH	ONT
6	23569312	23569313	0.02	+	CHH	ONT
6	23569313	23569314	0.02	+	CHH	ONT
6	23569316	23569317	0.02	+	CHH	ONT
6	23569318	23569319	0.03	+	CHH	ONT
6	23569332	23569333	0.02	+	CHH	ONT
6	23569334	23569335	0.15	+	CHH	ONT
6	23569340	23569341	0	+	CHH	ONT
6	23569341	23569342	0.02	+	CHH	ONT
6	23569349	23569350	0	+	CHH	ONT
6	23569353	23569354	0	+	CHH	ONT
6	23569363	23569364	0	+	CHH	ONT
6	23569369	23569370	0.02	+	CHH	ONT
6	23569375	23569376	0	+	CHH	ONT
6	23569388	23569389	0	+	CHH	ONT
6	23569395	23569396	0	+	CHH	ONT
6	23569397	23569398	0	+	CHH	ONT
6	23569417	23569418	0	+	CHH	ONT
6	23569418	23569419	0	+	CHH	ONT
6	23569419	23569420	0	+	CHH	ONT
6	23569420	23569421	0	+	CHH	ONT
6	23569421	23569422	0.04	+	CHH	ONT
6	23569422	23569423	0.15	+	CHH	ONT
6	23569430	23569431	0.02	+	CHH	ONT
6	23569437	23569438	0	+	CHH	ONT
6	23569444	23569445	0.02	+	CHH	ONT
6	23569445	23569446	0.11	+	CHH	ONT
6	23569449	23569450	0	+	CHH	ONT
6	23569460	23569461	0.01	+	CHH	ONT
6	23569467	23569468	0.04	+	CHH	ONT
6	23569479	23569480	0	+	CHH	ONT
6	23569491	23569492	0	+	CHH	ONT
6	23569492	23569493	0.04	+	CHH	ONT
6	23569499	23569500	0	+	CHH	ONT
6	23569502	23569503	0.06	+	CHH	ONT
6	23569503	23569504	0.02	+	CHH	ONT
6	23569510	23569511	0	+	CHH	ONT
6	23569511	23569512	0	+	CHH	ONT
6	23569512	23569513	0	+	CHH	ONT
6	23569515	23569516	0.06	+	CHH	ONT
6	23569521	23569522	0	+	CHH	ONT
6	23569542	23569543	0	+	CHH	ONT
6	23569551	23569552	0	+	CHH	ONT
6	23569566	23569567	0	+	CHH	ONT
6	23569571	23569572	0	+	CHH	ONT
6	23569572	23569573	0	+	CHH	ONT
6	23569576	23569577	0	+	CHH	ONT
6	23569615	23569616	0	+	CHH	ONT
6	23569620	23569621	0	+	CHH	ONT
6	23569622	23569623	0	+	CHH	ONT
6	23569627	23569628	0	+	CHH	ONT
6	23569633	23569634	0	+	CHH	ONT
6	23569634	23569635	0	+	CHH	ONT
6	23569639	23569640	0	+	CHH	ONT
6	23569642	23569643	0	+	CHH	ONT
6	23569644	23569645	0.07	+	CHH	ONT
6	23569653	23569654	0	+	CHH	ONT
6	23569662	23569663	0	+	CHH	ONT
6	23569663	23569664	0.03	+	CHH	ONT
6	23569665	23569666	0.03	+	CHH	ONT
6	23569668	23569669	0.03	+	CHH	ONT
6	23569677	23569678	0	+	CHH	ONT
6	23569694	23569695	0	+	CHH	ONT
6	23569707	23569708	0	+	CHH	ONT
6	23569709	23569710	0	+	CHH	ONT
6	23569710	23569711	0	+	CHH	ONT
6	23569712	23569713	0.05	+	CHH	ONT
6	23569720	23569721	0	+	CHH	ONT
6	23569724	23569725	0	+	CHH	ONT
6	23569725	23569726	0.02	+	CHH	ONT
6	23569729	23569730	0	+	CHH	ONT
6	23569730	23569731	0	+	CHH	ONT
6	23569734	23569735	0.07	+	CHH	ONT
6	23569746	23569747	0.01	+	CHH	ONT
6	23569771	23569772	0.01	+	CHH	ONT
6	23569773	23569774	0.01	+	CHH	ONT
6	23569774	23569775	0.01	+	CHH	ONT
6	23569789	23569790	0.1	+	CHH	ONT
6	23569803	23569804	0	+	CHH	ONT
6	23569804	23569805	0.03	+	CHH	ONT
6	23569807	23569808	0	+	CHH	ONT
6	23569809	23569810	0.03	+	CHH	ONT
6	23569811	23569812	0.2	+	CHH	ONT
6	23569818	23569819	0.02	+	CHH	ONT
6	23569823	23569824	0	+	CHH	ONT
6	23569824	23569825	0	+	CHH	ONT
6	23569829	23569830	0.02	+	CHH	ONT
6	23569837	23569838	0	+	CHH	ONT
6	23569844	23569845	0	+	CHH	ONT
6	23569846	23569847	0	+	CHH	ONT
6	23569848	23569849	0	+	CHH	ONT
6	23569850	23569851	0	+	CHH	ONT
6	23569851	23569852	0.07	+	CHH	ONT
6	23569852	23569853	0.07	+	CHH	ONT
6	23569861	23569862	0.04	+	CHH	ONT
6	23569862	23569863	0.02	+	CHH	ONT
6	23569865	23569866	0.16	+	CHH	ONT
6	23569870	23569871	0.06	+	CHH	ONT
6	23569885	23569886	0.02	+	CHH	ONT
6	23569888	23569889	0.03	+	CHH	ONT
6	23569891	23569892	0	+	CHH	ONT
6	23569907	23569908	0	+	CHH	ONT
6	23569910	23569911	0	+	CHH	ONT
6	23569912	23569913	0.05	+	CHH	ONT
6	23569939	23569940	0.02	+	CHH	ONT
6	23569947	23569948	0	+	CHH	ONT
6	23569952	23569953	0	+	CHH	ONT
6	23569967	23569968	0	+	CHH	ONT
6	23569968	23569969	0.02	+	CHH	ONT
6	23569969	23569970	0.02	+	CHH	ONT
6	23569980	23569981	0.03	+	CHH	ONT
6	23569990	23569991	0	+	CHH	ONT
6	23569991	23569992	0	+	CHH	ONT
6	23569993	23569994	0.03	+	CHH	ONT
6	23569996	23569997	0	+	CHH	ONT
6	23569997	23569998	0	+	CHH	ONT
6	23570000	23570001	0	+	CHH	ONT
6	23570026	23570027	0	+	CHH	ONT
6	23570028	23570029	0.03	+	CHH	ONT
6	23570030	23570031	0.16	+	CHH	ONT
6	23570040	23570041	0	+	CHH	ONT
6	23570041	23570042	0	+	CHH	ONT
6	23570044	23570045	0.12	+	CHH	ONT
6	23570045	23570046	0.02	+	CHH	ONT
6	23570056	23570057	0	+	CHH	ONT
6	23570065	23570066	0	+	CHH	ONT
6	23570066	23570067	0	+	CHH	ONT
6	23570070	23570071	0	+	CHH	ONT
6	23570079	23570080	0	+	CHH	ONT
6	23570091	23570092	0	+	CHH	ONT
6	23570097	23570098	0.02	+	CHH	ONT
6	23570126	23570127	0	+	CHH	ONT
6	23570140	23570141	0	+	CHH	ONT
6	23570154	23570155	0.03	+	CHH	ONT
6	23570167	23570168	0	+	CHH	ONT
6	23570168	23570169	0.02	+	CHH	ONT
6	23570169	23570170	0.06	+	CHH	ONT
6	23570171	23570172	0.22	+	CHH	ONT
6	23570173	23570174	0.02	+	CHH	ONT
6	23570177	23570178	0	+	CHH	ONT
6	23570179	23570180	0	+	CHH	ONT
6	23570182	23570183	0	+	CHH	ONT
6	23570183	23570184	0	+	CHH	ONT
6	23570193	23570194	0	+	CHH	ONT
6	23570195	23570196	0.04	+	CHH	ONT
6	23570196	23570197	0.18	+	CHH	ONT
6	23570198	23570199	0.1	+	CHH	ONT
6	23570209	23570210	0	+	CHH	ONT
6	23570210	23570211	0.06	+	CHH	ONT
6	23570232	23570233	0	+	CHH	ONT
6	23570234	23570235	0	+	CHH	ONT
6	23570236	23570237	0	+	CHH	ONT
6	23570241	23570242	0	+	CHH	ONT
6	23570243	23570244	0.03	+	CHH	ONT
6	23570255	23570256	0	+	CHH	ONT
6	23570256	23570257	0	+	CHH	ONT
6	23570257	23570258	0.51	+	CHH	ONT
6	23570263	23570264	0	+	CHH	ONT
6	23570264	23570265	0	+	CHH	ONT
6	23570273	23570274	0	+	CHH	ONT
6	23570274	23570275	0.02	+	CHH	ONT
6	23570275	23570276	0.05	+	CHH	ONT
6	23570290	23570291	0	+	CHH	ONT
6	23570297	23570298	0.02	+	CHH	ONT
6	23570299	23570300	0	+	CHH	ONT
6	23570300	23570301	0.07	+	CHH	ONT
6	23570321	23570322	0.07	+	CHH	ONT
6	23570327	23570328	0	+	CHH	ONT
6	23570328	23570329	0	+	CHH	ONT
6	23570330	23570331	0.02	+	CHH	ONT
6	23570332	23570333	0	+	CHH	ONT
6	23570339	23570340	0	+	CHH	ONT
6	23570340	23570341	0.02	+	CHH	ONT
6	23570341	23570342	0.02	+	CHH	ONT
6	23570367	23570368	0	+	CHH	ONT
6	23570368	23570369	0	+	CHH	ONT
6	23570369	23570370	0	+	CHH	ONT
6	23570371	23570372	0	+	CHH	ONT
6	23570382	23570383	0	+	CHH	ONT
6	23570384	23570385	0	+	CHH	ONT
6	23570403	23570404	0	+	CHH	ONT
6	23570406	23570407	0	+	CHH	ONT
6	23570414	23570415	0	+	CHH	ONT
6	23570415	23570416	0	+	CHH	ONT
6	23570418	23570419	0	+	CHH	ONT
6	23570422	23570423	0	+	CHH	ONT
6	23570430	23570431	0.02	+	CHH	ONT
6	23570431	23570432	0.02	+	CHH	ONT
6	23570454	23570455	0	+	CHH	ONT
6	23570455	23570456	0.02	+	CHH	ONT
6	23570458	23570459	0	+	CHH	ONT
6	23570459	23570460	0	+	CHH	ONT
6	23570468	23570469	0	+	CHH	ONT
6	23570469	23570470	0	+	CHH	ONT
6	23570475	23570476	0	+	CHH	ONT
6	23570501	23570502	0	+	CHH	ONT
6	23570502	23570503	0	+	CHH	ONT
6	23570532	23570533	0.02	+	CHH	ONT
6	23570537	23570538	0.02	+	CHH	ONT
6	23570549	23570550	0	+	CHH	ONT
6	23570552	23570553	0	+	CHH	ONT
6	23570558	23570559	0.01	+	CHH	ONT
6	23570566	23570567	0	+	CHH	ONT
6	23570581	23570582	0	+	CHH	ONT
6	23570582	23570583	0	+	CHH	ONT
6	23570583	23570584	0.03	+	CHH	ONT
6	23570584	23570585	0.09	+	CHH	ONT
6	23570585	23570586	0.32	+	CHH	ONT
6	23570590	23570591	0.08	+	CHH	ONT
6	23570606	23570607	0	+	CHH	ONT
6	23570618	23570619	0	+	CHH	ONT
6	23570626	23570627	0	+	CHH	ONT
6	23570636	23570637	0	+	CHH	ONT
6	23570642	23570643	0.22	+	CHH	ONT
6	23570648	23570649	0	+	CHH	ONT
6	23570655	23570656	0.02	+	CHH	ONT
6	23570657	23570658	0.13	+	CHH	ONT
6	23570663	23570664	0.14	+	CHH	ONT
6	23570669	23570670	0	+	CHH	ONT
6	23570676	23570677	0.02	+	CHH	ONT
6	23570678	23570679	0.02	+	CHH	ONT
6	23570687	23570688	0	+	CHH	ONT
6	23570688	23570689	0	+	CHH	ONT
6	23570690	23570691	0.08	+	CHH	ONT
6	23570694	23570695	0	+	CHH	ONT
6	23570695	23570696	0.02	+	CHH	ONT
6	23570699	23570700	0	+	CHH	ONT
6	23570705	23570706	0	+	CHH	ONT
6	23570723	23570724	0	+	CHH	ONT
6	23570727	23570728	0	+	CHH	ONT
6	23570728	23570729	0.02	+	CHH	ONT
6	23570733	23570734	0	+	CHH	ONT
6	23570734	23570735	0	+	CHH	ONT
6	23570735	23570736	0.02	+	CHH	ONT
6	23570736	23570737	0.41	+	CHH	ONT
6	23570737	23570738	0.77	+	CHH	ONT
6	23570738	23570739	0.56	+	CHH	ONT
6	23570763	23570764	0.02	+	CHH	ONT
6	23570766	23570767	0.08	+	CHH	ONT
6	23570775	23570776	0	+	CHH	ONT
6	23570777	23570778	0.25	+	CHH	ONT
6	23570787	23570788	0	+	CHH	ONT
6	23570789	23570790	0	+	CHH	ONT
6	23570791	23570792	0.02	+	CHH	ONT
6	23570799	23570800	0.03	+	CHH	ONT
6	23570822	23570823	0.03	+	CHH	ONT
6	23570827	23570828	0.07	+	CHH	ONT
6	23570830	23570831	0.38	+	CHH	ONT
6	23570836	23570837	0	+	CHH	ONT
6	23570837	23570838	0.04	+	CHH	ONT
6	23570857	23570858	0	+	CHH	ONT
6	23570858	23570859	0	+	CHH	ONT
6	23570883	23570884	0.07	+	CHH	ONT
6	23570892	23570893	0	+	CHH	ONT
6	23570895	23570896	0	+	CHH	ONT
6	23570911	23570912	0	+	CHH	ONT
6	23570912	23570913	0	+	CHH	ONT
6	23570920	23570921	0	+	CHH	ONT
6	23570922	23570923	0	+	CHH	ONT
6	23570930	23570931	0	+	CHH	ONT
6	23570935	23570936	0.45	+	CHH	ONT
6	23570939	23570940	0.05	+	CHH	ONT
6	23570943	23570944	0	+	CHH	ONT
6	23570947	23570948	0	+	CHH	ONT
6	23570948	23570949	0.02	+	CHH	ONT
6	23570949	23570950	0.04	+	CHH	ONT
6	23570960	23570961	0.02	+	CHH	ONT
6	23570969	23570970	0	+	CHH	ONT
6	23570970	23570971	0	+	CHH	ONT
6	23570972	23570973	0	+	CHH	ONT
6	23570982	23570983	0	+	CHH	ONT
6	23570984	23570985	0.02	+	CHH	ONT
6	23570987	23570988	0.06	+	CHH	ONT
6	23570988	23570989	0.05	+	CHH	ONT
6	23570989	23570990	0.17	+	CHH	ONT
6	23571002	23571003	0	+	CHH	ONT
6	23571029	23571030	0	+	CHH	ONT
6	23571031	23571032	0	+	CHH	ONT
6	23571040	23571041	0.03	+	CHH	ONT
6	23571058	23571059	0	+	CHH	ONT
6	23571091	23571092	0.02	+	CHH	ONT
6	23571102	23571103	0	+	CHH	ONT
6	23571103	23571104	0.05	+	CHH	ONT
6	23571116	23571117	0.06	+	CHH	ONT
6	23571125	23571126	0	+	CHH	ONT
6	23571126	23571127	0	+	CHH	ONT
6	23571134	23571135	0.02	+	CHH	ONT
6	23571138	23571139	0.03	+	CHH	ONT
6	23571144	23571145	0	+	CHH	ONT
6	23571145	23571146	0	+	CHH	ONT
6	23571159	23571160	0	+	CHH	ONT
6	23571161	23571162	0	+	CHH	ONT
6	23571165	23571166	0.01	+	CHH	ONT
6	23571170	23571171	0.01	+	CHH	ONT
6	23571177	23571178	0	+	CHH	ONT
6	23571185	23571186	0.01	+	CHH	ONT
6	23571201	23571202	0	+	CHH	ONT
6	23571210	23571211	0	+	CHH	ONT
6	23571233	23571234	0	+	CHH	ONT
6	23571238	23571239	0.02	+	CHH	ONT
6	23571270	23571271	0	+	CHH	ONT
6	23571274	23571275	0	+	CHH	ONT
6	23571297	23571298	0.01	+	CHH	ONT
6	23571319	23571320	0	+	CHH	ONT
6	23571322	23571323	0	+	CHH	ONT
6	23571371	23571372	0.01	+	CHH	ONT
6	23571379	23571380	0	+	CHH	ONT
6	23571390	23571391	0	+	CHH	ONT
6	23571396	23571397	0.01	+	CHH	ONT
6	23571397	23571398	0.05	+	CHH	ONT
6	23571399	23571400	0	+	CHH	ONT
6	23571401	23571402	0.08	+	CHH	ONT
6	23571405	23571406	0.1	+	CHH	ONT
6	23571417	23571418	0.03	+	CHH	ONT
6	23571424	23571425	0.04	+	CHH	ONT
6	23571430	23571431	0	+	CHH	ONT
6	23571455	23571456	0	+	CHH	ONT
6	23571458	23571459	0.01	+	CHH	ONT
6	23571478	23571479	0	+	CHH	ONT
6	23571482	23571483	0.02	+	CHH	ONT
[truncated: 5,434 more rows]

## Sheet: Supplementary Fig. 17
Source Data of Supplementary Fig. 17 Methylation status (profiled by ONT and BS) of a 15 kb region (chr7:3089990-3104990:+) of O. sativa (sample2).
chrom	start	end	methylation_ratio	strand	motif	technology
7	3090032	3090033	0	+	CpG	ONT
7	3090036	3090037	0	+	CpG	ONT
7	3090042	3090043	0	+	CpG	ONT
7	3090097	3090098	0	+	CpG	ONT
7	3090100	3090101	0	+	CpG	ONT
7	3090111	3090112	0	+	CpG	ONT
7	3090153	3090154	0	+	CpG	ONT
7	3090210	3090211	0	+	CpG	ONT
7	3090234	3090235	0	+	CpG	ONT
7	3090238	3090239	0	+	CpG	ONT
7	3090240	3090241	0.03	+	CpG	ONT
7	3090247	3090248	0	+	CpG	ONT
7	3090250	3090251	0	+	CpG	ONT
7	3090253	3090254	0	+	CpG	ONT
7	3090258	3090259	0.06	+	CpG	ONT
7	3090261	3090262	0.09	+	CpG	ONT
7	3090264	3090265	0.11	+	CpG	ONT
7	3090267	3090268	0.11	+	CpG	ONT
7	3090274	3090275	0.06	+	CpG	ONT
7	3090277	3090278	0	+	CpG	ONT
7	3090280	3090281	0.16	+	CpG	ONT
7	3090283	3090284	0.15	+	CpG	ONT
7	3090304	3090305	0.26	+	CpG	ONT
7	3090319	3090320	1	+	CpG	ONT
7	3090325	3090326	0.89	+	CpG	ONT
7	3090334	3090335	0.97	+	CpG	ONT
7	3090342	3090343	0.94	+	CpG	ONT
7	3090346	3090347	0.94	+	CpG	ONT
7	3090365	3090366	1	+	CpG	ONT
7	3090378	3090379	1	+	CpG	ONT
7	3090491	3090492	1	+	CpG	ONT
7	3090503	3090504	1	+	CpG	ONT
7	3090506	3090507	1	+	CpG	ONT
7	3090531	3090532	1	+	CpG	ONT
7	3090561	3090562	1	+	CpG	ONT
7	3090565	3090566	1	+	CpG	ONT
7	3090594	3090595	1	+	CpG	ONT
7	3090624	3090625	0.86	+	CpG	ONT
7	3090654	3090655	1	+	CpG	ONT
7	3090660	3090661	1	+	CpG	ONT
7	3090709	3090710	1	+	CpG	ONT
7	3090759	3090760	1	+	CpG	ONT
7	3090769	3090770	1	+	CpG	ONT
7	3090772	3090773	1	+	CpG	ONT
7	3090812	3090813	0.9	+	CpG	ONT
7	3090827	3090828	0.97	+	CpG	ONT
7	3090859	3090860	0.9	+	CpG	ONT
7	3090892	3090893	0.97	+	CpG	ONT
7	3090910	3090911	1	+	CpG	ONT
7	3090935	3090936	1	+	CpG	ONT
7	3091050	3091051	0.97	+	CpG	ONT
7	3091052	3091053	1	+	CpG	ONT
7	3091055	3091056	1	+	CpG	ONT
7	3091076	3091077	1	+	CpG	ONT
7	3091107	3091108	0.92	+	CpG	ONT
7	3091134	3091135	0.94	+	CpG	ONT
7	3091159	3091160	0.92	+	CpG	ONT
7	3091269	3091270	1	+	CpG	ONT
7	3091359	3091360	0.97	+	CpG	ONT
7	3091370	3091371	1	+	CpG	ONT
7	3091419	3091420	1	+	CpG	ONT
7	3091461	3091462	1	+	CpG	ONT
7	3091517	3091518	1	+	CpG	ONT
7	3091573	3091574	0.96	+	CpG	ONT
7	3091595	3091596	1	+	CpG	ONT
7	3091606	3091607	0.97	+	CpG	ONT
7	3091609	3091610	1	+	CpG	ONT
7	3091614	3091615	0.97	+	CpG	ONT
7	3091623	3091624	1	+	CpG	ONT
7	3091626	3091627	1	+	CpG	ONT
7	3091635	3091636	1	+	CpG	ONT
7	3091672	3091673	1	+	CpG	ONT
7	3091675	3091676	1	+	CpG	ONT
7	3091678	3091679	1	+	CpG	ONT
7	3091698	3091699	0.86	+	CpG	ONT
7	3091714	3091715	1	+	CpG	ONT
7	3091738	3091739	0.43	+	CpG	ONT
7	3091748	3091749	1	+	CpG	ONT
7	3091782	3091783	0.75	+	CpG	ONT
7	3091811	3091812	1	+	CpG	ONT
7	3091817	3091818	1	+	CpG	ONT
7	3091836	3091837	0.89	+	CpG	ONT
7	3091850	3091851	0.97	+	CpG	ONT
7	3091857	3091858	1	+	CpG	ONT
7	3091860	3091861	0.97	+	CpG	ONT
7	3091865	3091866	0.97	+	CpG	ONT
7	3091892	3091893	0.97	+	CpG	ONT
7	3091896	3091897	0.97	+	CpG	ONT
7	3091899	3091900	0.97	+	CpG	ONT
7	3091923	3091924	1	+	CpG	ONT
7	3091930	3091931	1	+	CpG	ONT
7	3091937	3091938	1	+	CpG	ONT
7	3091941	3091942	1	+	CpG	ONT
7	3091955	3091956	0.92	+	CpG	ONT
7	3091961	3091962	1	+	CpG	ONT
7	3091988	3091989	1	+	CpG	ONT
7	3092001	3092002	1	+	CpG	ONT
7	3092004	3092005	1	+	CpG	ONT
7	3092018	3092019	0.82	+	CpG	ONT
7	3092035	3092036	0.97	+	CpG	ONT
7	3092037	3092038	0.97	+	CpG	ONT
7	3092081	3092082	0.6	+	CpG	ONT
7	3092100	3092101	1	+	CpG	ONT
7	3092161	3092162	1	+	CpG	ONT
7	3092164	3092165	1	+	CpG	ONT
7	3092204	3092205	0.97	+	CpG	ONT
7	3092214	3092215	0.97	+	CpG	ONT
7	3092264	3092265	0.96	+	CpG	ONT
7	3092282	3092283	0.97	+	CpG	ONT
7	3092325	3092326	0.96	+	CpG	ONT
7	3092340	3092341	1	+	CpG	ONT
7	3092394	3092395	1	+	CpG	ONT
7	3092431	3092432	0.97	+	CpG	ONT
7	3092479	3092480	0.93	+	CpG	ONT
7	3092497	3092498	1	+	CpG	ONT
7	3092504	3092505	1	+	CpG	ONT
7	3092524	3092525	0.97	+	CpG	ONT
7	3092535	3092536	1	+	CpG	ONT
7	3092541	3092542	1	+	CpG	ONT
7	3092544	3092545	0.97	+	CpG	ONT
7	3092563	3092564	0.88	+	CpG	ONT
7	3092687	3092688	1	+	CpG	ONT
7	3092706	3092707	0.97	+	CpG	ONT
7	3092721	3092722	0.97	+	CpG	ONT
7	3092823	3092824	1	+	CpG	ONT
7	3092826	3092827	1	+	CpG	ONT
7	3092835	3092836	1	+	CpG	ONT
7	3092846	3092847	1	+	CpG	ONT
7	3092869	3092870	0.97	+	CpG	ONT
7	3092884	3092885	0.97	+	CpG	ONT
7	3092925	3092926	1	+	CpG	ONT
7	3092960	3092961	1	+	CpG	ONT
7	3092963	3092964	1	+	CpG	ONT
7	3092989	3092990	1	+	CpG	ONT
7	3093009	3093010	1	+	CpG	ONT
7	3093039	3093040	1	+	CpG	ONT
7	3093043	3093044	1	+	CpG	ONT
7	3093084	3093085	0.97	+	CpG	ONT
7	3093096	3093097	1	+	CpG	ONT
7	3093101	3093102	1	+	CpG	ONT
7	3093189	3093190	1	+	CpG	ONT
7	3093228	3093229	0.97	+	CpG	ONT
7	3093233	3093234	1	+	CpG	ONT
7	3093251	3093252	1	+	CpG	ONT
7	3093255	3093256	1	+	CpG	ONT
7	3093276	3093277	0.97	+	CpG	ONT
7	3093287	3093288	0.97	+	CpG	ONT
7	3093291	3093292	0.97	+	CpG	ONT
7	3093300	3093301	1	+	CpG	ONT
7	3093305	3093306	1	+	CpG	ONT
7	3093317	3093318	1	+	CpG	ONT
7	3093320	3093321	1	+	CpG	ONT
7	3093335	3093336	0.97	+	CpG	ONT
7	3093350	3093351	0.88	+	CpG	ONT
7	3093371	3093372	1	+	CpG	ONT
7	3093386	3093387	0.98	+	CpG	ONT
7	3093390	3093391	0.97	+	CpG	ONT
7	3093414	3093415	0.88	+	CpG	ONT
7	3093425	3093426	1	+	CpG	ONT
7	3093431	3093432	1	+	CpG	ONT
7	3093434	3093435	1	+	CpG	ONT
7	3093440	3093441	0.97	+	CpG	ONT
7	3093462	3093463	1	+	CpG	ONT
7	3093467	3093468	1	+	CpG	ONT
7	3093507	3093508	1	+	CpG	ONT
7	3093554	3093555	0.87	+	CpG	ONT
7	3093578	3093579	0.96	+	CpG	ONT
7	3093585	3093586	1	+	CpG	ONT
7	3093620	3093621	1	+	CpG	ONT
7	3093636	3093637	1	+	CpG	ONT
7	3093646	3093647	1	+	CpG	ONT
7	3093650	3093651	1	+	CpG	ONT
7	3093653	3093654	1	+	CpG	ONT
7	3093660	3093661	0.72	+	CpG	ONT
7	3093689	3093690	0.97	+	CpG	ONT
7	3093704	3093705	1	+	CpG	ONT
7	3093707	3093708	0.93	+	CpG	ONT
7	3093723	3093724	0.97	+	CpG	ONT
7	3093763	3093764	1	+	CpG	ONT
7	3093767	3093768	1	+	CpG	ONT
7	3093780	3093781	0.98	+	CpG	ONT
7	3093802	3093803	1	+	CpG	ONT
7	3093809	3093810	1	+	CpG	ONT
7	3093816	3093817	1	+	CpG	ONT
7	3093879	3093880	1	+	CpG	ONT
7	3093974	3093975	1	+	CpG	ONT
7	3094005	3094006	1	+	CpG	ONT
7	3094010	3094011	1	+	CpG	ONT
7	3094034	3094035	0.9	+	CpG	ONT
7	3094080	3094081	1	+	CpG	ONT
7	3094098	3094099	0.91	+	CpG	ONT
7	3094129	3094130	1	+	CpG	ONT
7	3094201	3094202	1	+	CpG	ONT
7	3094229	3094230	1	+	CpG	ONT
7	3094238	3094239	1	+	CpG	ONT
7	3094308	3094309	0.97	+	CpG	ONT
7	3094337	3094338	1	+	CpG	ONT
7	3094382	3094383	1	+	CpG	ONT
7	3094385	3094386	1	+	CpG	ONT
7	3094394	3094395	1	+	CpG	ONT
7	3094438	3094439	0.93	+	CpG	ONT
7	3094448	3094449	1	+	CpG	ONT
7	3094451	3094452	1	+	CpG	ONT
7	3094457	3094458	1	+	CpG	ONT
7	3094486	3094487	0.97	+	CpG	ONT
7	3094546	3094547	0.97	+	CpG	ONT
7	3094567	3094568	1	+	CpG	ONT
7	3094580	3094581	0.97	+	CpG	ONT
7	3094604	3094605	0.97	+	CpG	ONT
7	3094654	3094655	1	+	CpG	ONT
7	3094692	3094693	0.86	+	CpG	ONT
7	3094711	3094712	1	+	CpG	ONT
7	3094715	3094716	1	+	CpG	ONT
7	3094826	3094827	0.97	+	CpG	ONT
7	3094908	3094909	1	+	CpG	ONT
7	3094948	3094949	0.92	+	CpG	ONT
7	3095005	3095006	1	+	CpG	ONT
7	3095076	3095077	1	+	CpG	ONT
7	3095084	3095085	0.97	+	CpG	ONT
7	3095087	3095088	0.97	+	CpG	ONT
7	3095115	3095116	1	+	CpG	ONT
7	3095118	3095119	1	+	CpG	ONT
7	3095127	3095128	1	+	CpG	ONT
7	3095133	3095134	1	+	CpG	ONT
7	3095135	3095136	1	+	CpG	ONT
7	3095144	3095145	0.97	+	CpG	ONT
7	3095159	3095160	0.97	+	CpG	ONT
7	3095213	3095214	1	+	CpG	ONT
7	3095219	3095220	1	+	CpG	ONT
7	3095237	3095238	1	+	CpG	ONT
7	3095250	3095251	0.97	+	CpG	ONT
7	3095253	3095254	1	+	CpG	ONT
7	3095267	3095268	1	+	CpG	ONT
7	3095273	3095274	1	+	CpG	ONT
7	3095282	3095283	0.97	+	CpG	ONT
7	3095294	3095295	1	+	CpG	ONT
7	3095297	3095298	1	+	CpG	ONT
7	3095315	3095316	1	+	CpG	ONT
7	3095340	3095341	1	+	CpG	ONT
7	3095342	3095343	0.97	+	CpG	ONT
7	3095357	3095358	1	+	CpG	ONT
7	3095367	3095368	0.94	+	CpG	ONT
7	3095375	3095376	1	+	CpG	ONT
7	3095390	3095391	0.94	+	CpG	ONT
7	3095399	3095400	0.94	+	CpG	ONT
7	3095408	3095409	1	+	CpG	ONT
7	3095414	3095415	0.97	+	CpG	ONT
7	3095424	3095425	0.97	+	CpG	ONT
7	3095430	3095431	0.97	+	CpG	ONT
7	3095440	3095441	1	+	CpG	ONT
7	3095460	3095461	0.97	+	CpG	ONT
7	3095495	3095496	1	+	CpG	ONT
7	3095503	3095504	0.97	+	CpG	ONT
7	3095510	3095511	0.97	+	CpG	ONT
7	3095553	3095554	1	+	CpG	ONT
7	3095570	3095571	1	+	CpG	ONT
7	3095582	3095583	0.89	+	CpG	ONT
7	3095618	3095619	0.97	+	CpG	ONT
7	3095706	3095707	1	+	CpG	ONT
7	3095709	3095710	1	+	CpG	ONT
7	3095730	3095731	0.97	+	CpG	ONT
7	3095741	3095742	1	+	CpG	ONT
7	3095754	3095755	1	+	CpG	ONT
7	3095784	3095785	0.97	+	CpG	ONT
7	3095786	3095787	1	+	CpG	ONT
7	3095806	3095807	0.97	+	CpG	ONT
7	3095826	3095827	0.97	+	CpG	ONT
7	3095866	3095867	0.95	+	CpG	ONT
7	3095874	3095875	1	+	CpG	ONT
7	3095877	3095878	0.97	+	CpG	ONT
7	3095893	3095894	0.97	+	CpG	ONT
7	3095898	3095899	0.9	+	CpG	ONT
7	3095907	3095908	0.94	+	CpG	ONT
7	3095920	3095921	0.97	+	CpG	ONT
7	3095926	3095927	0.94	+	CpG	ONT
7	3095938	3095939	1	+	CpG	ONT
7	3096008	3096009	1	+	CpG	ONT
7	3096021	3096022	1	+	CpG	ONT
7	3096024	3096025	1	+	CpG	ONT
7	3096027	3096028	1	+	CpG	ONT
7	3096059	3096060	1	+	CpG	ONT
7	3096083	3096084	1	+	CpG	ONT
7	3096085	3096086	1	+	CpG	ONT
7	3096102	3096103	0.83	+	CpG	ONT
7	3096156	3096157	1	+	CpG	ONT
7	3096161	3096162	1	+	CpG	ONT
7	3096198	3096199	0.97	+	CpG	ONT
7	3096227	3096228	1	+	CpG	ONT
7	3096239	3096240	1	+	CpG	ONT
7	3096243	3096244	1	+	CpG	ONT
7	3096287	3096288	0.94	+	CpG	ONT
7	3096302	3096303	1	+	CpG	ONT
7	3096340	3096341	0.97	+	CpG	ONT
7	3096373	3096374	1	+	CpG	ONT
7	3096376	3096377	1	+	CpG	ONT
7	3096390	3096391	1	+	CpG	ONT
7	3096393	3096394	1	+	CpG	ONT
7	3096409	3096410	1	+	CpG	ONT
7	3096417	3096418	1	+	CpG	ONT
7	3096419	3096420	0.96	+	CpG	ONT
7	3096447	3096448	1	+	CpG	ONT
7	3096467	3096468	0.96	+	CpG	ONT
7	3096492	3096493	1	+	CpG	ONT
7	3096495	3096496	0.97	+	CpG	ONT
7	3096515	3096516	1	+	CpG	ONT
7	3096527	3096528	1	+	CpG	ONT
7	3096546	3096547	1	+	CpG	ONT
7	3096602	3096603	1	+	CpG	ONT
7	3096614	3096615	0.97	+	CpG	ONT
7	3096641	3096642	0.88	+	CpG	ONT
7	3096658	3096659	1	+	CpG	ONT
7	3096663	3096664	1	+	CpG	ONT
7	3096669	3096670	1	+	CpG	ONT
7	3096672	3096673	1	+	CpG	ONT
7	3096675	3096676	1	+	CpG	ONT
7	3096685	3096686	0.97	+	CpG	ONT
7	3096688	3096689	0.97	+	CpG	ONT
7	3096780	3096781	0.97	+	CpG	ONT
7	3096816	3096817	0.97	+	CpG	ONT
7	3096837	3096838	1	+	CpG	ONT
7	3096846	3096847	1	+	CpG	ONT
7	3096849	3096850	0.97	+	CpG	ONT
7	3096865	3096866	0.97	+	CpG	ONT
7	3096887	3096888	1	+	CpG	ONT
7	3096941	3096942	1	+	CpG	ONT
7	3096954	3096955	0.97	+	CpG	ONT
7	3096956	3096957	0.97	+	CpG	ONT
7	3096972	3096973	1	+	CpG	ONT
7	3096975	3096976	1	+	CpG	ONT
7	3096997	3096998	1	+	CpG	ONT
7	3097003	3097004	1	+	CpG	ONT
7	3097084	3097085	0.84	+	CpG	ONT
7	3097095	3097096	1	+	CpG	ONT
7	3097107	3097108	1	+	CpG	ONT
7	3097113	3097114	1	+	CpG	ONT
7	3097127	3097128	1	+	CpG	ONT
7	3097160	3097161	1	+	CpG	ONT
7	3097164	3097165	1	+	CpG	ONT
7	3097185	3097186	1	+	CpG	ONT
7	3097219	3097220	1	+	CpG	ONT
7	3097228	3097229	1	+	CpG	ONT
7	3097249	3097250	0.96	+	CpG	ONT
7	3097281	3097282	1	+	CpG	ONT
7	3097299	3097300	0.94	+	CpG	ONT
7	3097355	3097356	1	+	CpG	ONT
7	3097359	3097360	0.97	+	CpG	ONT
7	3097374	3097375	1	+	CpG	ONT
7	3097379	3097380	1	+	CpG	ONT
7	3097387	3097388	1	+	CpG	ONT
7	3097390	3097391	0.93	+	CpG	ONT
7	3097416	3097417	1	+	CpG	ONT
7	3097435	3097436	0.96	+	CpG	ONT
7	3097468	3097469	1	+	CpG	ONT
7	3097522	3097523	1	+	CpG	ONT
7	3097530	3097531	1	+	CpG	ONT
7	3097571	3097572	0.94	+	CpG	ONT
7	3097600	3097601	1	+	CpG	ONT
7	3097632	3097633	1	+	CpG	ONT
7	3097638	3097639	0.96	+	CpG	ONT
7	3097659	3097660	0.97	+	CpG	ONT
7	3097664	3097665	0.94	+	CpG	ONT
7	3097668	3097669	0.93	+	CpG	ONT
7	3097675	3097676	0.96	+	CpG	ONT
7	3097700	3097701	1	+	CpG	ONT
7	3097719	3097720	0.94	+	CpG	ONT
7	3097735	3097736	1	+	CpG	ONT
7	3097746	3097747	0.97	+	CpG	ONT
7	3097768	3097769	1	+	CpG	ONT
7	3097794	3097795	1	+	CpG	ONT
7	3097808	3097809	1	+	CpG	ONT
7	3097825	3097826	0.92	+	CpG	ONT
7	3097854	3097855	1	+	CpG	ONT
7	3097860	3097861	1	+	CpG	ONT
7	3097863	3097864	1	+	CpG	ONT
7	3097889	3097890	1	+	CpG	ONT
7	3097899	3097900	1	+	CpG	ONT
7	3097941	3097942	1	+	CpG	ONT
7	3097952	3097953	1	+	CpG	ONT
7	3097973	3097974	1	+	CpG	ONT
7	3098001	3098002	1	+	CpG	ONT
7	3098062	3098063	1	+	CpG	ONT
7	3098064	3098065	1	+	CpG	ONT
7	3098087	3098088	1	+	CpG	ONT
7	3098090	3098091	1	+	CpG	ONT
7	3098096	3098097	0.97	+	CpG	ONT
7	3098115	3098116	0.79	+	CpG	ONT
7	3098163	3098164	1	+	CpG	ONT
7	3098173	3098174	0.94	+	CpG	ONT
7	3098185	3098186	0.97	+	CpG	ONT
7	3098224	3098225	1	+	CpG	ONT
7	3098226	3098227	1	+	CpG	ONT
7	3098250	3098251	0.97	+	CpG	ONT
7	3098253	3098254	1	+	CpG	ONT
7	3098280	3098281	1	+	CpG	ONT
7	3098310	3098311	1	+	CpG	ONT
7	3098316	3098317	0.93	+	CpG	ONT
7	3098361	3098362	0.94	+	CpG	ONT
7	3098368	3098369	0.96	+	CpG	ONT
7	3098384	3098385	1	+	CpG	ONT
7	3098396	3098397	1	+	CpG	ONT
7	3098404	3098405	1	+	CpG	ONT
7	3098412	3098413	0.97	+	CpG	ONT
7	3098414	3098415	1	+	CpG	ONT
7	3098469	3098470	1	+	CpG	ONT
7	3098474	3098475	1	+	CpG	ONT
7	3098492	3098493	1	+	CpG	ONT
7	3098530	3098531	1	+	CpG	ONT
7	3098535	3098536	0.94	+	CpG	ONT
7	3098554	3098555	1	+	CpG	ONT
7	3098557	3098558	1	+	CpG	ONT
7	3098561	3098562	1	+	CpG	ONT
7	3098565	3098566	0.97	+	CpG	ONT
7	3098589	3098590	0.97	+	CpG	ONT
7	3098595	3098596	0.9	+	CpG	ONT
7	3098624	3098625	1	+	CpG	ONT
7	3098636	3098637	1	+	CpG	ONT
7	3098653	3098654	0.97	+	CpG	ONT
7	3098670	3098671	0.97	+	CpG	ONT
7	3098682	3098683	1	+	CpG	ONT
7	3098713	3098714	0.97	+	CpG	ONT
7	3098733	3098734	1	+	CpG	ONT
7	3098738	3098739	1	+	CpG	ONT
7	3098769	3098770	0.96	+	CpG	ONT
7	3098813	3098814	1	+	CpG	ONT
7	3098828	3098829	1	+	CpG	ONT
7	3098858	3098859	0.97	+	CpG	ONT
7	3098863	3098864	0.93	+	CpG	ONT
7	3098876	3098877	1	+	CpG	ONT
7	3098890	3098891	0.97	+	CpG	ONT
7	3098894	3098895	0.97	+	CpG	ONT
7	3098924	3098925	1	+	CpG	ONT
7	3098943	3098944	1	+	CpG	ONT
7	3098966	3098967	1	+	CpG	ONT
7	3098970	3098971	1	+	CpG	ONT
7	3099012	3099013	1	+	CpG	ONT
7	3099015	3099016	1	+	CpG	ONT
7	3099038	3099039	1	+	CpG	ONT
7	3099058	3099059	1	+	CpG	ONT
7	3099066	3099067	1	+	CpG	ONT
7	3099069	3099070	0.97	+	CpG	ONT
7	3099072	3099073	1	+	CpG	ONT
7	3099088	3099089	0.9	+	CpG	ONT
7	3099102	3099103	0.97	+	CpG	ONT
7	3099105	3099106	1	+	CpG	ONT
7	3099116	3099117	1	+	CpG	ONT
7	3099139	3099140	1	+	CpG	ONT
7	3099141	3099142	1	+	CpG	ONT
7	3099174	3099175	1	+	CpG	ONT
7	3099196	3099197	1	+	CpG	ONT
7	3099222	3099223	1	+	CpG	ONT
7	3099234	3099235	1	+	CpG	ONT
7	3099236	3099237	1	+	CpG	ONT
7	3099238	3099239	1	+	CpG	ONT
7	3099242	3099243	1	+	CpG	ONT
7	3099248	3099249	0.97	+	CpG	ONT
7	3099261	3099262	1	+	CpG	ONT
7	3099264	3099265	1	+	CpG	ONT
7	3099290	3099291	1	+	CpG	ONT
7	3099296	3099297	1	+	CpG	ONT
7	3099328	3099329	1	+	CpG	ONT
7	3099334	3099335	1	+	CpG	ONT
7	3099337	3099338	1	+	CpG	ONT
7	3099346	3099347	1	+	CpG	ONT
7	3099364	3099365	1	+	CpG	ONT
7	3099373	3099374	1	+	CpG	ONT
7	3099378	3099379	1	+	CpG	ONT
7	3099384	3099385	0.97	+	CpG	ONT
7	3099387	3099388	1	+	CpG	ONT
7	3099393	3099394	0.96	+	CpG	ONT
7	3099402	3099403	1	+	CpG	ONT
7	3099408	3099409	1	+	CpG	ONT
7	3099452	3099453	0.97	+	CpG	ONT
7	3099456	3099457	0.83	+	CpG	ONT
7	3099465	3099466	0.91	+	CpG	ONT
7	3099477	3099478	1	+	CpG	ONT
7	3099482	3099483	0.96	+	CpG	ONT
7	3099501	3099502	1	+	CpG	ONT
7	3099504	3099505	1	+	CpG	ONT
7	3099513	3099514	1	+	CpG	ONT
7	3099516	3099517	1	+	CpG	ONT
7	3099519	3099520	1	+	CpG	ONT
7	3099528	3099529	0.94	+	CpG	ONT
7	3099542	3099543	1	+	CpG	ONT
7	3099557	3099558	1	+	CpG	ONT
7	3099560	3099561	1	+	CpG	ONT
7	3099572	3099573	1	+	CpG	ONT
7	3099585	3099586	1	+	CpG	ONT
7	3099600	3099601	0.97	+	CpG	ONT
7	3099624	3099625	1	+	CpG	ONT
7	3099629	3099630	1	+	CpG	ONT
7	3099633	3099634	1	+	CpG	ONT
7	3099654	3099655	0.97	+	CpG	ONT
7	3099666	3099667	1	+	CpG	ONT
7	3099668	3099669	1	+	CpG	ONT
7	3099675	3099676	1	+	CpG	ONT
7	3099698	3099699	0.97	+	CpG	ONT
7	3099722	3099723	1	+	CpG	ONT
7	3099726	3099727	1	+	CpG	ONT
7	3099733	3099734	1	+	CpG	ONT
7	3099757	3099758	1	+	CpG	ONT
7	3099786	3099787	0.97	+	CpG	ONT
7	3099788	3099789	0.97	+	CpG	ONT
7	3099795	3099796	1	+	CpG	ONT
7	3099801	3099802	1	+	CpG	ONT
7	3099807	3099808	0.97	+	CpG	ONT
7	3099817	3099818	1	+	CpG	ONT
7	3099822	3099823	1	+	CpG	ONT
7	3099837	3099838	0.9	+	CpG	ONT
7	3099859	3099860	0.97	+	CpG	ONT
7	3099870	3099871	1	+	CpG	ONT
7	3099887	3099888	1	+	CpG	ONT
7	3099890	3099891	1	+	CpG	ONT
7	3099897	3099898	1	+	CpG	ONT
7	3099900	3099901	1	+	CpG	ONT
7	3099918	3099919	0.85	+	CpG	ONT
7	3099927	3099928	1	+	CpG	ONT
7	3099930	3099931	1	+	CpG	ONT
7	3099933	3099934	1	+	CpG	ONT
7	3099935	3099936	1	+	CpG	ONT
7	3099938	3099939	1	+	CpG	ONT
7	3099943	3099944	1	+	CpG	ONT
7	3099946	3099947	1	+	CpG	ONT
7	3099962	3099963	0.93	+	CpG	ONT
7	3099971	3099972	1	+	CpG	ONT
7	3099974	3099975	1	+	CpG	ONT
7	3099979	3099980	0.97	+	CpG	ONT
7	3099990	3099991	1	+	CpG	ONT
7	3099992	3099993	1	+	CpG	ONT
7	3099999	3100000	1	+	CpG	ONT
7	3100007	3100008	1	+	CpG	ONT
7	3100010	3100011	1	+	CpG	ONT
7	3100013	3100014	1	+	CpG	ONT
7	3100025	3100026	0.97	+	CpG	ONT
7	3100031	3100032	1	+	CpG	ONT
7	3100040	3100041	0.94	+	CpG	ONT
7	3100043	3100044	0.97	+	CpG	ONT
7	3100059	3100060	1	+	CpG	ONT
7	3100066	3100067	0.94	+	CpG	ONT
7	3100079	3100080	1	+	CpG	ONT
7	3100083	3100084	0.97	+	CpG	ONT
7	3100086	3100087	1	+	CpG	ONT
7	3100103	3100104	1	+	CpG	ONT
7	3100142	3100143	0.96	+	CpG	ONT
7	3100157	3100158	1	+	CpG	ONT
7	3100172	3100173	1	+	CpG	ONT
7	3100183	3100184	1	+	CpG	ONT
7	3100186	3100187	0.97	+	CpG	ONT
7	3100194	3100195	1	+	CpG	ONT
7	3100200	3100201	1	+	CpG	ONT
7	3100216	3100217	0.97	+	CpG	ONT
7	3100219	3100220	0.97	+	CpG	ONT
7	3100222	3100223	1	+	CpG	ONT
7	3100237	3100238	1	+	CpG	ONT
7	3100257	3100258	1	+	CpG	ONT
7	3100260	3100261	1	+	CpG	ONT
7	3100266	3100267	0.94	+	CpG	ONT
7	3100281	3100282	0.93	+	CpG	ONT
7	3100302	3100303	0.97	+	CpG	ONT
7	3100315	3100316	1	+	CpG	ONT
7	3100317	3100318	0.97	+	CpG	ONT
7	3100324	3100325	1	+	CpG	ONT
7	3100343	3100344	1	+	CpG	ONT
7	3100351	3100352	0.92	+	CpG	ONT
7	3100362	3100363	0.93	+	CpG	ONT
7	3100377	3100378	1	+	CpG	ONT
7	3100388	3100389	1	+	CpG	ONT
7	3100390	3100391	1	+	CpG	ONT
7	3100394	3100395	1	+	CpG	ONT
7	3100397	3100398	1	+	CpG	ONT
7	3100415	3100416	1	+	CpG	ONT
7	3100421	3100422	1	+	CpG	ONT
7	3100424	3100425	1	+	CpG	ONT
7	3100441	3100442	0.97	+	CpG	ONT
7	3100443	3100444	0.97	+	CpG	ONT
7	3100448	3100449	0.97	+	CpG	ONT
7	3100454	3100455	1	+	CpG	ONT
7	3100469	3100470	0.96	+	CpG	ONT
7	3100472	3100473	1	+	CpG	ONT
7	3100478	3100479	0.96	+	CpG	ONT
7	3100492	3100493	1	+	CpG	ONT
7	3100514	3100515	1	+	CpG	ONT
7	3100517	3100518	1	+	CpG	ONT
7	3100520	3100521	0.97	+	CpG	ONT
7	3100527	3100528	0.97	+	CpG	ONT
7	3100544	3100545	0.57	+	CpG	ONT
7	3100555	3100556	0.9	+	CpG	ONT
7	3100578	3100579	0.9	+	CpG	ONT
7	3100617	3100618	1	+	CpG	ONT
7	3100620	3100621	1	+	CpG	ONT
7	3100626	3100627	1	+	CpG	ONT
7	3100629	3100630	1	+	CpG	ONT
7	3100635	3100636	1	+	CpG	ONT
7	3100638	3100639	1	+	CpG	ONT
7	3100644	3100645	1	+	CpG	ONT
7	3100652	3100653	0.88	+	CpG	ONT
7	3100665	3100666	0.97	+	CpG	ONT
7	3100668	3100669	1	+	CpG	ONT
7	3100677	3100678	1	+	CpG	ONT
7	3100691	3100692	0.94	+	CpG	ONT
7	3100698	3100699	1	+	CpG	ONT
7	3100701	3100702	1	+	CpG	ONT
7	3100735	3100736	1	+	CpG	ONT
7	3100738	3100739	1	+	CpG	ONT
7	3100744	3100745	1	+	CpG	ONT
7	3100749	3100750	1	+	CpG	ONT
7	3100767	3100768	1	+	CpG	ONT
7	3100770	3100771	1	+	CpG	ONT
7	3100789	3100790	0.93	+	CpG	ONT
7	3100795	3100796	0.94	+	CpG	ONT
7	3100807	3100808	0.96	+	CpG	ONT
7	3100814	3100815	1	+	CpG	ONT
7	3100826	3100827	0.97	+	CpG	ONT
7	3100837	3100838	1	+	CpG	ONT
7	3100843	3100844	1	+	CpG	ONT
7	3100854	3100855	1	+	CpG	ONT
7	3100858	3100859	1	+	CpG	ONT
7	3100866	3100867	1	+	CpG	ONT
7	3100869	3100870	1	+	CpG	ONT
7	3100888	3100889	1	+	CpG	ONT
7	3100921	3100922	1	+	CpG	ONT
7	3100935	3100936	1	+	CpG	ONT
7	3100941	3100942	1	+	CpG	ONT
7	3100945	3100946	1	+	CpG	ONT
7	3100960	3100961	1	+	CpG	ONT
7	3100965	3100966	0.94	+	CpG	ONT
7	3100996	3100997	1	+	CpG	ONT
7	3100998	3100999	1	+	CpG	ONT
7	3101002	3101003	1	+	CpG	ONT
7	3101014	3101015	0.97	+	CpG	ONT
7	3101020	3101021	0.95	+	CpG	ONT
7	3101027	3101028	1	+	CpG	ONT
7	3101038	3101039	0.96	+	CpG	ONT
7	3101053	3101054	1	+	CpG	ONT
7	3101058	3101059	1	+	CpG	ONT
7	3101076	3101077	1	+	CpG	ONT
7	3101097	3101098	1	+	CpG	ONT
7	3101106	3101107	1	+	CpG	ONT
7	3101111	3101112	1	+	CpG	ONT
7	3101116	3101117	1	+	CpG	ONT
7	3101124	3101125	1	+	CpG	ONT
7	3101136	3101137	1	+	CpG	ONT
7	3101142	3101143	1	+	CpG	ONT
7	3101145	3101146	1	+	CpG	ONT
7	3101151	3101152	1	+	CpG	ONT
7	3101176	3101177	1	+	CpG	ONT
7	3101179	3101180	1	+	CpG	ONT
7	3101192	3101193	0.93	+	CpG	ONT
7	3101208	3101209	1	+	CpG	ONT
7	3101210	3101211	1	+	CpG	ONT
7	3101220	3101221	0.97	+	CpG	ONT
7	3101233	3101234	0.96	+	CpG	ONT
7	3101346	3101347	1	+	CpG	ONT
7	3101358	3101359	1	+	CpG	ONT
7	3101361	3101362	1	+	CpG	ONT
7	3101386	3101387	0.88	+	CpG	ONT
7	3101416	3101417	0.94	+	CpG	ONT
7	3101420	3101421	0.94	+	CpG	ONT
7	3101449	3101450	1	+	CpG	ONT
7	3101479	3101480	0.94	+	CpG	ONT
7	3101509	3101510	1	+	CpG	ONT
7	3101515	3101516	1	+	CpG	ONT
7	3101564	3101565	1	+	CpG	ONT
7	3101614	3101615	1	+	CpG	ONT
7	3101624	3101625	1	+	CpG	ONT
7	3101627	3101628	1	+	CpG	ONT
7	3101673	3101674	1	+	CpG	ONT
7	3101675	3101676	1	+	CpG	ONT
7	3101684	3101685	1	+	CpG	ONT
7	3101697	3101698	0.92	+	CpG	ONT
7	3101747	3101748	0.95	+	CpG	ONT
7	3101884	3101885	1	+	CpG	ONT
7	3101900	3101901	0.96	+	CpG	ONT
7	3101934	3101935	0.97	+	CpG	ONT
7	3102310	3102311	1	+	CpG	ONT
7	3102312	3102313	1	+	CpG	ONT
7	3102314	3102315	1	+	CpG	ONT
7	3102318	3102319	1	+	CpG	ONT
7	3102331	3102332	0.94	+	CpG	ONT
7	3102336	3102337	1	+	CpG	ONT
7	3102371	3102372	1	+	CpG	ONT
7	3102386	3102387	1	+	CpG	ONT
7	3102420	3102421	0.97	+	CpG	ONT
7	3102559	3102560	0.97	+	CpG	ONT
7	3102648	3102649	0.97	+	CpG	ONT
7	3102880	3102881	0.88	+	CpG	ONT
7	3102982	3102983	0.2	+	CpG	ONT
7	3103006	3103007	0.48	+	CpG	ONT
7	3103030	3103031	0.59	+	CpG	ONT
7	3103033	3103034	0.55	+	CpG	ONT
7	3103045	3103046	0.85	+	CpG	ONT
7	3103059	3103060	0.97	+	CpG	ONT
7	3103061	3103062	0.97	+	CpG	ONT
7	3103077	3103078	1	+	CpG	ONT
7	3103079	3103080	1	+	CpG	ONT
7	3103090	3103091	0.92	+	CpG	ONT
7	3103102	3103103	0.97	+	CpG	ONT
7	3103145	3103146	1	+	CpG	ONT
7	3103171	3103172	0.97	+	CpG	ONT
7	3103181	3103182	0.94	+	CpG	ONT
7	3103239	3103240	0.97	+	CpG	ONT
7	3103281	3103282	0.42	+	CpG	ONT
7	3103424	3103425	0.5	+	CpG	ONT
7	3103433	3103434	0	+	CpG	ONT
7	3103445	3103446	0	+	CpG	ONT
7	3103447	3103448	0	+	CpG	ONT
7	3103451	3103452	0.03	+	CpG	ONT
7	3103454	3103455	0	+	CpG	ONT
7	3103464	3103465	0	+	CpG	ONT
7	3103474	3103475	0	+	CpG	ONT
7	3103480	3103481	0	+	CpG	ONT
7	3103483	3103484	0.03	+	CpG	ONT
7	3103493	3103494	0	+	CpG	ONT
7	3103508	3103509	0	+	CpG	ONT
7	3103532	3103533	0	+	CpG	ONT
7	3103538	3103539	0	+	CpG	ONT
7	3103553	3103554	0	+	CpG	ONT
7	3103556	3103557	0	+	CpG	ONT
7	3103568	3103569	0	+	CpG	ONT
7	3103571	3103572	0.03	+	CpG	ONT
7	3103586	3103587	0.03	+	CpG	ONT
7	3103589	3103590	0	+	CpG	ONT
7	3103593	3103594	0	+	CpG	ONT
7	3103595	3103596	0	+	CpG	ONT
7	3103598	3103599	0	+	CpG	ONT
7	3103619	3103620	0	+	CpG	ONT
7	3103623	3103624	0.04	+	CpG	ONT
7	3103625	3103626	0.03	+	CpG	ONT
7	3103629	3103630	0	+	CpG	ONT
7	3103634	3103635	0	+	CpG	ONT
7	3103637	3103638	0	+	CpG	ONT
7	3103643	3103644	0	+	CpG	ONT
7	3103645	3103646	0	+	CpG	ONT
7	3103650	3103651	0	+	CpG	ONT
7	3103655	3103656	0	+	CpG	ONT
7	3103658	3103659	0	+	CpG	ONT
7	3103661	3103662	0	+	CpG	ONT
7	3103664	3103665	0	+	CpG	ONT
7	3103673	3103674	0	+	CpG	ONT
7	3103679	3103680	0	+	CpG	ONT
7	3103690	3103691	0	+	CpG	ONT
7	3103699	3103700	0	+	CpG	ONT
7	3103719	3103720	0	+	CpG	ONT
7	3103730	3103731	0.1	+	CpG	ONT
7	3103739	3103740	0	+	CpG	ONT
7	3103743	3103744	0.06	+	CpG	ONT
7	3103757	3103758	0	+	CpG	ONT
7	3103760	3103761	0	+	CpG	ONT
7	3103769	3103770	0	+	CpG	ONT
7	3103772	3103773	0	+	CpG	ONT
7	3103781	3103782	0	+	CpG	ONT
7	3103784	3103785	0.03	+	CpG	ONT
7	3103786	3103787	0	+	CpG	ONT
7	3103793	3103794	0	+	CpG	ONT
7	3103796	3103797	0	+	CpG	ONT
7	3103799	3103800	0	+	CpG	ONT
7	3103802	3103803	0	+	CpG	ONT
7	3103823	3103824	0.03	+	CpG	ONT
7	3103827	3103828	0	+	CpG	ONT
7	3103832	3103833	0.03	+	CpG	ONT
7	3103835	3103836	0	+	CpG	ONT
7	3103837	3103838	0	+	CpG	ONT
7	3103840	3103841	0.03	+	CpG	ONT
7	3103844	3103845	0.06	+	CpG	ONT
7	3103858	3103859	0.03	+	CpG	ONT
7	3103866	3103867	0	+	CpG	ONT
7	3103893	3103894	0	+	CpG	ONT
7	3103895	3103896	0	+	CpG	ONT
7	3103898	3103899	0	+	CpG	ONT
7	3103901	3103902	0	+	CpG	ONT
7	3103904	3103905	0.08	+	CpG	ONT
7	3103907	3103908	0.07	+	CpG	ONT
7	3103915	3103916	0.09	+	CpG	ONT
7	3103928	3103929	0	+	CpG	ONT
7	3103932	3103933	0	+	CpG	ONT
7	3103934	3103935	0	+	CpG	ONT
7	3103937	3103938	0	+	CpG	ONT
7	3103946	3103947	0	+	CpG	ONT
7	3103952	3103953	0	+	CpG	ONT
7	3103957	3103958	0	+	CpG	ONT
7	3103969	3103970	0	+	CpG	ONT
7	3103972	3103973	0	+	CpG	ONT
7	3103976	3103977	0	+	CpG	ONT
7	3103979	3103980	0.03	+	CpG	ONT
7	3103989	3103990	0	+	CpG	ONT
[truncated: 3,111 more rows]

## Sheet: Supplementary Fig. 22
Source Data of Supplementary Fig. 22 The number of cytosines detected by Nanopore sequencing only in the genome of O. sativa (sample2). Chromosomes are binned into 200,000-bp (base pair) windows.
[truncated: 5,623 more rows]

[truncated: 1 more sheets: Supplementary Fig. 27]
